# Supplementary material for: Crystal structures of methyl 3,5-di­methyl­benzoate, 3,5-bis­(bromo­meth­yl)phenyl acetate and 5-hy­droxy­benzene-1,3-dicarbaldehyde
Source: Acta Crystallogr E Crystallogr Commun. 2022 Jun 7;78(Pt 7):682–6. doi: 10.1107/S2056989022005643 (PMC9260362; doi:10.1107/S2056989022005643)
Supplement: Supplementary file 1 [file e-78-00682-sup1.cif]

##############################################################################
#                                                                            #
# This CIF contains the data in a paper accepted for publication in          #
# Acta Crystallographica Section E. It conforms to the requirements of       #
# Notes for Authors for Acta Crystallographica Section E, and has been       #
# peer reviewed under the auspices of the IUCr Commission on Journals.       #
#                                                                            #
# Full details of the Crystallographic Information File format               #
# are given in the paper "The Crystallographic Information File (CIF):       #
# a New Standard Archive File for Crystallography" by S. R. Hall, F. H.      #
# Allen and I. D. Brown [Acta Cryst. (1991), A47, 655-685].                  #
#                                                                            #
# The current version of the core CIF dictionary is obtainable from          #
# ftp://ftp.iucr.org/pub/cif_core.dic.                                       #
#                                                                            #
# Software is freely available for graphical display of the structure(s)     #
# in this CIF. For information consult the CIF software page                 #
# http://www.iucr.org/resources/cif/software.                                #
#                                                                            #
# This file may be used for bona fide research purposes within the           #
# scientific community so long as proper attribution is given to the journal # 
# article from which it was obtained.                                        #
#                                                                            #
##############################################################################
data_1
_audit_creation_method     SHELXL-2012
_chemical_name_systematic
;
Methyl 3,5-dimethylbenzoate
;
_chemical_name_common     ?
_chemical_formula_moiety     'C10 H12 O2'
_chemical_formula_sum     'C10 H12 O2'
_chemical_formula_iupac     'C10 H12 O2'
_chemical_formula_weight     164.20
_chemical_melting_point     ?
_space_group_crystal_system     monoclinic
_space_group_name_H-M_alt     'P 21/n'
_space_group_name_Hall     '-P 2yn'
loop_
    _space_group_symop_operation_xyz
    'x, y, z'
    '-x+1/2, y+1/2, -z+1/2'
    '-x, -y, -z'
    'x-1/2, -y-1/2, z-1/2'
_cell_length_a     8.4631(6)
_cell_length_b     7.9793(4)
_cell_length_c     13.4042(9)
_cell_angle_alpha     90
_cell_angle_beta     98.835(6)
_cell_angle_gamma     90
_cell_volume     894.44(10)
_cell_formula_units_Z     4
_cell_measurement_reflns_used     7437
_cell_measurement_theta_min     2.67
_cell_measurement_theta_max     27.19
_cell_measurement_temperature     153(2)
_exptl_crystal_description     piece
_exptl_crystal_colour     colorless
_exptl_crystal_size_max     0.400
_exptl_crystal_size_mid     0.247
_exptl_crystal_size_min     0.160
_exptl_crystal_density_diffrn     1.219
_exptl_crystal_density_meas     ?
_exptl_crystal_density_method     ?
_exptl_crystal_F_000     352
_exptl_absorpt_coefficient_mu     0.084
_exptl_absorpt_correction_type     none
_exptl_absorpt_process_details     ?
_exptl_absorpt_correction_T_min     ?
_exptl_absorpt_correction_T_max     ?
_exptl_special_details     ?
_diffrn_ambient_temperature     153(2)
_diffrn_source     'sealed X-ray tube, 12 x 0.4 mm long-fine focus'
_diffrn_source_power     2.000
_diffrn_source_voltage     50
_diffrn_source_current     40
_diffrn_radiation_type     'Mo K\a'
_diffrn_radiation_wavelength     0.71073
_diffrn_radiation_monochromator     'plane graphite'
_diffrn_measurement_device_type     'Stoe IPDS 2T'
_diffrn_measurement_device     '2-circle goniometer'
_diffrn_measurement_method     'rotation method'
_diffrn_detector     'image plate (34 cm diameter)'
_diffrn_detector_area_resol_mean     6.67
_diffrn_reflns_number     7437
_diffrn_reflns_av_R_equivalents     0.0460
_diffrn_reflns_av_unetI/netI     0.0286
_diffrn_reflns_theta_min     2.673
_diffrn_reflns_theta_max     25.997
_diffrn_reflns_theta_full     25.242
_diffrn_measured_fraction_theta_max     0.998
_diffrn_measured_fraction_theta_full     0.998
_diffrn_reflns_limit_h_min     -10
_diffrn_reflns_limit_h_max     9
_diffrn_reflns_limit_k_min     -9
_diffrn_reflns_limit_k_max     9
_diffrn_reflns_limit_l_min     -16
_diffrn_reflns_limit_l_max     16
_refine_special_details     ?
_reflns_number_total     1762
_reflns_number_gt     1449
_reflns_threshold_expression     'I > 2\s(I)'
_refine_ls_structure_factor_coef     Fsqd
_refine_ls_matrix_type     full
_refine_ls_R_factor_all     0.0518
_refine_ls_R_factor_gt     0.0411
_refine_ls_wR_factor_gt     0.1083
_refine_ls_wR_factor_ref     0.1162
_refine_ls_goodness_of_fit_ref     1.053
_refine_ls_restrained_S_all     1.053
_refine_ls_number_reflns     1762
_refine_ls_number_parameters     112
_refine_ls_number_restraints     0
_refine_ls_hydrogen_treatment     constr
_refine_ls_weighting_scheme     calc
_refine_ls_weighting_details
;
 w=1/[\s^2^(Fo^2^)+(0.0548P)^2^+0.2723P]
 where P=(Fo^2^+2Fc^2^)/3
;
_atom_sites_solution_hydrogens     geom
_atom_sites_solution_primary     ?
_atom_sites_solution_secondary     ?
_refine_ls_shift/su_max     0.000
_refine_ls_shift/su_mean     0.000
_refine_diff_density_max     0.242
_refine_diff_density_min     -0.192
_refine_ls_extinction_method     none
_refine_ls_extinction_coef     .
loop_
    _atom_type_symbol
    _atom_type_description
    _atom_type_scat_dispersion_real
    _atom_type_scat_dispersion_imag
    _atom_type_scat_source
    'C' 'C' 0.0033 0.0016
                         'International Tables Vol C Tables 4.2.6.8 and 6.1.1.4'
    'H' 'H' 0.0000 0.0000
                         'International Tables Vol C Tables 4.2.6.8 and 6.1.1.4'
    'O' 'O' 0.0106 0.0060
                         'International Tables Vol C Tables 4.2.6.8 and 6.1.1.4'
_computing_data_collection
;
X-AREA (Stoe & Cie, 2002)
;
_computing_cell_refinement
;
X-AREA (Stoe & Cie, 2002)
;
_computing_data_reduction
;
X-RED (Stoe & Cie, 2002)
;
_computing_structure_solution
;
SIR2014 (Burla <i>et al.</i>,  2015)
;
_computing_structure_refinement
;
SHELXL (Sheldrick, 2015)
;
_computing_molecular_graphics
;
XP (Sheldrick, 2008)
;
_computing_publication_material
;
<i>WinGX</i> (Farrugia, 2012), <i>publCIF</i> (Westrip, 2010),
<i>ShelXle</i>
(H\"ubschle <i>et al.</i>,  2011)
;
loop_
    _atom_site_type_symbol
    _atom_site_label
    _atom_site_fract_x
    _atom_site_fract_y
    _atom_site_fract_z
    _atom_site_U_iso_or_equiv
    _atom_site_adp_type
    _atom_site_calc_flag
    _atom_site_occupancy
    _atom_site_disorder_assembly
    _atom_site_disorder_group
    O O1 0.27708(14) 0.33954(14) 0.48553(8) 0.0433(3) Uani d 1 . .
    O O2 0.20755(12) 0.58613(12) 0.54594(7) 0.0309(3) Uani d 1 . .
    C C1 0.12649(14) 0.34326(16) 0.62305(9) 0.0244(3) Uani d 1 . .
    C C2 0.10405(16) 0.16993(17) 0.62357(10) 0.0276(3) Uani d 1 . .
    H H2 0.1406 0.1027 0.5733 0.033 Uiso calc 1 . .
    C C3 0.02860(16) 0.09507(16) 0.69720(10) 0.0283(3) Uani d 1 . .
    C C4 -0.02303(16) 0.19629(17) 0.77063(10) 0.0279(3) Uani d 1 . .
    H H4 -0.0747 0.1458 0.8211 0.033 Uiso calc 1 . .
    C C5 -0.00096(15) 0.36934(17) 0.77210(10) 0.0257(3) Uani d 1 . .
    C C6 0.07405(15) 0.44202(17) 0.69705(10) 0.0249(3) Uani d 1 . .
    H H6 0.0894 0.5599 0.6965 0.030 Uiso calc 1 . .
    C C7 0.21123(15) 0.41859(17) 0.54403(10) 0.0271(3) Uani d 1 . .
    C C8 0.29088(18) 0.6711(2) 0.47431(11) 0.0361(4) Uani d 1 . .
    H H8A 0.2808 0.7926 0.4822 0.054 Uiso calc 1 . .
    H H8B 0.2442 0.6387 0.4056 0.054 Uiso calc 1 . .
    H H8C 0.4042 0.6398 0.4866 0.054 Uiso calc 1 . .
    C C9 0.00480(19) -0.09303(17) 0.69749(12) 0.0383(4) Uani d 1 . .
    H H9A -0.0136 -0.1291 0.7647 0.057 Uiso calc 1 . .
    H H9B 0.1005 -0.1487 0.6805 0.057 Uiso calc 1 . .
    H H9C -0.0879 -0.1231 0.6475 0.057 Uiso calc 1 . .
    C C10 -0.05669(18) 0.47866(18) 0.85204(11) 0.0333(3) Uani d 1 . .
    H H10A 0.0340 0.5428 0.8870 0.050 Uiso calc 1 . .
    H H10B -0.1010 0.4080 0.9008 0.050 Uiso calc 1 . .
    H H10C -0.1392 0.5560 0.8201 0.050 Uiso calc 1 . .
loop_
    _atom_site_aniso_label
    _atom_site_aniso_U_11
    _atom_site_aniso_U_22
    _atom_site_aniso_U_33
    _atom_site_aniso_U_12
    _atom_site_aniso_U_13
    _atom_site_aniso_U_23
    O1 0.0488(7) 0.0417(6) 0.0461(7) 0.0006(5) 0.0280(5) -0.0072(5)
    O2 0.0345(6) 0.0299(6) 0.0308(5) -0.0021(4) 0.0126(4) 0.0040(4)
    C1 0.0207(6) 0.0273(7) 0.0253(7) 0.0015(5) 0.0035(5) -0.0001(5)
    C2 0.0262(7) 0.0260(7) 0.0300(7) 0.0039(5) 0.0025(5) -0.0042(5)
    C3 0.0269(7) 0.0232(7) 0.0329(7) 0.0006(5) -0.0012(5) 0.0017(5)
    C4 0.0283(7) 0.0284(7) 0.0265(7) -0.0026(5) 0.0023(5) 0.0046(5)
    C5 0.0249(7) 0.0274(7) 0.0247(6) 0.0005(5) 0.0034(5) -0.0001(5)
    C6 0.0245(6) 0.0221(6) 0.0280(7) 0.0004(5) 0.0040(5) 0.0004(5)
    C7 0.0223(6) 0.0316(7) 0.0276(7) 0.0001(5) 0.0045(5) -0.0024(5)
    C8 0.0320(8) 0.0441(9) 0.0337(8) -0.0061(6) 0.0098(6) 0.0092(6)
    C9 0.0418(9) 0.0237(8) 0.0480(9) -0.0012(6) 0.0024(7) 0.0011(6)
    C10 0.0388(8) 0.0339(8) 0.0300(7) -0.0009(6) 0.0140(6) -0.0028(6)
_geom_special_details
;
 All esds (except the esd in the dihedral angle between two l.s. planes)
 are estimated using the full covariance matrix.  The cell esds are taken
 into account individually in the estimation of esds in distances, angles
 and torsion angles; correlations between esds in cell parameters are only
 used when they are defined by crystal symmetry.  An approximate (isotropic)
 treatment of cell esds is used for estimating esds involving l.s. planes.
;
loop_
    _geom_bond_atom_site_label_1
    _geom_bond_atom_site_label_2
    _geom_bond_site_symmetry_2
    _geom_bond_distance
    _geom_bond_publ_flag
    O1 C7 . 1.2073(16) ?
    O2 C7 . 1.3375(17) ?
    O2 C8 . 1.4448(16) ?
    C1 C6 . 1.3917(18) ?
    C1 C2 . 1.3961(19) ?
    C1 C7 . 1.4936(17) ?
    C2 C3 . 1.3900(19) ?
    C2 H2 . 0.9500 ?
    C3 C4 . 1.3944(19) ?
    C3 C9 . 1.5144(19) ?
    C4 C5 . 1.3931(19) ?
    C4 H4 . 0.9500 ?
    C5 C6 . 1.3956(18) ?
    C5 C10 . 1.5121(18) ?
    C6 H6 . 0.9500 ?
    C8 H8A . 0.9800 ?
    C8 H8B . 0.9800 ?
    C8 H8C . 0.9800 ?
    C9 H9A . 0.9800 ?
    C9 H9B . 0.9800 ?
    C9 H9C . 0.9800 ?
    C10 H10A . 0.9800 ?
    C10 H10B . 0.9800 ?
    C10 H10C . 0.9800 ?
loop_
    _geom_angle_atom_site_label_1
    _geom_angle_atom_site_label_2
    _geom_angle_atom_site_label_3
    _geom_angle_site_symmetry_1
    _geom_angle_site_symmetry_3
    _geom_angle
    _geom_angle_publ_flag
    C7 O2 C8 . . 116.20(11) ?
    C6 C1 C2 . . 119.92(12) ?
    C6 C1 C7 . . 121.19(12) ?
    C2 C1 C7 . . 118.86(12) ?
    C3 C2 C1 . . 120.46(12) ?
    C3 C2 H2 . . 119.8 ?
    C1 C2 H2 . . 119.8 ?
    C2 C3 C4 . . 118.70(12) ?
    C2 C3 C9 . . 120.23(13) ?
    C4 C3 C9 . . 121.07(13) ?
    C5 C4 C3 . . 121.89(12) ?
    C5 C4 H4 . . 119.1 ?
    C3 C4 H4 . . 119.1 ?
    C4 C5 C6 . . 118.46(12) ?
    C4 C5 C10 . . 121.74(12) ?
    C6 C5 C10 . . 119.80(12) ?
    C1 C6 C5 . . 120.57(12) ?
    C1 C6 H6 . . 119.7 ?
    C5 C6 H6 . . 119.7 ?
    O1 C7 O2 . . 123.30(12) ?
    O1 C7 C1 . . 124.76(13) ?
    O2 C7 C1 . . 111.94(11) ?
    O2 C8 H8A . . 109.5 ?
    O2 C8 H8B . . 109.5 ?
    H8A C8 H8B . . 109.5 ?
    O2 C8 H8C . . 109.5 ?
    H8A C8 H8C . . 109.5 ?
    H8B C8 H8C . . 109.5 ?
    C3 C9 H9A . . 109.5 ?
    C3 C9 H9B . . 109.5 ?
    H9A C9 H9B . . 109.5 ?
    C3 C9 H9C . . 109.5 ?
    H9A C9 H9C . . 109.5 ?
    H9B C9 H9C . . 109.5 ?
    C5 C10 H10A . . 109.5 ?
    C5 C10 H10B . . 109.5 ?
    H10A C10 H10B . . 109.5 ?
    C5 C10 H10C . . 109.5 ?
    H10A C10 H10C . . 109.5 ?
    H10B C10 H10C . . 109.5 ?
loop_
    _geom_torsion_atom_site_label_1
    _geom_torsion_atom_site_label_2
    _geom_torsion_atom_site_label_3
    _geom_torsion_atom_site_label_4
    _geom_torsion_site_symmetry_1
    _geom_torsion_site_symmetry_2
    _geom_torsion_site_symmetry_3
    _geom_torsion_site_symmetry_4
    _geom_torsion
    _geom_torsion_publ_flag
    C6 C1 C2 C3 . . . . 0.43(19) ?
    C7 C1 C2 C3 . . . . 178.69(11) ?
    C1 C2 C3 C4 . . . . -0.42(19) ?
    C1 C2 C3 C9 . . . . -179.91(13) ?
    C2 C3 C4 C5 . . . . 0.0(2) ?
    C9 C3 C4 C5 . . . . 179.44(13) ?
    C3 C4 C5 C6 . . . . 0.5(2) ?
    C3 C4 C5 C10 . . . . -179.82(12) ?
    C2 C1 C6 C5 . . . . 0.03(19) ?
    C7 C1 C6 C5 . . . . -178.18(12) ?
    C4 C5 C6 C1 . . . . -0.48(19) ?
    C10 C5 C6 C1 . . . . 179.82(12) ?
    C8 O2 C7 O1 . . . . -1.2(2) ?
    C8 O2 C7 C1 . . . . 178.09(11) ?
    C6 C1 C7 O1 . . . . 170.41(14) ?
    C2 C1 C7 O1 . . . . -7.8(2) ?
    C6 C1 C7 O2 . . . . -8.91(17) ?
    C2 C1 C7 O2 . . . . 172.85(12) ?
loop_
    _geom_hbond_atom_site_label_D
    _geom_hbond_atom_site_label_H
    _geom_hbond_atom_site_label_A
    _geom_hbond_site_symmetry_A
    _geom_hbond_distance_DH
    _geom_hbond_distance_HA
    _geom_hbond_distance_DA
    _geom_hbond_angle_DHA
    C10 H10B O1 4_566 0.98 2.57 3.5215(19) 163.1
    C8 H8B <i>Cg</i>1 2_566 0.98 2.76 3.445(2) 127.0
_shelx_space_group_comment
;
The symmetry employed for this shelxl refinement is uniquely defined
by the following loop, which should always be used as a source of
symmetry information in preference to the above space-group names.
They are only intended as comments.
;
_shelx_estimated_absorpt_T_min     0.967
_shelx_estimated_absorpt_T_max     0.987
_shelx_hkl_file
;
  -8  -6   0   37.32    2.50   2 0.02536-0.70641-0.73322 0.20036-0.66811 0.56188
  -8  -4  -2   37.12    2.46   2 0.03058-0.72741-0.73290 0.37799-0.66743 0.45413
  -8  -2  -6   22.87    3.16   2 0.01867-0.74920-0.73359 0.55621-0.66895 0.24090
  -7  -5   1  425.10    4.46   2 0.02913-0.61723-0.73299 0.28914-0.66762 0.62801
  -7  -3  -1   28.83    2.37   2 0.02053-0.62473-0.73349 0.46750-0.66872 0.52215
  -7  -2  -3   75.63    2.69   2 0.02884-0.64882-0.73301 0.55634-0.66766 0.41367
  -7  -1  -6    1.26    2.14   2 0.02913-0.67445-0.73299 0.64408-0.66762 0.25384
  -6  -6   3  128.22    3.83   2 0.02119-0.50767-0.73346 0.20058-0.66864 0.74965
  -6  -2  -1    0.41    2.60   2 0.02826-0.54742-0.73305 0.55487-0.66773 0.53521
  -6  -1  -3   24.01    2.70   2 0.02565-0.56029-0.73320 0.64581-0.66807 0.42694
  -6   0  -6 2232.03    9.91   3 0.01618-0.57548-0.73372 0.73452-0.66926 0.26786
  -5  -6   4   26.20    3.35   2 0.01620-0.40777-0.73372 0.20094-0.66926 0.81724
  -5   1  -8   16.89    3.10   3 0.01697-0.50839-0.73368 0.82296-0.66916 0.17386
  -4  -9   5   15.48    3.07   2 0.02233-0.32082-0.73339-0.06781-0.66850 0.88372
  -4  -7   5  150.72    4.03   3 0.01275-0.31107-0.73390 0.11092-0.66968 0.88462
  -3  -4   4    2.74    2.36   2 0.02710-0.24888-0.73312 0.37758-0.66789 0.84315
  -3   2 -15    3.63    3.03   3 0.01481-0.39451-0.73379 0.91177-0.66943-0.17525
   6  -6   3   21.35    2.22   2 0.02899 0.50585-0.73300 0.19838-0.66764 0.90766
   6  -3   1   50.41    2.65   2 0.02332 0.49534-0.73334 0.46580-0.66837 0.80116
   6  -2   0    9.45    2.49   2 0.03029 0.48013-0.73292 0.55461-0.66747 0.74585
   6   1  -6   55.77    3.78   2 0.02017 0.44073-0.73351 0.82158-0.66877 0.42535
   6   2 -11   15.12    3.14   2 0.01907 0.40057-0.73357 0.91092-0.66890 0.15761
   7  -6   2    9.47    2.21   2 0.02652 0.58448-0.73315 0.19941-0.66796 0.86745
   7  -3   0  516.76    4.76   2 0.02884 0.56628-0.73301 0.46507-0.66766 0.75992
   7   0  -5   90.96    3.55   2 0.01637 0.53806-0.73371 0.73363-0.66924 0.49317
   7   1  -8  860.20    6.72   2 0.02030 0.50950-0.73351 0.82144-0.66875 0.33139
   8   0  -7   -5.17    2.96   3 0.01687 0.60515-0.73369 0.73488-0.66918 0.39559
   8   1 -11   33.84    2.44   2 0.02739 0.56209-0.73310 0.82099-0.66785 0.18310
   9  -4  -2    8.28    2.70   2 0.02199 0.72780-0.73341 0.37669-0.66854 0.67863
   9  -3  -3   -2.23    2.24   2 0.02536 0.71609-0.73322 0.46794-0.66811 0.62228
   9   0 -10   -1.04    3.01   3 0.01839 0.66226-0.73361 0.73434-0.66899 0.24763
  10  -3  -5   42.96    2.49   2 0.02739 0.78191-0.73310 0.46498-0.66785 0.53082
  10  -2  -7   -0.60    2.89   2 0.02065 0.77259-0.73349 0.55482-0.66871 0.42382
  -9  -4  -4    3.83    2.91   3 0.00081-0.79938-0.73444 0.37901-0.67097 0.33781
  -8  -3  -3    2.75    2.15   3 0.00963-0.71515-0.73405 0.46758-0.66996 0.40360
  -8  -2  -5   41.65    3.36   3-0.00031-0.72057-0.73448 0.55619-0.67110 0.29878
  -7  -6   2    6.18    2.18   3 0.00759-0.58574-0.73415 0.20100-0.67020 0.68553
  -7  -1  -5  207.92    3.50   3 0.00527-0.64194-0.73425 0.64587-0.67047 0.31022
  -6  -4   2  205.29    4.24   4-0.00148-0.49028-0.73453 0.37677-0.67123 0.70120
  -5  -3   2 1258.24    8.03   3-0.00091-0.40687-0.73451 0.46616-0.67116 0.71382
  -5  -1  -1    5.41    2.45   3 0.00469-0.43750-0.73427 0.64549-0.67053 0.55172
  -4  -1   0   50.24    3.01   3 0.01021-0.35060-0.73403 0.64489-0.66989 0.61751
  -4   0  -2  225.97    4.08   3 0.00759-0.36480-0.73415 0.73437-0.67020 0.51001
  -4   1  -5   -1.12    2.45   3 0.00730-0.39055-0.73416 0.82314-0.67023 0.34802
  -3   0  -1 1613.63   10.87   3-0.00006-0.26470-0.73447 0.73394-0.67107 0.57787
  -3   2  -8    8.06    3.39   4-0.00045-0.32241-0.73449 0.91183-0.67111 0.20274
   3  -2   2  190.56    5.03   4-0.00014 0.27397-0.73448 0.55708-0.67108 0.81719
   3   1  -3   21.49    4.14   3 0.00151 0.22888-0.73441 0.82344-0.67089 0.54872
   3   2  -6  295.77    5.31   3 0.00876 0.19675-0.73409 0.91186-0.67006 0.38675
   4   2  -7   33.69    2.75   3 0.00963 0.27218-0.73405 0.91155-0.66996 0.34676
   5  -8   4   53.31    3.22   3 0.00562 0.45421-0.73423 0.02193-0.67043 0.95010
   6  -7   3    0.89    2.80   3 0.00162 0.53436-0.73440 0.11091-0.67088 0.91047
   6   2 -12    9.58    3.17   3 0.00295 0.40762-0.73435 0.91197-0.67073 0.10463
   7  -7   2    2.41    2.70   3 0.00198 0.60984-0.73439 0.11168-0.67084 0.86943
   7  -1  -3    2.01    2.30   3 0.01050 0.56019-0.73401 0.64445-0.66986 0.60081
   8  -5   0    2.25    2.11   3 0.00643 0.67465-0.73420 0.28881-0.67033 0.77539
   8  -2  -3   32.37    2.37   3 0.00759 0.64807-0.73415 0.55627-0.67020 0.61404
   8  -1  -5  544.27    5.25   4-0.00169 0.64051-0.73454 0.64843-0.67125 0.50534
   8   1 -13   84.65    3.35   3 0.00409 0.56912-0.73430 0.82183-0.67060 0.07703
   8   1 -12    6.24    2.26   3 0.01324 0.56679-0.73388 0.82241-0.66953 0.13035
   9  -2  -5   29.24    2.77   3 0.00292 0.72080-0.73435 0.55645-0.67074 0.51951
   9  -1  -7   44.12    2.51   3 0.00788 0.69911-0.73413 0.64535-0.67016 0.41176
   9   0 -11   43.09    3.20   3 0.00210 0.67175-0.73438 0.73438-0.67083 0.19723
  -9  -5  -2   91.52    3.66   4-0.01492-0.76574-0.73477 0.28707-0.67277 0.45100
  -8  -6   1   84.09    3.46   4-0.01858-0.65129-0.73486 0.19953-0.67314 0.62326
  -8  -5   0    4.84    2.10   4-0.00531-0.67541-0.73446 0.29039-0.67176 0.56600
  -8  -4  -1   35.09    2.34   4-0.00647-0.68071-0.73450 0.37655-0.67189 0.51636
  -8  -1  -9   -3.41    3.14   5-0.01809-0.73728-0.73485 0.64503-0.67309 0.08592
  -7  -4   1   21.19    3.07   4-0.01859-0.56680-0.73486 0.37913-0.67314 0.63572
  -7  -2  -2    4.25    2.24   4-0.00967-0.60197-0.73461 0.55723-0.67223 0.47289
  -7   0 -11   63.55    3.61   4-0.01453-0.67247-0.73475 0.73415-0.67273-0.00909
  -7   0 -10   -1.19    3.05   5-0.01672-0.66305-0.73482 0.73403-0.67296 0.04425
  -7   0  -9  145.77    3.71   5-0.02158-0.64706-0.73494 0.73621-0.67344 0.09728
  -6  -8   4   -1.81    2.75   5-0.01971-0.45533-0.73489 0.02353-0.67325 0.80929
  -6  -5   3  740.92    6.39   5-0.01994-0.46444-0.73490 0.28929-0.67328 0.75572
  -6  -3   1    8.00    2.46   4-0.00589-0.49554-0.73448 0.46727-0.67183 0.64749
  -6  -1  -2   47.77    3.53   5-0.02000-0.50609-0.73490 0.64643-0.67328 0.48673
  -6   0  -5    0.51    2.31   4-0.01323-0.53909-0.73472 0.73453-0.67260 0.32486
  -5  -4   3   14.17    2.42   4-0.00676-0.39187-0.73451 0.37730-0.67192 0.76900
  -5   0  -3  433.28    4.80   4-0.01344-0.43751-0.73472 0.73276-0.67262 0.44818
  -5   1  -7   74.22    2.85   4-0.00676-0.47820-0.73451 0.82201-0.67192 0.23268
  -2  -9   6   25.68    4.16   5-0.03826-0.08433-0.73522-0.06522-0.67496 0.96942
  -2  -8   6    5.11    3.34   5-0.02851-0.09368-0.73508 0.02342-0.67409 0.96904
  -2   2  -6   91.58    4.27   5-0.02612-0.19224-0.73504 0.91375-0.67387 0.32469
  -1  -7   6  425.20   12.72   6-0.05170 0.01679-0.73531 0.11153-0.67606 0.98441
   3  -7   5    4.11    2.79   5-0.01714 0.31348-0.73483 0.11200-0.67300 0.98005
   3   0  -1   14.77    4.85   4-0.01632 0.26357-0.73480 0.73572-0.67292 0.65737
   4  -1   0   52.26    2.96   4-0.01025 0.35183-0.73463 0.64732-0.67229 0.72255
   4   1  -4  100.06    4.07   4-0.01594 0.32219-0.73479 0.82549-0.67288 0.50783
   5  -5   3    5.48    2.66   4-0.01527 0.46441-0.73478 0.29010-0.67281 0.89842
   5   1  -5   27.71    2.66   4-0.00473 0.38653-0.73444 0.82485-0.67170 0.46744
   5   2  -9   -2.61    2.23   4-0.00603 0.35568-0.73449 0.91301-0.67184 0.25225
   6  -8   3   -2.22    2.58   5-0.01402 0.55007-0.73474 0.02533-0.67268 0.90950
   6  -1  -2   51.50    2.81   4-0.01170 0.50521-0.73467 0.64829-0.67244 0.64086
   6   0  -4  502.93    5.45   4-0.01591 0.49235-0.73479 0.73720-0.67287 0.53325
   6   2 -15    1.45    2.56   4-0.00737 0.39402-0.73453 0.91161-0.67199-0.05377
   6   2 -14  -30.71    5.59   5-0.01373 0.40496-0.73473 0.91193-0.67265-0.00123
   6   2 -13   -2.26    2.24   4-0.00748 0.40830-0.73454 0.91265-0.67200 0.05104
   7  -5   1   25.73    2.97   4-0.01355 0.62004-0.73473 0.29226-0.67263 0.81500
   7   1  -9   81.89    2.82   4-0.00967 0.52711-0.73461 0.82633-0.67223 0.27704
   8  -4  -1    1.87    2.06   4-0.00996 0.68219-0.73462 0.37787-0.67226 0.72366
   8  -3  -2    3.26    2.05   4-0.00967 0.67363-0.73461 0.46682-0.67223 0.67000
   8   0  -8   35.92    3.10   4-0.01507 0.62718-0.73477 0.73723-0.67279 0.34478
   9  -5  -2   -6.43    2.93   5-0.01773 0.76840-0.73484 0.29141-0.67306 0.68137
   9  -3  -4   19.95    2.99   4-0.01768 0.75109-0.73484 0.46886-0.67305 0.57498
  10  -3  -6   -4.53    2.38   4-0.00618 0.80741-0.73449 0.46871-0.67186 0.47839
  10  -2  -8   -7.28    2.51   4-0.00676 0.79083-0.73451 0.55754-0.67192 0.37107
  -9  -4  -3    4.15    2.29   5-0.02351-0.76655-0.73498 0.37832-0.67350 0.39411
  -9  -3  -5    5.40    2.16   5-0.02526-0.78168-0.73502 0.46735-0.67366 0.28696
  -8  -3  -2   18.84    2.21   5-0.02264-0.67395-0.73496 0.46762-0.67341 0.46084
  -8  -2  -4   18.12    2.25   5-0.02526-0.68821-0.73502 0.55708-0.67366 0.35265
  -8  -1  -8    2.98    2.24   5-0.02555-0.72056-0.73502 0.64506-0.67369 0.13920
  -8  -1  -7  517.76    5.22   6-0.03808-0.69882-0.73523 0.64738-0.67483 0.19203
  -7  -7   3    4.39    3.05   5-0.03350-0.53683-0.73517 0.11189-0.67442 0.74328
  -7  -5   2  289.71    3.94   5-0.02903-0.55043-0.73509 0.29054-0.67402 0.68828
  -7  -3   0  528.48    4.82   5-0.02787-0.56764-0.73507 0.46875-0.67391 0.58096
  -7  -1  -4   71.01    2.66   5-0.02322-0.60499-0.73497 0.64636-0.67347 0.36573
  -7   0  -8    4.12    2.97   6-0.03469-0.62959-0.73519 0.73486-0.67453 0.15117
  -6  -7   4   19.66    3.19   5-0.03267-0.44505-0.73516 0.11248-0.67435 0.80902
  -6  -2   0   16.73    2.67   5-0.03019-0.47899-0.73511 0.55749-0.67412 0.59594
  -5  -5   4  575.84    6.14   5-0.03633-0.35673-0.73521 0.29024-0.67467 0.82227
  -5  -2   1 1395.97    7.94   5-0.02206-0.39561-0.73494 0.55689-0.67335 0.66050
  -5   1  -6  157.18    4.26   6-0.03584-0.43761-0.73520 0.82497-0.67463 0.28552
  -4  -6   5  106.70    3.94   5-0.03078-0.26910-0.73512 0.20134-0.67418 0.88901
  -4  -3   3   49.58    3.82   5-0.03098-0.28526-0.73513 0.46855-0.67420 0.78211
  -4   2 -13    1.02    2.67   6-0.03871-0.40873-0.73524 0.91233-0.67488-0.07505
  -4   2 -12  123.97    4.00   5-0.03379-0.40307-0.73517 0.91411-0.67445-0.02352
  -4   2 -11   -2.38    3.15   5-0.03276-0.39805-0.73516 0.91228-0.67436 0.03194
  -4   2 -10    1.76    2.73   6-0.04209-0.38082-0.73527 0.91281-0.67517 0.08589
  -3  -5   5 1006.41    9.43   6-0.04102-0.17391-0.73526 0.29061-0.67508 0.90284
  -3  -1   1   10.38    3.27   5-0.02613-0.22121-0.73503 0.64651-0.67374 0.68735
  -3   2  -7   56.61    3.58   6-0.04325-0.26775-0.73528 0.91423-0.67527 0.25902
   1  -5   5    0.92    3.89   6-0.04412 0.16992-0.73529 0.29016-0.67534 0.95686
   3  -9   5   27.66    3.14   5-0.03181 0.32783-0.73514-0.06553-0.67427 0.98175
   3  -8   5   79.20    3.89   6-0.03878 0.33451-0.73524 0.02252-0.67489 0.98250
   4  -4   3  271.99    5.08   5-0.03096 0.39572-0.73513 0.37908-0.67419 0.88782
   5  -1  -1    4.90    2.33   5-0.02148 0.43821-0.73493 0.64628-0.67330 0.68544
   5   0  -3   21.10    3.23   5-0.03610 0.43765-0.73521 0.73489-0.67465 0.58010
   5   2 -10   15.60    3.14   5-0.03528 0.37883-0.73519 0.91413-0.67458 0.20296
   6  -5   2    4.31    1.99   5-0.02252 0.54852-0.73495 0.29022-0.67340 0.85970
   6   1  -7  903.97    6.42   5-0.02438 0.47725-0.73500 0.82385-0.67358 0.37690
   7  -4   0   88.25    3.56   5-0.03463 0.62970-0.73519 0.37946-0.67452 0.76734
   7  -2  -2   54.85    2.56   5-0.02380 0.60275-0.73498 0.55699-0.67352 0.65818
   7   0  -6   -2.15    2.21   5-0.02903 0.57443-0.73509 0.73717-0.67402 0.44126
   7   1 -10   61.90    3.56   5-0.03353 0.54688-0.73517 0.82456-0.67443 0.22984
   8  -6   0   39.71    2.45   5-0.02671 0.70845-0.73505 0.20196-0.67380 0.77777
   9  -4  -3    9.51    2.07   5-0.02555 0.76597-0.73502 0.38020-0.67369 0.63098
   9  -2  -6   -7.20    3.14   6-0.03384 0.74861-0.73517 0.55963-0.67445 0.46779
   9  -1  -8    4.77    2.22   5-0.02106 0.72012-0.73492 0.64625-0.67326 0.36208
  -9  -5  -1  183.27    3.41   6-0.04810-0.72624-0.73573 0.29267-0.67491 0.50323
  -9  -4  -2   61.10    3.57   6-0.05251-0.72868-0.73575 0.38164-0.67525 0.45011
  -9  -3  -4   19.98    2.15   6-0.04664-0.75165-0.73573 0.46946-0.67480 0.34243
  -8  -5   1  291.35    4.56   6-0.05141-0.62099-0.73575 0.29071-0.67517 0.62401
  -8  -4   0  125.33    2.95   6-0.04881-0.63225-0.73574 0.38097-0.67497 0.56962
  -8  -2  -3   -0.83    2.61   6-0.05245-0.65005-0.73575 0.55723-0.67524 0.41075
  -8  -1  -6   70.59    3.39   7-0.05468-0.67497-0.73575 0.64463-0.67541 0.25109
  -7  -6   3   51.39    2.99   7-0.05606-0.51150-0.73575 0.19938-0.67551 0.74746
  -7  -2  -1  331.20    4.50   6-0.05319-0.54970-0.73575 0.55659-0.67530 0.53117
  -7   0  -7   21.01    2.40   6-0.04797-0.60455-0.73573 0.73670-0.67490 0.20653
  -6   0  -4   79.11    3.67   6-0.04961-0.49332-0.73574 0.73668-0.67503 0.38130
  -6   1 -12   26.50    2.44   6-0.04490-0.56216-0.73572 0.82615-0.67466-0.04937
  -6   1 -11   21.30    2.22   6-0.04258-0.55874-0.73570 0.82423-0.67447 0.00478
  -6   1 -10   23.02    2.33   6-0.04577-0.54557-0.73572 0.82548-0.67473 0.05903
  -6   1  -9   90.11    3.60   7-0.05415-0.53213-0.73575 0.82284-0.67537 0.11525
  -5  -8   5   13.65    2.09   6-0.04672-0.33625-0.73573 0.02309-0.67480 0.87876
  -4  -4   4  162.07    4.41   6-0.04791-0.26027-0.73573 0.38030-0.67490 0.83703
  -4  -2   2   86.15    3.24   6-0.04606-0.27836-0.73572 0.55824-0.67475 0.72960
  -4   1  -4    7.22    3.49   6-0.04991-0.32422-0.73574 0.82482-0.67505 0.40790
  -4   2 -14    1.38    2.99   7-0.05592-0.39994-0.73575 0.91393-0.67550-0.12943
  -4   2  -9    6.78    2.87   7-0.05882-0.35746-0.73574 0.91240-0.67571 0.14202
  -3   1  -3 3462.33   15.00   6-0.04889-0.23137-0.73574 0.82540-0.67497 0.47331
  -2  -7   6    1.33    3.18   8-0.07198-0.04713-0.73563 0.11260-0.67659 0.97354
  -1   0   0   -0.12    3.10   6-0.04316-0.04363-0.73570 0.73698-0.67452 0.65979
   0   2  -5   54.00   11.71  13-0.16640 0.12573-0.73105 0.90998-0.67939 0.40972
   2  -4   4   81.60    4.72   7-0.06023 0.26720-0.73574 0.38054-0.67581 0.91582
   2  -1   1 8364.18   27.34   6-0.04693 0.22701-0.73573 0.64565-0.67482 0.75529
   4  -3   2  142.01    4.34   7-0.05563 0.41474-0.73575 0.47014-0.67548 0.83347
   4  -2   1  104.62    3.99   6-0.04959 0.39841-0.73574 0.55692-0.67503 0.78125
   4   0  -2  172.02    3.75   6-0.04316 0.36806-0.73570 0.73501-0.67452 0.61919
   4   2  -8   -2.22    3.23   7-0.04963 0.32127-0.73574 0.91360-0.67503 0.29560
   5  -4   2   14.10    3.36   7-0.05380 0.49537-0.73575 0.38052-0.67535 0.84765
   6  -4   1   13.42    3.22   6-0.05187 0.57004-0.73575 0.37895-0.67520 0.80783
   6  -2  -1  162.07    3.51   6-0.04664 0.54862-0.73573 0.55718-0.67480 0.70014
   7  -6   1  717.51    6.32   6-0.05104 0.65476-0.73575 0.20222-0.67514 0.82011
   7  -3  -1   27.93    2.33   6-0.03968 0.62543-0.73567 0.46847-0.67423 0.71256
   7  -1  -4   79.02    2.80   6-0.04403 0.60648-0.73571 0.64576-0.67459 0.55143
   7   1 -11   -2.39    2.98   7-0.05349 0.55652-0.73575 0.82619-0.67532 0.17234
   8  -5  -1  283.75    4.37   7-0.05408 0.72791-0.73575 0.29316-0.67537 0.72418
   8  -2  -4    7.81    2.12   6-0.04142 0.68874-0.73569 0.55664-0.67437 0.56472
   8  -1  -6  412.14    4.26   6-0.04374 0.67474-0.73571 0.64550-0.67456 0.45716
   8   0  -9    0.13    2.09   6-0.04258 0.64677-0.73570 0.73723-0.67447 0.29242
   9  -1  -9    6.36    2.18   6-0.04635 0.73727-0.73573 0.64595-0.67477 0.30882
  -9  -3  -3   -2.21    2.86   8-0.07090-0.71817-0.73594 0.46798-0.67612 0.39845
  -9  -2  -6    4.56    2.39   7-0.06469-0.74974-0.73600 0.55826-0.67572 0.23559
  -8  -6   2   -8.14    3.10   8-0.07078-0.59194-0.73594 0.20145-0.67612 0.68027
  -8  -3  -1   53.01    2.51   7-0.06063-0.62692-0.73603 0.46580-0.67544 0.52071
  -7  -1  -3    1.63    2.02   7-0.05832-0.56175-0.73604 0.64740-0.67527 0.42247
  -7   0  -6    2.85    3.00   7-0.06792-0.57606-0.73597 0.73617-0.67593 0.26216
  -6  -6   4   -0.83    2.22   7-0.06150-0.41531-0.73603 0.20190-0.67550 0.81272
  -6  -1  -1   19.68    3.15   8-0.07353-0.44365-0.73590 0.64766-0.67629 0.54379
  -6   1  -8   12.02    3.02   7-0.06891-0.50755-0.73596 0.82468-0.67600 0.16808
  -5  -7   5    4.57    2.13   7-0.06167-0.32176-0.73602 0.11325-0.67551 0.87951
  -5  -1   0    8.51    3.29   7-0.06774-0.35700-0.73597 0.64572-0.67592 0.61200
  -5   0  -2   -0.32    3.25   8-0.07095-0.37117-0.73594 0.73576-0.67613 0.50254
  -5   1  -5  770.15    6.70   8-0.07444-0.39113-0.73589 0.82539-0.67634 0.34189
  -3  -9   6  196.13    5.62   8-0.08551-0.12178-0.73567-0.06606-0.67698 0.95997
  -3  -8   6    5.26    3.14   8-0.07702-0.12948-0.73585 0.02390-0.67650 0.95969
   2  -6   5   68.51    3.92   7-0.06657 0.28085-0.73599 0.20300-0.67584 0.97000
   2   2  -6 2462.49   17.15   8-0.07597 0.19715-0.73586 0.91460-0.67644 0.37911
   3  -5   4   91.51    4.05   8-0.07342 0.36182-0.73590 0.29114-0.67628 0.93063
   3   2  -7  426.84    6.67   8-0.07262 0.27009-0.73592 0.91474-0.67623 0.33847
   5  -6   3    3.02    2.62   7-0.06702 0.51553-0.73598 0.20263-0.67587 0.90180
   5  -3   1    1.30    3.17   8-0.06923 0.50207-0.73596 0.46912-0.67602 0.79497
   5  -2   0    3.25    2.42   7-0.05889 0.48353-0.73604 0.55784-0.67531 0.74076
   5   1  -6  312.44    4.44   7-0.06411 0.43790-0.73601 0.82700-0.67568 0.41576
   5   2 -11    4.57    2.22   7-0.06150 0.39778-0.73603 0.91311-0.67550 0.15057
   6  -6   2  118.33    3.63   7-0.06545 0.59565-0.73600 0.20469-0.67577 0.85892
   6  -3   0    3.68    2.34   7-0.06063 0.57027-0.73603 0.46882-0.67544 0.75407
   6   0  -5    0.51    3.28   8-0.07056 0.53990-0.73594 0.73775-0.67610 0.48346
   6   1  -8  741.71    5.98   7-0.06324 0.50476-0.73601 0.82748-0.67562 0.32089
   7   0  -7 1951.62    9.05   7-0.06826 0.60393-0.73597 0.73895-0.67595 0.38816
   7   1 -12   33.08    3.14   7-0.06766 0.56097-0.73598 0.82731-0.67591 0.11983
   8  -4  -2  164.18    3.63   7-0.06684 0.73184-0.73598 0.38353-0.67586 0.66900
   8  -3  -3    4.49    2.25   7-0.06208 0.71746-0.73602 0.46869-0.67554 0.61943
   8   0 -10    4.11    2.13   7-0.06382 0.66221-0.73601 0.73564-0.67566 0.24340
   9  -5  -3    1.74    2.65   8-0.06991 0.80670-0.73595 0.29231-0.67606 0.63137
   9  -4  -4    0.85    2.90   7-0.06898 0.80202-0.73596 0.37916-0.67600 0.57924
   9  -3  -5   31.75    2.39   7-0.05861 0.78226-0.73604 0.47258-0.67529 0.52128
   9  -2  -7   20.66    2.78   7-0.06673 0.77238-0.73599 0.55934-0.67585 0.41623
   9  -1 -10   -0.13    2.96   8-0.06834 0.74842-0.73597 0.64834-0.67596 0.25386
  -9  -5   0  109.44    3.59   8-0.08474-0.68072-0.73554 0.29085-0.67702 0.56000
  -9  -4  -1    3.45    3.10   8-0.08592-0.68726-0.73551 0.38039-0.67709 0.50609
  -9  -2  -5   24.55    2.44   8-0.08308-0.72384-0.73558 0.55792-0.67693 0.28984
  -8  -2  -2   -2.36    2.82   8-0.08734-0.60743-0.73548 0.55765-0.67716 0.46571
  -8  -1  -5   10.11    2.13   8-0.07692-0.64491-0.73570 0.64670-0.67658 0.30321
  -7  -4   2  160.64    3.34   8-0.07953-0.50004-0.73565 0.38049-0.67673 0.69202
  -7  -3   1   32.43    2.33   8-0.08271-0.50447-0.73559 0.46928-0.67691 0.63874
  -6  -4   3    1.33    2.10   8-0.08098-0.40474-0.73562 0.37965-0.67682 0.75995
  -6  -3   2   74.33    2.86   8-0.07750-0.41660-0.73569 0.46969-0.67662 0.70518
  -6   0  -3    4.40    3.19   9-0.08985-0.44396-0.73541 0.73498-0.67729 0.43811
  -6   1  -7    3.67    3.27   9-0.08850-0.47860-0.73545 0.82545-0.67722 0.22181
  -4   0  -1   -2.03    2.56   8-0.07577-0.27390-0.73572 0.73602-0.67651 0.56952
  -4   2  -8   29.42    3.26   8-0.08361-0.32125-0.73557 0.91407-0.67696 0.19476
  -2   0   0 1178.67   11.44   8-0.08564-0.08608-0.73552 0.73587-0.67707 0.65029
  -1  -3   4   23.40    5.15   9-0.10494 0.05201-0.73492 0.46745-0.67798 0.87992
  -1   1  -2  646.15   11.43   9-0.08750-0.01423-0.73547 0.82563-0.67717 0.55495
  -1   2  -5   24.14    4.71   9-0.09351-0.03107-0.73531 0.91386-0.67747 0.39503
   4  -9   4    6.20    2.87   9-0.08942 0.46130-0.73542-0.06552-0.67727 0.94502
   4  -7   4   -0.26    2.62   8-0.07881 0.45146-0.73567 0.11300-0.67669 0.94377
   4   2  -9    3.76    3.24   9-0.09167 0.35769-0.73536 0.91365-0.67738 0.24593
   5   2 -15   74.12    3.73   8-0.08476 0.38837-0.73554 0.91326-0.67703-0.06335
   5   2 -14    1.10    3.04   9-0.09053 0.40046-0.73539 0.91364-0.67733-0.00987
   5   2 -13    5.46    3.05   8-0.08674 0.40523-0.73549 0.91415-0.67713 0.04290
   5   2 -12    2.32    2.17   8-0.07837 0.40475-0.73567 0.91387-0.67667 0.09683
   6  -1  -3  433.30    4.70   8-0.07837 0.56437-0.73567 0.64604-0.67667 0.59431
   7  -7   1   21.27    2.35   8-0.07506 0.67758-0.73573 0.11295-0.67647 0.82189
   7  -5   0  144.73    3.82   8-0.08572 0.68052-0.73552 0.28996-0.67708 0.76918
   7  -2  -3  185.24    3.33   8-0.08214 0.65280-0.73560 0.55682-0.67688 0.60757
   7   1 -14   23.70    2.93   8-0.08187 0.56189-0.73560 0.82448-0.67687 0.01714
   7   1 -13   84.96    2.78   8-0.07664 0.56603-0.73570 0.82443-0.67656 0.07068
   8  -6  -1   68.05    3.33   8-0.08677 0.75863-0.73549 0.20079-0.67713 0.72867
   8  -2  -5   82.70    3.14   8-0.08488 0.72376-0.73554 0.55715-0.67703 0.51331
   8  -1  -7   28.63    2.29   8-0.07808 0.70087-0.73568 0.64645-0.67665 0.40552
   8   0 -11    0.21    2.65   9-0.08460 0.67082-0.73554 0.73679-0.67702 0.18796
   9  -1 -11   73.16    3.22   8-0.08271 0.75844-0.73559 0.64597-0.67691 0.20338
  -9  -3  -2  162.29    3.80   9-0.10175-0.68023-0.73519 0.46974-0.67747 0.45144
  -9  -2  -4   -1.67    2.84  10-0.10539-0.69335-0.73506 0.55561-0.67762 0.34663
  -8  -5   2   18.43    3.12   9-0.10356-0.56014-0.73513 0.29160-0.67755 0.68028
  -8  -4   1   -2.02    2.32   9-0.09607-0.57563-0.73538 0.37818-0.67722 0.62802
  -8  -3   0   15.46    3.06   9-0.10332-0.57684-0.73513 0.46896-0.67754 0.57221
  -8  -1  -4   27.45    3.11   9-0.10286-0.60999-0.73515 0.64656-0.67752 0.35856
  -8   0  -9    0.85    3.06   9-0.10326-0.65004-0.73514 0.73469-0.67754 0.09066
  -7  -7   4    6.22    3.04   9-0.10398-0.45821-0.73511 0.11420-0.67757 0.80091
  -7  -5   3   54.57    2.59   9-0.09521-0.47671-0.73541 0.29155-0.67718 0.74636
  -7  -2   0   28.05    3.16   9-0.10428-0.49095-0.73510 0.55824-0.67758 0.58531
  -7  -1  -2    1.07    2.10   9-0.09839-0.51339-0.73531 0.64603-0.67733 0.47898
  -7   0  -5   87.69    2.71   9-0.09347-0.54216-0.73546 0.73650-0.67710 0.31584
  -6  -5   4    8.32    3.13   9-0.10532-0.37160-0.73506 0.29086-0.67762 0.81419
  -6  -2   1  137.08    3.46   9-0.09579-0.40665-0.73539 0.55873-0.67721 0.65159
  -5  -6   5   68.83    2.83   9-0.09665-0.28886-0.73536 0.20208-0.67725 0.88044
  -5  -3   3   48.10    2.80   9-0.09752-0.30380-0.73534 0.46923-0.67729 0.77257
  -4  -5   5 1295.63    9.52   9-0.09988-0.20076-0.73526 0.29071-0.67739 0.89358
  -4  -1   1   21.03    2.74   9-0.09260-0.24005-0.73549 0.64625-0.67706 0.67864
  -3  -7   6   24.12    2.95   9-0.10451-0.10256-0.73509 0.11281-0.67759 0.96091
  -3   2  -6    3.19    3.36   9-0.09920-0.20442-0.73528 0.91335-0.67736 0.31589
  -2  -3   4    1.86    3.43   9-0.10049-0.03702-0.73524 0.46857-0.67742 0.86631
  -2  -2   3    2.23    3.89   9-0.10429-0.04039-0.73510 0.55765-0.67758 0.81281
  -1  -2   3  212.13    8.19   9-0.10431 0.04312-0.73510 0.55598-0.67758 0.82659
   2   1  -3    0.86    3.26   9-0.09752 0.24292-0.73534 0.82446-0.67729 0.54200
   4  -8   4  100.00    3.44   9-0.09540 0.46765-0.73540 0.02284-0.67719 0.94475
   4   1  -5  645.62    6.31   9-0.09636 0.39697-0.73537 0.82367-0.67724 0.46085
   5  -7   3   12.49    2.17   9-0.09636 0.54554-0.73537 0.11163-0.67724 0.90427
   5  -1  -2  650.96    6.10   9-0.10533 0.51490-0.73506 0.64571-0.67762 0.63592
   6  -8   2    0.92    2.79   9-0.10258 0.62958-0.73516 0.02279-0.67751 0.86377
   6  -7   2    9.79    2.13   9-0.09248 0.61785-0.73549 0.11332-0.67705 0.86343
   6   1  -9   20.80    2.42   9-0.09607 0.53319-0.73538 0.82383-0.67722 0.27240
   7  -4  -1   16.62    3.12   9-0.10232 0.68929-0.73517 0.37805-0.67750 0.71619
   7  -3  -2   25.53    2.88   9-0.10179 0.68000-0.73519 0.46828-0.67748 0.66159
   7  -1  -5    1.98    2.21   9-0.09203 0.64604-0.73550 0.64689-0.67703 0.49940
   7   0  -8    0.35    3.08  10-0.10474 0.63221-0.73508 0.73506-0.67760 0.33933
   8   0 -13    3.66    3.12   9-0.10447 0.67746-0.73509 0.73565-0.67759 0.08320
   8   0 -12  114.13    3.06   9-0.09579 0.67832-0.73539 0.73430-0.67721 0.13775
   9  -3  -6   60.70    2.55   9-0.09434 0.81006-0.73544 0.46782-0.67714 0.47353
   9  -2  -8   15.50    2.34   9-0.09347 0.79303-0.73546 0.55700-0.67710 0.36572
  -9  -5   1   23.95    3.15  11-0.12670-0.62859-0.73412 0.28620-0.67828 0.61807
  -9  -4   0  186.39    3.83  11-0.12322-0.64101-0.73430 0.37624-0.67818 0.56255
  -9  -1  -7   72.84    3.36  10-0.11950-0.70319-0.73449 0.64629-0.67808 0.18425
  -8   0  -8  382.51    4.42  10-0.11293-0.63324-0.73479 0.73456-0.67787 0.14282
  -8   0  -7   -0.71    2.78  11-0.12676-0.61119-0.73411 0.73408-0.67828 0.19787
  -7   0  -4    0.34    2.88  10-0.12215-0.50395-0.73436 0.73343-0.67816 0.37293
  -7   1 -11    6.79    2.92  11-0.12429-0.56167-0.73425 0.82299-0.67821-0.00450
  -7   1 -10    2.40    2.73  10-0.12215-0.55271-0.73436 0.82160-0.67816 0.05165
  -6  -8   5    1.56    2.23  10-0.11420-0.35471-0.73474 0.02246-0.67791 0.86931
  -6  -7   5    4.95    2.72  11-0.12436-0.34398-0.73424 0.11163-0.67822 0.86854
  -6   1  -6   -1.05    2.09  10-0.11408-0.44706-0.73474 0.82295-0.67791 0.27711
  -5  -4   4   87.00    3.15  10-0.11091-0.28125-0.73488 0.37868-0.67780 0.82801
  -5  -2   2   69.27    2.95  10-0.11062-0.29827-0.73489 0.55662-0.67779 0.72014
  -5   1  -4   -0.16    3.18  11-0.12109-0.33894-0.73441 0.82344-0.67813 0.39708
  -5   2 -13   -0.28    2.97  10-0.12137-0.41003-0.73440 0.91168-0.67813-0.08423
  -5   2 -12    8.68    2.31  10-0.11637-0.40712-0.73464 0.91271-0.67798-0.03248
  -5   2 -11  237.16    4.10  10-0.11564-0.39923-0.73467 0.91286-0.67796 0.02131
  -5   2 -10    5.25    2.98  11-0.12216-0.38551-0.73436 0.91239-0.67816 0.07551
  -4  -9   6   12.64    3.54  11-0.13000-0.15928-0.73394-0.06733-0.67835 0.94894
  -4  -8   6    4.67    2.63  10-0.12402-0.16649-0.73426 0.02350-0.67821 0.94860
  -4   1  -3 3805.30   13.97  10-0.11581-0.24943-0.73466 0.82380-0.67796 0.46424
  -4   2  -7    0.65    2.44  10-0.11625-0.28146-0.73464 0.91234-0.67798 0.24990
  -3  -3   4 2166.00   13.04  11-0.12743-0.09256-0.73408 0.46598-0.67829 0.85510
  -2   1  -2   24.33    3.98  10-0.11495-0.07209-0.73470 0.82409-0.67794 0.54369
  -2   2  -5   51.93    3.96  11-0.12778-0.08521-0.73406 0.91165-0.67830 0.38367
   3  -1   0  701.74    7.26  10-0.11321 0.37011-0.73478 0.64540-0.67788 0.71677
   3   1  -4 1015.36    8.57  10-0.11379 0.33695-0.73475 0.82421-0.67790 0.50114
   4  -5   3  239.31    4.69  10-0.11590 0.48097-0.73466 0.28990-0.67797 0.89124
   4  -1  -1   21.42    3.63  10-0.12158 0.45417-0.73439 0.64529-0.67814 0.67641
   5  -5   2  274.47    4.62  10-0.12137 0.56374-0.73440 0.29043-0.67813 0.85036
   5   0  -4    1.65    2.29  10-0.10889 0.50095-0.73496 0.73539-0.67772 0.52758
   5   1  -7    3.19    2.43  10-0.11552 0.48283-0.73468 0.82415-0.67795 0.36653
   6  -5   1    0.12    2.25  10-0.10992 0.62954-0.73492 0.29217-0.67776 0.80782
   6  -2  -2  628.95    5.95  10-0.11815 0.61220-0.73455 0.55672-0.67804 0.64856
   6   0  -6 1163.33    7.50  10-0.12147 0.58220-0.73439 0.73459-0.67814 0.43354
   6   1 -10   59.88    3.53  10-0.12201 0.54989-0.73436 0.82413-0.67815 0.21910
   7  -6   0   16.83    3.11  10-0.12086 0.71701-0.73442 0.20067-0.67812 0.76949
   8  -5  -2   18.45    2.42  10-0.11062 0.77340-0.73489 0.28991-0.67779 0.67556
   8  -4  -3   20.31    2.88  10-0.11831 0.77263-0.73455 0.37934-0.67804 0.62141
   8  -3  -4   17.53    2.26  10-0.10917 0.75602-0.73495 0.46905-0.67773 0.56699
   8  -2  -6   84.95    3.28  10-0.12262 0.75346-0.73433 0.55749-0.67817 0.46000
   8  -1  -8   40.86    2.47  10-0.10910 0.72282-0.73495 0.64625-0.67773 0.35288
   9  -5  -4   -3.92    2.17  10-0.10910 0.84171-0.73495 0.29313-0.67773 0.57707
   9  -4  -5   50.82    2.35  10-0.10910 0.83222-0.73495 0.37956-0.67773 0.52696
   9  -2  -9   27.64    2.93  10-0.11847 0.80803-0.73454 0.55780-0.67805 0.31164
  -9  -3  -1    6.89    2.18  11-0.13601-0.63771-0.73339 0.46669-0.67870 0.50715
  -9  -2  -3   74.75    2.68  11-0.13185-0.65832-0.73364 0.55308-0.67861 0.40281
  -9  -1  -6   27.11    2.44  11-0.13387-0.68063-0.73352 0.64403-0.67866 0.23955
  -8  -6   3   14.90    2.38  11-0.12955-0.52485-0.73377 0.19800-0.67856 0.73733
  -8  -2  -1   44.31    2.33  11-0.12840-0.55991-0.73383 0.55351-0.67853 0.52272
  -8  -1  -3   12.70    2.09  11-0.13329-0.57172-0.73355 0.64402-0.67864 0.41376
  -8   0  -6    8.91    2.79  12-0.14394-0.58518-0.73287 0.73304-0.67883 0.25166
  -7  -6   4   12.39    2.29  11-0.12955-0.43067-0.73377 0.19880-0.67856 0.80368
  -7   1  -9   24.61    2.36  11-0.13301-0.53821-0.73357 0.82062-0.67864 0.10540
  -7   1  -8   76.35    3.17  12-0.14480-0.51501-0.73282 0.82311-0.67884 0.15588
  -6  -1   0  317.96    4.24  11-0.13502-0.37491-0.73345 0.64244-0.67868 0.60233
  -6   0  -2  859.87    6.71  11-0.13990-0.38711-0.73314 0.73228-0.67877 0.49351
  -5   0  -1    1.90    3.20  11-0.13833-0.29473-0.73324 0.73334-0.67874 0.55954
  -5   2  -9   34.76    2.43  11-0.13373-0.36707-0.73352 0.91026-0.67865 0.13138
  -4  -7   6   58.42    3.24  12-0.14414-0.14723-0.73286 0.11011-0.67883 0.94866
  -3  -2   3 5109.57   18.87  11-0.13301-0.09638-0.73357 0.55390-0.67864 0.80204
  -3   0   0    0.99    3.35  11-0.12782-0.12732-0.73387 0.73394-0.67852 0.63922
  -1   3 -13   14.38    4.34  13-0.15817-0.03134-0.73183 0.99911-0.67896-0.03246
  -1   3 -12   62.40    4.76  13-0.15595-0.02519-0.73201 0.99933-0.67895 0.02116
   2  -7   5   -0.59    2.59  11-0.13525 0.34562-0.73343 0.11012-0.67869 0.97384
   2   0  -1    0.57    3.46  11-0.12926 0.29113-0.73378 0.73378-0.67855 0.65102
   3   2  -8  370.75    6.27  12-0.14510 0.33592-0.73280 0.91104-0.67885 0.28802
   4   0  -3    0.61    3.46  11-0.13790 0.45359-0.73327 0.73337-0.67874 0.56993
   4   2 -10   27.17    2.62  11-0.12909 0.38466-0.73379 0.91324-0.67855 0.19270
   6  -4   0   92.98    2.82  11-0.13272 0.64428-0.73359 0.37975-0.67863 0.75482
   6  -3  -1    8.66    3.16  11-0.13560 0.63754-0.73341 0.46797-0.67869 0.70257
   6  -1  -4    4.20    3.38  11-0.13893 0.61631-0.73320 0.64419-0.67875 0.54231
   6   1 -11   -0.97    2.84  12-0.14184 0.56099-0.73301 0.82448-0.67880 0.16267
   7  -2  -4   73.31    2.61  11-0.13444 0.69633-0.73348 0.55839-0.67867 0.55259
   7  -1  -6   65.95    3.30  11-0.13531 0.68022-0.73343 0.64681-0.67869 0.44552
   7   0  -9    3.56    2.19  11-0.13157 0.65293-0.73365 0.73381-0.67861 0.28667
   8  -6  -2    1.24    2.91  12-0.14238 0.80479-0.73298 0.19988-0.67881 0.67579
   8  -1  -9   -3.25    2.84  12-0.13732 0.74053-0.73330 0.64611-0.67873 0.29740
   9  -3  -7    7.07    2.12  11-0.12596 0.83291-0.73397 0.46850-0.67847 0.41938
   9  -2 -10    7.98    3.10  11-0.13765 0.82101-0.73328 0.55540-0.67873 0.25831
  -9  -1  -5    2.06    2.30  12-0.15257-0.65361-0.73211 0.64307-0.67947 0.29384
  -8  -4   2  164.70    3.28  12-0.14933-0.51541-0.73234 0.37804-0.67944 0.68105
  -8  -3   1   22.34    2.30  12-0.15249-0.51942-0.73211 0.46693-0.67947 0.62762
  -7  -4   3   15.03    2.09  12-0.14704-0.42440-0.73251 0.37700-0.67942 0.74857
  -7  -3   2   22.87    2.36  12-0.14474-0.43452-0.73267 0.46666-0.67939 0.69468
  -7  -2   1   25.15    2.99  13-0.16081-0.42603-0.73147 0.55424-0.67951 0.64131
  -7  -1  -1   -1.19    2.31  12-0.14388-0.46012-0.73272 0.64295-0.67938 0.53445
  -7   0  -3    5.95    2.79  13-0.15993-0.46000-0.73154 0.73135-0.67950 0.42686
  -7   1  -7  204.84    3.97  13-0.16074-0.49133-0.73147 0.82087-0.67951 0.21180
  -6  -6   5   12.22    3.05  12-0.15570-0.31382-0.73187 0.19903-0.67949 0.86945
  -6  -3   3   18.83    3.38  12-0.15702-0.32845-0.73177 0.46528-0.67949 0.76197
  -6   1  -5 1462.09    7.80  12-0.14531-0.40491-0.73263 0.82313-0.67940 0.33104
  -5  -5   5   34.92    3.17  12-0.15186-0.23396-0.73216 0.28805-0.67946 0.88186
  -5  -1   1    7.28    2.34  12-0.14933-0.26772-0.73234 0.64433-0.67944 0.66684
  -5   2  -8   -3.89    3.11  13-0.15465-0.33883-0.73195 0.91003-0.67948 0.18348
  -4   2  -6    3.01    3.44  13-0.15817-0.23126-0.73168 0.90963-0.67950 0.30530
  -3  -6   6   44.51    3.76  13-0.16873-0.03740-0.73080 0.19637-0.67950 0.96257
  -3   1  -2   25.83    2.96  12-0.15192-0.11975-0.73215 0.82177-0.67946 0.53210
  -2  -6   6 1327.11   14.79  13-0.17031 0.04879-0.73066 0.19674-0.67949 0.97518
  -1   3 -14   15.88    4.72  15-0.19135-0.00540-0.72864 0.99623-0.67923-0.08636
  -1   3 -11   42.37    4.92  14-0.18112 0.00829-0.72967 0.99716-0.67940 0.07521
   2  -9   5   19.77    3.07  12-0.15313 0.36431-0.73206-0.06877-0.67947 0.97350
   2  -8   5   -0.53    2.92  14-0.17398 0.38283-0.73034 0.02057-0.67947 0.97127
   3  -6   4   13.51    2.96  12-0.15082 0.43702-0.73223 0.19876-0.67945 0.93377
   3   0  -2    1.28    3.18  12-0.15221 0.39082-0.73213 0.73232-0.67947 0.61109
   4   2 -16  273.13    5.80  13-0.16079 0.37022-0.73147 0.91006-0.67951-0.12860
   4   2 -11   67.99    3.59  12-0.15585 0.40763-0.73186 0.90984-0.67949 0.14162
   5  -4   1   39.05    3.55  12-0.15415 0.58673-0.73199 0.37512-0.67948 0.79908
   5  -2  -1 1564.95    8.32  12-0.14761 0.56480-0.73247 0.55331-0.67942 0.69166
   5   1  -8   43.36    3.75  13-0.15892 0.51958-0.73162 0.82068-0.67950 0.31536
   6  -6   1   37.39    2.59  12-0.14962 0.66700-0.73232 0.19770-0.67944 0.81198
   6   1 -12   10.35    3.02  12-0.15800 0.57050-0.73169 0.82117-0.67950 0.11377
   7  -7   0  320.20    4.23  12-0.14442 0.73784-0.73269 0.11038-0.67938 0.77094
   7  -5  -1  444.51    4.55  12-0.15106 0.73715-0.73222 0.28582-0.67946 0.71799
   7  -3  -3   58.29    3.28  12-0.15720 0.72762-0.73175 0.46417-0.67950 0.61075
   7   0 -10   -4.27    2.99  13-0.15578 0.66689-0.73186 0.73394-0.67949 0.23130
   8  -5  -3   24.24    3.12  13-0.15852 0.81449-0.73165 0.28672-0.67950 0.62322
   8  -3  -5   78.55    2.72  12-0.15163 0.79078-0.73218 0.46384-0.67946 0.51609
   8  -2  -7  256.67    4.20  12-0.15670 0.78000-0.73179 0.55314-0.67949 0.40926
   8  -1 -10   27.67    3.13  12-0.15607 0.75487-0.73184 0.64267-0.67949 0.24683
   9  -5  -5   31.05    2.36  12-0.14704 0.87017-0.73251 0.28711-0.67942 0.52913
   9  -4  -6   -0.68    2.19  12-0.14380 0.85903-0.73273 0.37952-0.67938 0.47137
   9  -3  -8   -1.71    2.77  13-0.15507 0.85192-0.73192 0.46752-0.67948 0.36430
   9  -2 -11   43.02    3.26  12-0.15370 0.82945-0.73202 0.55319-0.67948 0.20647
  -9  -5   2   -2.19    3.07  14-0.17379-0.57419-0.73037 0.28362-0.67929 0.67114
  -9  -4   1   33.08    2.34  13-0.16657-0.59065-0.73100 0.37501-0.67933 0.61567
  -9  -3   0    2.58    2.89  13-0.17424-0.59025-0.73033 0.46308-0.67928 0.56300
  -9  -2  -2   22.80    2.35  13-0.16199-0.61992-0.73139 0.55283-0.67933 0.45529
  -9  -1  -4   -2.39    2.93  14-0.17487-0.62322-0.73027 0.63975-0.67928 0.34890
  -8  -5   3   41.15    2.51  13-0.16285-0.49268-0.73132 0.28623-0.67933 0.73673
  -8  -2   0  156.32    3.68  13-0.17215-0.50807-0.73052 0.55260-0.67930 0.57506
  -8  -1  -2   51.90    2.41  13-0.16800-0.52865-0.73088 0.64182-0.67932 0.46791
  -8   0  -5   -1.74    1.98  13-0.16600-0.55626-0.73105 0.72949-0.67933 0.30792
  -7  -5   4   -3.09    2.33  13-0.16898-0.39241-0.73080 0.28459-0.67932 0.80432
  -6  -4   4  129.81    3.31  13-0.16743-0.30991-0.73093 0.37492-0.67933 0.81598
  -6  -2   2  632.53    5.51  13-0.16943-0.32443-0.73076 0.55302-0.67932 0.70864
  -5  -8   6   24.83    3.07  13-0.17263-0.20354-0.73048 0.01842-0.67930 0.93628
  -5   1  -3  558.27    5.91  13-0.17296-0.27710-0.73045 0.81990-0.67929 0.45247
  -5   2  -7    2.88    2.85  13-0.17616-0.30538-0.73016 0.90701-0.67927 0.23945
  -4  -3   4  168.55    3.87  13-0.16456-0.14280-0.73117 0.46389-0.67933 0.84211
  -4  -2   3  411.05    5.29  13-0.16943-0.14644-0.73076 0.55253-0.67932 0.78838
  -4   0   0 2968.16   12.31  13-0.17000-0.17070-0.73071 0.73077-0.67931 0.62690
  -3  -4   5    0.04    3.13  14-0.17401-0.04052-0.73035 0.37369-0.67929 0.90951
  -3   2  -5    9.96    2.53  13-0.16714-0.12890-0.73096 0.90941-0.67933 0.37084
  -2  -4   5    3.18    3.18  13-0.17114 0.04202-0.73061 0.37479-0.67931 0.92164
  -2  -1   2   93.18    5.55  13-0.17257 0.01832-0.73048 0.64079-0.67930 0.76117
  -2   3 -13   14.50    3.45  15-0.19194-0.08327-0.72860 0.99597-0.67903-0.04527
  -2   3 -12    1.48    3.39  14-0.18292-0.08537-0.72951 0.99605-0.67918 0.00979
   3  -3   2  953.18    8.44  13-0.17275 0.44469-0.73047 0.46314-0.67930 0.82559
   3  -2   1  152.63    3.89  13-0.16399 0.42848-0.73122 0.55243-0.67933 0.77208
   4  -4   2   12.52    2.30  13-0.16209 0.51823-0.73138 0.37481-0.67933 0.83891
   4  -2   0   27.77    2.61  13-0.16657 0.50688-0.73100 0.55322-0.67933 0.73079
   4   1  -6   35.86    2.76  13-0.16743 0.45874-0.73093 0.81987-0.67933 0.40883
   4   2 -15   10.18    2.91  14-0.17759 0.39492-0.73002 0.90866-0.67925-0.07444
   4   2 -12   11.77    3.06  13-0.17453 0.41650-0.73031 0.90894-0.67928 0.08675
   5  -6   2   12.75    2.71  13-0.16937 0.60996-0.73076 0.19617-0.67932 0.85198
   5  -3   0   44.09    2.55  13-0.16313 0.58875-0.73129 0.46402-0.67933 0.74409
   5   0  -5   -0.18    3.27  13-0.17229 0.55638-0.73051 0.73097-0.67930 0.47566
   6  -7   1   67.24    3.45  13-0.17328 0.69218-0.73042 0.10744-0.67929 0.81109
   6   0  -7   -0.78    2.36  13-0.16485 0.61632-0.73115 0.73308-0.67933 0.37876
   6   1 -15   77.66    3.38  13-0.16967 0.55620-0.73074 0.82002-0.67932-0.04938
   6   1 -14   18.02    3.07  13-0.17173 0.56825-0.73056 0.81898-0.67930 0.00628
   6   1 -13   62.52    3.23  13-0.16829 0.57153-0.73086 0.82023-0.67932 0.05893
   7  -4  -2  155.48    3.17  13-0.16313 0.74183-0.73129 0.37518-0.67933 0.66273
   7  -1  -7   22.55    3.15  13-0.17291 0.71064-0.73045 0.64167-0.67930 0.39405
   7   0 -11  252.36    4.28  13-0.17305 0.67802-0.73044 0.73114-0.67929 0.17992
   8  -4  -4  152.77    3.05  13-0.16313 0.81026-0.73129 0.37558-0.67933 0.56857
   8  -1 -11   36.79    3.25  13-0.17298 0.76302-0.73045 0.64202-0.67929 0.19216
   9  -4  -7    8.49    3.04  13-0.17293 0.88083-0.73045 0.37559-0.67930 0.41968
   9  -3  -9   39.55    3.34  13-0.17506 0.86711-0.73026 0.46394-0.67928 0.31221
  -8  -6   4    3.00    3.07  15-0.19363-0.45409-0.72828 0.19363-0.67904 0.79020
  -8   0  -4  200.55    4.05  15-0.19192-0.52053-0.72846 0.72918-0.67908 0.35937
  -7  -7   5   -0.81    2.29  14-0.18567-0.36682-0.72910 0.10545-0.67920 0.85753
  -7  -1   0  247.06    4.21  15-0.19497-0.40010-0.72813 0.63993-0.67901 0.58717
  -7   1  -6    3.30    2.20  14-0.18210-0.46201-0.72945 0.81857-0.67925 0.26650
  -6   0  -1   -2.41    3.09  15-0.19279-0.32506-0.72837 0.72771-0.67906 0.54711
  -6   1  -4  175.96    3.58  14-0.18210-0.36044-0.72945 0.81930-0.67925 0.38543
  -6   2 -12   -1.84    2.91  15-0.19122-0.41933-0.72853 0.90758-0.67909-0.04535
  -6   2 -11    0.83    2.22  14-0.18567-0.41397-0.72910 0.90708-0.67920 0.01151
  -6   2 -10    6.12    2.88  14-0.19081-0.40108-0.72857 0.90701-0.67910 0.06504
  -5  -7   6   21.81    2.83  14-0.18773-0.18918-0.72889 0.10736-0.67916 0.93577
  -4  -6   6    9.30    2.93  14-0.19141-0.09938-0.72851 0.19483-0.67909 0.94918
  -4  -4   5   -1.09    3.34  15-0.19321-0.10520-0.72832 0.37241-0.67905 0.89516
  -4   1  -2  375.85    5.54  14-0.19150-0.16520-0.72850 0.81831-0.67909 0.51866
  -3  -1   2  144.79    4.24  14-0.18095-0.05871-0.72956 0.64046-0.67927 0.74767
  -2   3 -11   10.87    3.19  15-0.19518-0.06362-0.72811 0.99529-0.67900 0.06224
   3  -7   4   24.15    2.81  15-0.19467 0.48217-0.72817 0.10456-0.67902 0.93314
   4  -3   1  218.40    4.00  14-0.17867 0.52712-0.72978 0.46211-0.67929 0.78512
   4   2 -14    0.51    2.86  14-0.18711 0.41248-0.72895 0.90715-0.67917-0.02031
   4   2 -13   15.52    3.03  14-0.18494 0.41884-0.72917 0.90761-0.67921 0.03365
   5  -1  -3  753.31    6.01  14-0.18238 0.58368-0.72942 0.63973-0.67925 0.58315
   6  -8   1    1.88    2.13  14-0.18409 0.70195-0.72925 0.01712-0.67922 0.81072
   6  -5   0  108.86    3.54  14-0.18719 0.69684-0.72894 0.28332-0.67917 0.75741
   6  -2  -3    0.61    2.43  14-0.18210 0.66794-0.72945 0.55307-0.67925 0.59394
   6  -1  -5   52.38    3.65  14-0.19153 0.66138-0.72850 0.63906-0.67908 0.48888
   7  -6  -1   26.86    2.42  14-0.18495 0.77128-0.72917 0.19474-0.67921 0.71647
   7  -2  -5    6.17    2.23  14-0.18095 0.73505-0.72956 0.55134-0.67927 0.50208
   7   0 -12   -2.58    2.76  15-0.19122 0.68551-0.72853 0.72778-0.67909 0.12752
   8  -6  -3   15.92    2.94  14-0.18962 0.84383-0.72870 0.19534-0.67912 0.62260
   8  -3  -6   35.60    2.95  14-0.18849 0.81913-0.72881 0.46152-0.67915 0.46156
   8  -2  -8    7.53    2.63  15-0.19003 0.80160-0.72865 0.55001-0.67912 0.35397
   8  -1 -12   16.38    2.84  14-0.18666 0.76850-0.72900 0.63953-0.67918 0.13980
   9  -5  -6   26.17    2.18  14-0.18010 0.89619-0.72964 0.28468-0.67928 0.47298
 -10  -3  -1   41.58    3.23  15-0.20558-0.65244-0.72692 0.46098-0.67863 0.49492
 -10  -2  -3    6.97    2.28  15-0.20266-0.67188-0.72726 0.54867-0.67872 0.38912
  -9  -2  -1   13.78    2.22  15-0.19640-0.57669-0.72795 0.55059-0.67888 0.50843
  -9  -1  -3   -2.23    2.24  15-0.20153-0.58827-0.72738 0.63719-0.67875 0.40220
  -9   0  -7   23.27    2.31  15-0.19925-0.62435-0.72764 0.72659-0.67881 0.18786
  -8  -4   3   23.22    3.03  15-0.20779-0.44793-0.72667 0.37103-0.67856 0.73560
  -8  -3   2   -1.37    2.85  15-0.20562-0.45724-0.72692 0.45989-0.67863 0.68250
  -8  -1  -1   19.47    3.05  15-0.20697-0.48034-0.72676 0.63795-0.67858 0.52144
  -8   1  -9    3.75    2.10  15-0.20416-0.54929-0.72709 0.81624-0.67867 0.09253
  -8   1  -8   -0.36    2.89  15-0.20835-0.53366-0.72660 0.81308-0.67854 0.14803
  -7  -6   5   31.07    3.15  16-0.21068-0.34441-0.72633 0.19316-0.67846 0.85551
  -7  -3   3   62.21    3.09  16-0.21176-0.35950-0.72620 0.46044-0.67842 0.74723
  -7   0  -2   -1.80    2.18  15-0.20124-0.41100-0.72742 0.72686-0.67876 0.48087
  -7   1  -5  197.71    4.01  15-0.20837-0.42698-0.72660 0.81695-0.67854 0.31767
  -6  -5   5   28.72    2.47  15-0.20096-0.26844-0.72745 0.28310-0.67876 0.86904
  -6  -1   1   53.46    2.84  15-0.20210-0.29984-0.72732 0.63896-0.67873 0.65420
  -6   2  -9   -0.47    2.08  15-0.19925-0.38590-0.72764 0.90484-0.67881 0.11833
  -6   2  -8    9.11    2.73  16-0.21431-0.35826-0.72589 0.90537-0.67833 0.17016
  -5  -3   4   94.65    3.04  15-0.20396-0.18886-0.72711 0.46046-0.67868 0.82830
  -5  -2   3   13.43    3.41  15-0.20855-0.19103-0.72658 0.54947-0.67853 0.77458
  -5   0   0   -1.99    3.10  16-0.21034-0.21437-0.72637 0.72596-0.67847 0.61290
  -5   2  -6   97.43    3.94  16-0.21054-0.26199-0.72634 0.90531-0.67846 0.29007
  -4  -1   2 1132.89    8.40  15-0.20618-0.11852-0.72685 0.63793-0.67861 0.73374
  -4   2  -5   30.35    3.41  16-0.20844-0.17102-0.72659 0.90529-0.67854 0.35785
  -2   3 -14   11.39    3.72  16-0.21407-0.06947-0.72592 0.99353-0.67834-0.09968
  -2   3 -10   45.49    4.13  16-0.22332-0.02622-0.72475 0.99244-0.67796 0.11411
  -1   3 -15    4.79    5.29  19-0.27030 0.06377-0.71779 0.98585-0.67508-0.14400
  -1   3 -10   92.16    6.15  17-0.23684 0.07189-0.72293 0.99043-0.67730 0.12704
   2  -5   4  162.78    4.84  15-0.20854 0.41067-0.72658 0.28123-0.67853 0.91965
   2   2  -7   28.73    3.74  15-0.20125 0.31500-0.72742 0.90566-0.67876 0.32827
   3  -9   4   31.95    3.02  15-0.20413 0.49124-0.72709-0.07523-0.67867 0.93246
   3  -8   4    3.44    2.58  16-0.21118 0.49872-0.72627 0.01391-0.67844 0.93247
   3   2  -9  153.95    4.77  15-0.20465 0.38700-0.72703 0.90486-0.67866 0.23419
   4  -9   3   18.43    2.94  16-0.21255 0.57567-0.72610-0.07631-0.67839 0.89228
   5  -8   2   -1.12    2.79  16-0.20758 0.65087-0.72669 0.01608-0.67856 0.84925
   5  -7   2  262.71    4.02  15-0.19711 0.63793-0.72787 0.10443-0.67887 0.85118
   5   1  -9   34.46    2.80  15-0.19651 0.54800-0.72794 0.81697-0.67888 0.26098
   6  -4  -1   45.29    3.04  15-0.20534 0.70689-0.72695 0.37028-0.67863 0.70317
   6  -3  -2   77.33    3.51  15-0.20437 0.69757-0.72706 0.45956-0.67866 0.64942
   6   0  -8  327.36    4.23  15-0.20096 0.64617-0.72745 0.72715-0.67876 0.32746
   7  -7  -1    9.46    2.60  15-0.20576 0.79180-0.72690 0.10385-0.67862 0.71539
   7  -5  -2  271.29    4.30  15-0.20812 0.78657-0.72663 0.28113-0.67855 0.66308
   7  -3  -4   72.53    3.39  15-0.20772 0.76996-0.72667 0.45913-0.67856 0.55511
   7  -1  -8  856.65    6.39  15-0.20498 0.73501-0.72699 0.63750-0.67865 0.34026
   7   0 -14   -1.58    2.15  15-0.19954 0.67796-0.72761 0.72989-0.67880 0.01565
   7   0 -13   65.88    2.72  15-0.19628 0.68485-0.72796 0.72811-0.67889 0.07274
   8  -5  -4   28.75    2.87  15-0.20450 0.85065-0.72705 0.28168-0.67866 0.56820
   8  -4  -5   41.54    2.49  15-0.20323 0.84252-0.72719 0.37071-0.67870 0.51449
   8  -2  -9    5.82    2.98  16-0.21001 0.81733-0.72641 0.54858-0.67848 0.29869
   8  -1 -13   60.62    2.67  15-0.19547 0.76777-0.72805 0.64007-0.67891 0.08531
   9  -4  -8   12.06    2.33  15-0.19954 0.89883-0.72761 0.37231-0.67880 0.36550
   9  -3 -10    0.08    2.37  15-0.19547 0.87739-0.72805 0.46357-0.67891 0.25609
 -10  -2  -2   21.29    2.95  17-0.22947-0.63671-0.72438 0.54615-0.67721 0.44079
  -9  -5   3   -2.87    2.99  16-0.22463-0.51409-0.72502 0.27972-0.67744 0.72297
  -9  -4   2    5.16    2.19  16-0.21402-0.53407-0.72635 0.37014-0.67789 0.66974
  -9  -3   1   20.30    2.28  16-0.21686-0.54117-0.72600 0.45922-0.67778 0.61362
  -9   0  -6   -2.45    2.25  16-0.21346-0.60139-0.72642 0.72438-0.67791 0.24119
  -8  -5   4   38.41    3.13  17-0.22649-0.42088-0.72478 0.27966-0.67736 0.78864
  -8  -2   1    9.75    2.20  16-0.22083-0.45096-0.72551 0.54738-0.67761 0.62785
  -8   0  -3    0.28    2.94  16-0.22260-0.48144-0.72528 0.72449-0.67753 0.41390
  -8   1  -7  506.35    5.65  17-0.22703-0.51005-0.72471 0.81397-0.67733 0.19675
  -7  -4   4    3.73    2.02  16-0.22099-0.34060-0.72549 0.36897-0.67760 0.80267
  -7  -2   2   62.19    3.46  16-0.22242-0.35630-0.72530 0.54859-0.67754 0.69307
  -6  -8   6   84.45    3.77  16-0.22001-0.24122-0.72561 0.01463-0.67765 0.92229
  -6  -7   6    7.67    2.77  17-0.23121-0.22938-0.72415 0.10087-0.67712 0.92182
  -6   1  -3   28.76    3.59  16-0.22506-0.30894-0.72496 0.81433-0.67742 0.43825
  -5  -6   6   27.63    2.95  16-0.22441-0.15297-0.72505 0.19178-0.67745 0.93476
  -5  -4   5   -0.91    3.17  17-0.22612-0.15705-0.72483 0.36846-0.67737 0.88153
  -3   3 -13   32.17    3.76  17-0.23403-0.12760-0.72377 0.99096-0.67698-0.06050
  -3   3 -12   27.86    3.33  17-0.22684-0.12562-0.72473 0.99199-0.67734-0.00699
  -3   3 -11    4.38    2.89  17-0.22994-0.11483-0.72432 0.99117-0.67719 0.04767
   1  -6   5    4.79    3.56  17-0.22750 0.35416-0.72465 0.19145-0.67731 0.95858
   1  -4   4   60.00    4.70  17-0.22852 0.34672-0.72451 0.36802-0.67726 0.90538
   3   1  -5 1966.96   11.64  16-0.21714 0.43268-0.72597 0.81452-0.67777 0.44761
   4  -1  -2 1163.27    8.25  16-0.22170 0.54650-0.72540 0.63546-0.67757 0.62215
   4   0  -4    8.03    3.31  16-0.22324 0.53018-0.72520 0.72555-0.67751 0.51417
   4   1  -7  100.25    4.12  17-0.22645 0.51028-0.72478 0.81355-0.67736 0.35310
   5  -5   1    0.80    2.13  16-0.21714 0.65068-0.72597 0.28138-0.67777 0.79609
   5  -2  -2   67.61    3.63  17-0.22693 0.63610-0.72472 0.54633-0.67733 0.63526
   5   0  -6    2.26    3.24  16-0.22535 0.60291-0.72493 0.72593-0.67741 0.41872
   5   1 -10  748.73    6.78  16-0.22500 0.56937-0.72497 0.81316-0.67743 0.20598
   6  -6   0   56.87    3.32  16-0.22431 0.73371-0.72506 0.18992-0.67746 0.75648
   7  -4  -3   17.23    2.28  16-0.21629 0.78668-0.72607 0.36969-0.67780 0.60840
   7  -2  -6   -2.84    2.90  17-0.22337 0.76744-0.72518 0.54938-0.67750 0.44339
   8  -3  -7  127.38    2.92  16-0.22026 0.84341-0.72558 0.45710-0.67764 0.40744
 -10  -3   0   13.45    3.00  17-0.23974-0.61012-0.72286 0.45479-0.67673 0.54793
  -9  -2   0   20.22    2.31  17-0.23481-0.53005-0.72355 0.54641-0.67700 0.55975
  -9  -1  -2   75.71    2.59  17-0.23226-0.54915-0.72390 0.63520-0.67713 0.45268
  -9   0  -5    2.21    2.10  17-0.23311-0.57278-0.72378 0.72401-0.67709 0.29212
  -8   1  -6   80.06    3.19  18-0.24475-0.48400-0.72214 0.81133-0.67643 0.24976
  -7   1  -4   63.96    3.40  17-0.23987-0.38815-0.72284 0.81217-0.67672 0.37086
  -6  -3   4    4.27    3.28  17-0.24305-0.23327-0.72239 0.45563-0.67653 0.81322
  -6   2  -7    4.55    2.07  17-0.23593-0.33126-0.72340 0.90175-0.67694 0.22346
  -5  -1   2  631.47    5.65  17-0.23875-0.17021-0.72300 0.63406-0.67678 0.71924
  -5   1  -2  235.18    3.94  17-0.23283-0.20890-0.72382 0.81324-0.67710 0.50454
  -3   2  -4   96.85    4.15  18-0.24640-0.04127-0.72190 0.90040-0.67633 0.42131
  -3   3 -14   22.47    3.79  18-0.25146-0.11916-0.72115 0.98810-0.67601-0.11470
  -3   3 -10    7.97    3.18  18-0.24591-0.09088-0.72197 0.98920-0.67636 0.09928
  -2   2  -4   15.73    3.69  18-0.24777 0.04483-0.72170 0.90019-0.67625 0.43453
  -2   3 -15   18.25    3.70  18-0.25558-0.03904-0.72052 0.98781-0.67573-0.15535
  -1  -1   2 1495.19   17.86  17-0.23960 0.17043-0.72288 0.63247-0.67673 0.77247
   3   2 -10    2.44    3.17  17-0.24407 0.41766-0.72224 0.90124-0.67647 0.17756
   4  -5   2   24.26    3.35  17-0.23808 0.59424-0.72310 0.27804-0.67682 0.83637
   5  -4   0   40.24    3.56  17-0.24292 0.66813-0.72241 0.36652-0.67654 0.74167
   5   1 -11  105.20    3.77  18-0.24577 0.58162-0.72199 0.81104-0.67637 0.15075
   6  -2  -4   -0.66    3.22  18-0.24059 0.71657-0.72274 0.54658-0.67668 0.53733
   6  -1  -6   51.03    3.52  17-0.23869 0.69965-0.72301 0.63383-0.67679 0.43238
   6   0  -9   -0.29    2.16  17-0.23142 0.66648-0.72401 0.72598-0.67717 0.26906
   7  -6  -2    5.02    2.94  17-0.24084 0.81903-0.72271 0.18932-0.67666 0.66010
   7  -1  -9   82.85    2.68  17-0.23170 0.75293-0.72397 0.63525-0.67716 0.28456
   8  -6  -4    7.93    2.22  17-0.23170 0.87882-0.72397 0.19030-0.67716 0.56639
   8  -5  -5  170.37    3.84  17-0.24183 0.88120-0.72256 0.27775-0.67661 0.51237
   8  -4  -6   -1.18    2.65  17-0.23904 0.86973-0.72296 0.36731-0.67677 0.45829
   8  -2 -10   20.25    2.31  17-0.23113 0.82893-0.72405 0.54655-0.67719 0.24398
 -10  -2  -1    4.93    3.07  19-0.26000-0.59778-0.71988 0.54182-0.67535 0.49224
  -9  -3   2    6.88    3.05  18-0.26154-0.48487-0.71963 0.45240-0.67524 0.66538
  -9   0  -4   -5.14    2.28  18-0.25521-0.54268-0.72062 0.71931-0.67568 0.34519
  -8  -6   5   -9.45    3.09  19-0.26141-0.37492-0.71965 0.18498-0.67525 0.84041
  -8  -1   0   44.84    2.52  18-0.25148-0.42835-0.72119 0.63288-0.67593 0.57157
  -8   0  -2    6.42    2.97  18-0.25808-0.43719-0.72018 0.72033-0.67548 0.46494
  -7  -5   5   11.43    2.28  18-0.24951-0.30509-0.72149 0.27630-0.67606 0.85392
  -7  -1   1  230.49    3.70  18-0.25148-0.33534-0.72119 0.63260-0.67593 0.63832
  -7   0  -1  124.17    3.04  18-0.24726-0.35608-0.72182 0.72239-0.67620 0.53095
  -7   2 -10   -0.25    2.28  18-0.25381-0.42462-0.72084 0.89791-0.67578 0.04871
  -7   2  -9    0.47    2.95  19-0.26053-0.40938-0.71979 0.89691-0.67531 0.10186
  -6  -6   6   68.43    3.50  19-0.26033-0.19769-0.71982 0.18446-0.67532 0.92117
  -6  -4   5    4.16    2.84  19-0.26227-0.20557-0.71952 0.36319-0.67518 0.86649
  -6  -2   3   -2.45    2.41  18-0.24811-0.23719-0.72169 0.54314-0.67615 0.75945
  -6   0   0    2.77    2.52  18-0.25485-0.25496-0.72068 0.72045-0.67571 0.59800
  -6   2  -6   10.72    3.05  19-0.26138-0.29894-0.71966 0.89678-0.67525 0.27611
  -5   2  -5   23.28    2.53  18-0.25064-0.21494-0.72132 0.89975-0.67599 0.34193
  -4  -5   6   15.10    3.19  19-0.26262-0.02432-0.71946 0.27296-0.67516 0.94657
  -4   3 -12    4.20    3.58  19-0.26597-0.17189-0.71892 0.98507-0.67490-0.02137
  -3  -5   6  731.19    9.21  19-0.26953 0.06813-0.71834 0.27140-0.67463 0.95905
  -2   3  -9  399.47    7.66  19-0.26572 0.01882-0.71896 0.98595-0.67492 0.16633
   1   2  -6  249.77    8.48  19-0.26132 0.29616-0.71967 0.89856-0.67525 0.36490
   3  -1  -1   11.09    3.19  18-0.25317 0.50037-0.72094 0.63201-0.67582 0.66094
   3   2 -16   -0.18    3.41  20-0.27612 0.39819-0.71723 0.89385-0.67409-0.14367
   5  -6   1  128.90    3.83  18-0.25927 0.69346-0.71999 0.18622-0.67540 0.79365
   5  -3  -1  136.66    3.33  18-0.24698 0.66410-0.72186 0.45451-0.67622 0.68788
   5  -1  -4   -0.15    2.26  18-0.24980 0.64187-0.72144 0.63416-0.67604 0.52383
   5   1 -16    7.91    2.84  18-0.25605 0.54902-0.72049 0.81037-0.67563-0.11925
   5   1 -12  186.61    4.22  19-0.26078 0.58520-0.71975 0.81097-0.67529 0.09411
   6  -8   0   39.26    2.92  18-0.25401 0.76380-0.72081 0.00817-0.67577 0.75444
   6  -7   0   73.57    2.72  18-0.24682 0.75613-0.72188 0.09915-0.67623 0.75468
   6  -5  -1   94.52    3.51  18-0.25592 0.75782-0.72051 0.27515-0.67564 0.70027
   6   0 -10   49.22    3.15  18-0.25593 0.68447-0.72051 0.72017-0.67563 0.21684
   7  -7  -2   -3.00    3.02  18-0.25808 0.83757-0.72018 0.09680-0.67548 0.65923
   7  -5  -3   43.53    3.24  18-0.25942 0.83086-0.71997 0.27390-0.67539 0.60550
   7  -3  -5   12.47    2.32  18-0.25204 0.80591-0.72111 0.45387-0.67590 0.49863
   7  -2  -7   13.72    3.24  18-0.25700 0.79400-0.72035 0.54336-0.67556 0.39060
   7  -1 -10   71.40    2.58  18-0.25345 0.76678-0.72089 0.63171-0.67580 0.23005
   8  -3  -8   28.39    2.48  18-0.24839 0.86273-0.72165 0.45437-0.67613 0.35104
   8  -2 -12   98.37    3.71  18-0.25772 0.84048-0.72024 0.54195-0.67551 0.13401
   8  -2 -11    2.27    2.07  18-0.24670 0.83651-0.72190 0.54451-0.67624 0.18920
 -10  -3   1   19.61    3.25  20-0.27805-0.56328-0.71663 0.44957-0.67398 0.59872
 -10  -1  -3    0.79    2.23  19-0.26608-0.60850-0.71864 0.62893-0.67495 0.38472
  -9  -4   3   -1.84    2.33  19-0.26552-0.47456-0.71873 0.36198-0.67499 0.72018
  -9  -2   1   46.01    3.34  20-0.27700-0.47911-0.71681 0.53774-0.67407 0.61198
  -9  -1  -1   87.46    2.71  19-0.26692-0.50642-0.71850 0.62550-0.67488 0.50867
  -8  -4   4  148.45    3.04  19-0.27184-0.37196-0.71769 0.35743-0.67450 0.78954
  -8  -3   3   -2.18    2.20  19-0.26496-0.39059-0.71882 0.45134-0.67503 0.73289
  -8  -2   2    2.14    3.04  20-0.27507-0.38995-0.71714 0.53882-0.67423 0.67796
  -8   1  -5    0.15    2.16  19-0.26720-0.45439-0.71846 0.80707-0.67486 0.30243
  -7  -7   6   -1.06    3.02  20-0.27622-0.26813-0.71694 0.09297-0.67414 0.90665
  -7   1  -3   -2.08    2.96  20-0.27552-0.34522-0.71706 0.80589-0.67420 0.42189
  -7   2  -8   10.08    3.86  20-0.27558-0.38713-0.71705 0.89682-0.67419 0.15148
  -6  -1   2   45.90    3.62  19-0.27489-0.21719-0.71717 0.62556-0.67425 0.70683
  -6   1  -2   47.73    3.68  19-0.27326-0.25400-0.71745 0.80388-0.67438 0.49200
  -5  -5   6    1.23    2.83  20-0.27863-0.09711-0.71653 0.27149-0.67393 0.93125
  -4   0   1   -0.92    3.46  20-0.27461-0.05924-0.71722 0.71812-0.67427 0.67558
  -4   1  -1  667.31    6.73  19-0.27517-0.07454-0.71712 0.80506-0.67423 0.56949
  -4   2  -4    0.73    2.43  19-0.26748-0.10506-0.71841 0.89685-0.67484 0.40777
  -4   3 -13    6.89    3.08  20-0.27823-0.16725-0.71660 0.98461-0.67397-0.07596
  -4   3 -11  135.62    4.25  19-0.27067-0.16404-0.71788 0.98460-0.67459 0.03341
  -4   3 -10   26.34    3.04  20-0.27905-0.14275-0.71645 0.98378-0.67390 0.08447
  -3   0   1   19.73    3.62  19-0.26720 0.02065-0.71846 0.71719-0.67486 0.69093
  -3   1  -1 1382.37    9.65  19-0.26608 0.00105-0.71864 0.80682-0.67495 0.58332
  -3   3  -9    6.76    3.17  19-0.27378-0.05616-0.71736 0.98489-0.67434 0.15241
  -1  -4   5    9.56    6.13  22-0.31991 0.27604-0.70864 0.35224-0.66976 0.92563
   2  -1   0 1314.37   11.14  19-0.26776 0.44040-0.71837 0.62934-0.67482 0.69951
   2   1  -4 2048.65   14.29  19-0.26552 0.40183-0.71873 0.80935-0.67499 0.48406
   3   0  -3   52.32    4.27  19-0.27224 0.50274-0.71762 0.71929-0.67447 0.55003
   3   2 -11    4.86    3.14  20-0.27678 0.44147-0.71685 0.89554-0.67409 0.12273
   4  -4   1  242.85    4.73  19-0.27550 0.62583-0.71707 0.36242-0.67420 0.77778
   4  -2  -1   10.20    2.38  19-0.27000 0.60263-0.71799 0.54069-0.67464 0.67162
   4   1  -8   91.91    3.90  19-0.27611 0.54932-0.71696 0.80778-0.67415 0.29480
   5   0  -7   21.22    3.40  19-0.27508 0.64177-0.71714 0.71909-0.67423 0.36097
   5   1 -15   86.00    3.00  19-0.26650 0.56318-0.71857 0.81178-0.67492-0.06787
   5   1 -14   51.72    3.08  19-0.27058 0.57616-0.71790 0.81094-0.67460-0.01436
   5   1 -13   -1.03    2.70  20-0.27252 0.58775-0.71757 0.80762-0.67444 0.04015
   6  -4  -2  198.50    3.47  19-0.26944 0.76456-0.71809 0.36501-0.67469 0.64145
   6  -3  -3   22.33    2.39  19-0.26384 0.74958-0.71900 0.45483-0.67511 0.58935
   6  -1  -7  920.61    6.73  20-0.27726 0.72992-0.71676 0.62919-0.67405 0.37504
   6   0 -11   -4.32    2.92  20-0.27614 0.69457-0.71696 0.71722-0.67414 0.16239
   7  -4  -4   -4.00    2.10  19-0.26440 0.82682-0.71891 0.36469-0.67507 0.54916
   7  -1 -11    0.94    2.24  19-0.27000 0.77513-0.71799 0.62925-0.67464 0.17507
   8  -6  -5    4.62    2.34  19-0.26944 0.90790-0.71809 0.18411-0.67469 0.51064
   8  -5  -6    2.12    3.70  20-0.27685 0.90672-0.71683 0.27264-0.67409 0.45623
   8  -4  -7    3.88    2.33  19-0.26944 0.89205-0.71809 0.36215-0.67469 0.40319
   8  -3  -9    1.03    2.09  19-0.27112 0.87743-0.71781 0.45095-0.67456 0.29556
 -10  -2   0    9.10    3.03  21-0.29458-0.55660-0.71356 0.53584-0.67238 0.54206
 -10  -1  -2   16.21    3.11  20-0.29271-0.57296-0.71391 0.62571-0.67256 0.43521
  -9  -5   4    0.14    2.26  20-0.28235-0.44867-0.71578 0.26928-0.67352 0.77349
  -9   0  -3   58.78    2.52  20-0.28207-0.50767-0.71583 0.71649-0.67354 0.39478
  -9   1  -7   61.40    3.47  20-0.28980-0.53207-0.71444 0.80384-0.67284 0.18108
  -8  -5   5  170.53    3.87  21-0.29593-0.34403-0.71331 0.26936-0.67224 0.83623
  -8   0  -1   -2.96    2.77  21-0.29500-0.39194-0.71348 0.71219-0.67234 0.51512
  -8   1  -4   23.18    3.01  20-0.29325-0.41905-0.71381 0.80346-0.67251 0.35331
  -7  -6   6   14.90    2.84  21-0.29941-0.24744-0.71265 0.17943-0.67190 0.90308
  -7  -3   4   75.72    2.88  20-0.28541-0.27697-0.71524 0.44906-0.67324 0.79686
  -7  -2   3  177.55    4.04  20-0.29021-0.28063-0.71437 0.53715-0.67280 0.74280
  -7   2  -7   15.29    2.25  20-0.28863-0.36288-0.71466 0.89325-0.67295 0.20616
  -6   2  -5    5.49    3.13  20-0.29274-0.25755-0.71390 0.89225-0.67256 0.32641
  -5   0   1  142.76    4.03  20-0.29256-0.12473-0.71394 0.71442-0.67257 0.66071
  -5   2  -4  210.07    4.47  21-0.29554-0.16177-0.71338 0.89204-0.67228 0.39153
  -4   3  -9    4.62    2.97  20-0.29482-0.11859-0.71351 0.98026-0.67235 0.13738
  -2   1  -1 7817.38   26.64  20-0.28736 0.10818-0.71489 0.80488-0.67306 0.59233
   1  -9   5   16.00    3.43  21-0.30217 0.42925-0.71212-0.08913-0.67161 0.95383
   1  -7   5   79.42    4.48  21-0.30277 0.42840-0.71200 0.08891-0.67155 0.95393
   2  -6   4   43.50    3.46  21-0.29647 0.49931-0.71320 0.17906-0.67219 0.91376
   2  -4   3  231.46    5.41  21-0.29627 0.49129-0.71324 0.35638-0.67221 0.86000
   2   2  -8   49.42    3.98  21-0.29511 0.40095-0.71346 0.89154-0.67233 0.26826
   3  -4   2   53.18    3.82  21-0.29706 0.56869-0.71309 0.35644-0.67213 0.81898
   3   2 -15    1.15    2.75  20-0.28746 0.41926-0.71487 0.89378-0.67306-0.09409
   3   2 -14    5.23    3.34  21-0.30396 0.44364-0.71177 0.88955-0.67142-0.04052
   3   2 -12   47.71    3.70  21-0.29410 0.45237-0.71365 0.89177-0.67242 0.06689
   4  -6   2    0.96    2.69  20-0.28736 0.64385-0.71489 0.18068-0.67306 0.83282
   4  -3   0  332.57    4.61  20-0.28736 0.62771-0.71489 0.44687-0.67306 0.72518
   4   0  -5   -2.21    3.31  21-0.29435 0.59405-0.71360 0.71555-0.67240 0.45298
   5  -8   1    7.48    2.82  20-0.29120 0.72449-0.71419 0.00192-0.67270 0.79173
   5  -7   1   18.66    2.20  20-0.28346 0.71669-0.71559 0.09232-0.67342 0.79238
   6  -6  -1  357.00    4.59  20-0.28997 0.79152-0.71441 0.17961-0.67282 0.69784
   6  -2  -5   62.76    2.82  20-0.28819 0.75768-0.71474 0.53596-0.67299 0.48291
   6   0 -15    2.36    3.07  20-0.29187 0.67977-0.71406 0.71529-0.67264-0.05683
   6   0 -14   54.09    3.32  21-0.29643 0.69266-0.71321 0.71316-0.67219-0.00105
   6   0 -13   -6.44    3.00  21-0.29366 0.69532-0.71373 0.71637-0.67247 0.04926
   6   0 -12    3.71    2.21  20-0.28764 0.69823-0.71484 0.71579-0.67304 0.10565
   7  -6  -3   40.31    2.83  20-0.28992 0.85994-0.71442 0.17951-0.67283 0.60315
   7  -3  -6   81.32    3.29  20-0.28986 0.83580-0.71443 0.44681-0.67283 0.44220
   7  -2  -8    2.83    2.05  20-0.28708 0.81603-0.71494 0.53732-0.67309 0.33419
   7  -1 -14   16.29    3.17  20-0.29210 0.77308-0.71402 0.62519-0.67262 0.01192
   7  -1 -13   98.16    3.27  20-0.28913 0.77850-0.71457 0.62536-0.67290 0.06637
   7  -1 -12   33.25    2.41  20-0.28207 0.77876-0.71583 0.62722-0.67354 0.12008
   8  -4  -8    6.58    2.86  21-0.29492 0.90950-0.71350 0.35828-0.67234 0.34652
   8  -3 -10    2.40    2.80  21-0.29191 0.88785-0.71406 0.44759-0.67264 0.24001
  -9  -1   0    9.11    2.05  21-0.30456-0.45979-0.71150 0.62285-0.67142 0.55496
  -9   0  -2   -7.70    2.69  22-0.31085-0.46965-0.71025 0.70921-0.67073 0.44748
  -9   1  -6   27.77    2.39  21-0.30400-0.50911-0.71161 0.80119-0.67148 0.23266
  -8  -1   1  178.20    3.31  21-0.29957-0.37244-0.71247 0.62471-0.67193 0.62096
  -7  -4   5   31.83    2.28  21-0.30040-0.25359-0.71231 0.35704-0.67185 0.84952
  -7  -1   2   11.50    3.05  22-0.31188-0.26594-0.71005 0.62161-0.67062 0.68707
  -7   0   0   -3.84    2.28  21-0.29763-0.29811-0.71284 0.71266-0.67213 0.58150
  -7   2  -6  128.68    3.68  21-0.30974-0.33392-0.71048 0.88945-0.67086 0.25678
  -6  -5   6   66.44    3.44  21-0.30565-0.15615-0.71129 0.26728-0.67130 0.91572
  -5  -2   4  224.91    4.56  22-0.31275-0.07951-0.70987 0.53204-0.67052 0.82046
  -5   1  -1    0.67    2.34  21-0.29819-0.13505-0.71273 0.80206-0.67208 0.55358
  -5   3 -12    1.88    2.96  22-0.31311-0.21013-0.70980 0.97770-0.67048-0.03920
  -5   3 -11    7.68    2.93  22-0.31099-0.20361-0.71023 0.97793-0.67072 0.01515
  -5   3 -10   37.05    3.08  22-0.31626-0.19074-0.70916 0.97668-0.67012 0.06766
  -4  -8   7    1.34    3.02  22-0.32563 0.04332-0.70719-0.00547-0.66901 0.99399
  -4  -3   5    1.53    3.34  22-0.31216 0.01310-0.70999 0.44257-0.67059 0.88769
  -4  -2   4 1856.29   10.38  21-0.30373-0.00402-0.71167 0.53382-0.67150 0.83453
  -3   3  -8   22.54    3.59  21-0.30916-0.01043-0.71059 0.97831-0.67092 0.20181
  -2   0   1   -0.66    3.49  21-0.29791 0.13458-0.71278 0.71388-0.67210 0.69890
  -1   3  -9    0.64    4.37  22-0.32178 0.16317-0.70801 0.97487-0.66948 0.17348
   0  -5   5  656.47   14.59  22-0.32354 0.36477-0.70764 0.26263-0.66927 0.93813
   1  -3   3  144.23    5.95  22-0.31671 0.42704-0.70906 0.44080-0.67007 0.84483
   1   1  -3   34.79    5.55  21-0.30953 0.37095-0.71052 0.80035-0.67088 0.52101
   3  -2   0   30.33    3.85  21-0.30743 0.56314-0.71094 0.53197-0.67111 0.71009
   3   1  -6  110.68    3.66  21-0.30234 0.50950-0.71193 0.80073-0.67165 0.38782
   3   2 -13    1.81    2.72  21-0.30462 0.45273-0.71149 0.88978-0.67141 0.01249
   4  -1  -3   62.10    3.92  21-0.30888 0.62535-0.71065 0.62093-0.67095 0.56155
   5  -5   0  162.48    3.40  21-0.30040 0.72522-0.71231 0.26665-0.67185 0.73750
   5  -2  -3    7.78    2.39  21-0.29763 0.69738-0.71284 0.53560-0.67213 0.57617
   5  -1  -5   32.84    3.52  21-0.30721 0.69141-0.71098 0.62206-0.67113 0.46754
   6  -7  -1    7.66    3.10  21-0.30829 0.81051-0.71077 0.08666-0.67102 0.69586
   6  -1  -8  712.47    5.96  22-0.31018 0.75556-0.71039 0.62116-0.67081 0.31961
   7  -7  -3    1.67    2.52  21-0.30609 0.87646-0.71120 0.08792-0.67125 0.60123
   7  -5  -4   -0.96    2.79  22-0.30732 0.86815-0.71096 0.26834-0.67112 0.54447
   7  -4  -5   23.09    2.91  21-0.30548 0.85939-0.71132 0.35462-0.67132 0.49442
   7  -2  -9    0.10    2.90  22-0.31015 0.83123-0.71040 0.53483-0.67081 0.27541
   8  -6  -6    1.23    2.05  21-0.30124 0.93202-0.71215 0.17822-0.67176 0.45356
   8  -5  -7   -0.62    2.66  22-0.30732 0.92789-0.71096 0.26869-0.67112 0.39634
   8  -3 -11    0.25    2.32  21-0.30456 0.89316-0.71150 0.44713-0.67142 0.18159
 -10  -3   2    1.80    2.28  22-0.31892-0.51428-0.70856 0.44180-0.66983 0.64775
 -10  -1  -1   60.06    2.57  22-0.32262-0.53545-0.70778 0.61922-0.66939 0.48562
 -10   0  -4    4.72    2.35  22-0.31562-0.56710-0.70924 0.71010-0.67021 0.32573
  -9  -4   4    2.56    2.21  22-0.32112-0.41094-0.70810 0.35220-0.66957 0.76810
  -9  -3   3   -2.65    2.24  22-0.31507-0.42483-0.70936 0.44155-0.67028 0.71592
  -9  -2   2   33.37    3.07  22-0.32347-0.42458-0.70760 0.53013-0.66929 0.66023
  -9   1  -5   10.31    2.83  22-0.32322-0.48245-0.70766 0.79788-0.66932 0.28336
  -8  -3   4   17.17    3.03  22-0.32686-0.31940-0.70688 0.44060-0.66888 0.78007
  -8   1  -3   16.20    2.84  22-0.32436-0.38029-0.70741 0.79763-0.66918 0.40421
  -8   2  -9    2.78    2.17  22-0.31810-0.43531-0.70873 0.88764-0.66993 0.08264
  -8   2  -8   12.73    3.07  22-0.32688-0.41786-0.70687 0.88588-0.66888 0.13548
  -7   1  -2    7.67    2.07  22-0.31507-0.29625-0.70936 0.79798-0.67028 0.47294
  -6   0   1    0.14    2.44  22-0.32002-0.18255-0.70833 0.70847-0.66970 0.64528
  -6   1  -1   14.51    3.28  22-0.32634-0.19111-0.70699 0.79647-0.66894 0.53716
  -6   2  -4    4.33    2.90  23-0.32874-0.21373-0.70647 0.88483-0.66864 0.37591
  -5  -8   7    0.18    2.61  22-0.32403-0.04317-0.70749-0.00421-0.66922 0.98079
  -5  -7   7   -1.59    3.01  23-0.33556-0.03154-0.70497 0.08189-0.66778 0.97960
  -5  -3   5  122.17    3.37  22-0.31865-0.06547-0.70862 0.44198-0.66986 0.87375
  -5   3  -9    2.25    2.88  23-0.32947-0.16962-0.70631 0.97437-0.66855 0.11976
  -4  -7   7   48.92    3.68  23-0.33950 0.05648-0.70409 0.08113-0.66726 0.99199
  -4  -1   3   64.74    3.90  23-0.32672 0.01105-0.70691 0.61796-0.66890 0.77798
  -4   3  -8   53.72    3.55  22-0.32290-0.08240-0.70772 0.97572-0.66936 0.18722
  -3  -3   5    4.36    3.13  23-0.33319 0.11957-0.70550 0.43893-0.66808 0.89787
  -3  -2   4  211.77    4.64  22-0.31672 0.09406-0.70902 0.53058-0.67009 0.84631
  -2   3  -8   23.13    3.70  22-0.32461 0.08964-0.70736 0.97512-0.66915 0.21282
  -1   2  -4    3.34    3.83  22-0.32502 0.20816-0.70727 0.88532-0.66910 0.44153
   1  -8   5    4.10    2.72  22-0.32177 0.44787-0.70796-0.00400-0.66949 0.95194
   2   0  -2 6417.60   24.02  22-0.32057 0.47611-0.70822 0.70797-0.66964 0.58708
   3  -3   1  231.53    4.45  22-0.31975 0.58370-0.70839 0.44040-0.66973 0.76255
   4  -8   2   21.29    2.66  22-0.32246 0.67934-0.70782-0.00415-0.66941 0.82884
   4  -7   2   27.87    2.37  22-0.31430 0.67069-0.70951 0.08658-0.67036 0.83021
   4   1  -9 1042.95    7.76  22-0.31534 0.58228-0.70930 0.79819-0.67024 0.23897
   5  -4  -1   19.42    2.61  22-0.32057 0.73682-0.70822 0.35268-0.66964 0.68184
   5  -3  -2 1264.04    7.39  22-0.32057 0.72968-0.70822 0.44058-0.66964 0.62732
   5   0  -8    0.45    2.47  22-0.31381 0.67220-0.70962 0.71139-0.67042 0.30326
   6  -8  -1    3.92    2.05  22-0.31440 0.81627-0.70949-0.00294-0.67035 0.69540
   6  -5  -2    4.12    2.26  22-0.31562 0.80956-0.70924 0.26381-0.67021 0.64127
   6  -4  -3    7.17    2.93  23-0.32572 0.81062-0.70713 0.35116-0.66902 0.58607
   6  -3  -4   10.01    2.30  22-0.31644 0.79371-0.70907 0.44176-0.67012 0.53345
   7  -3  -7   47.17    3.00  22-0.32222 0.86015-0.70787 0.44026-0.66944 0.38447
   8  -6  -7    0.52    2.93  23-0.32870 0.95119-0.70648 0.17282-0.66865 0.39724
   8  -4  -9   21.49    2.31  22-0.31672 0.92264-0.70902 0.35319-0.67009 0.29231
   8  -3 -12   -4.36    2.55  22-0.31507 0.89542-0.70936 0.44465-0.67028 0.12709
 -10  -2   1   19.54    2.46  23-0.33126-0.51041-0.70583 0.52942-0.66840 0.59170
 -10   0  -3   -4.68    2.23  23-0.33837-0.53663-0.70425 0.70393-0.66747 0.37796
  -9  -5   5   28.53    3.28  23-0.34254-0.38112-0.70331 0.25875-0.66691 0.81897
  -9  -1   1   -3.85    2.66  23-0.34247-0.41069-0.70332 0.61394-0.66692 0.60331
  -9   0  -1   84.68    3.08  24-0.34539-0.42758-0.70265 0.70374-0.66652 0.49527
  -9   1  -4   -1.36    2.75  24-0.34394-0.45338-0.70298 0.79127-0.66672 0.33623
  -8  -6   6   -1.66    2.98  24-0.34247-0.28937-0.70332 0.16837-0.66692 0.88707
  -8  -4   5   43.86    3.15  23-0.34012-0.29914-0.70386 0.34864-0.66724 0.83203
  -8  -2   3   29.58    2.25  23-0.33153-0.32406-0.70577 0.52908-0.66836 0.72536
  -8   0   0   37.40    3.18  23-0.33964-0.34041-0.70397 0.70501-0.66730 0.56260
  -8   2  -7    6.43    2.98  23-0.33985-0.39636-0.70392 0.88319-0.66728 0.18749
  -7  -5   6    2.41    2.06  23-0.33618-0.20923-0.70474 0.25966-0.66776 0.89966
  -7   2  -5   37.62    2.52  23-0.33536-0.29989-0.70493 0.88396-0.66787 0.30847
  -6  -7   7    1.73    2.52  23-0.34388-0.10682-0.70300 0.08141-0.66673 0.96302
  -6  -3   5   -2.42    2.34  23-0.33728-0.13134-0.70450 0.43707-0.66762 0.85901
  -6  -2   4    3.82    2.45  23-0.33318-0.14368-0.70541 0.52740-0.66815 0.80526
  -5  -1   3  736.88    6.14  23-0.33318-0.06771-0.70541 0.61703-0.66815 0.76399
  -5   2  -3   76.25    3.67  24-0.34612-0.10306-0.70248 0.88112-0.66642 0.43972
  -5   3  -8    2.51    2.69  23-0.34342-0.14570-0.70310 0.96926-0.66679 0.17328
  -4   2  -3   -3.76    2.47  23-0.33235-0.03380-0.70559 0.88442-0.66826 0.45407
  -3  -1   3   19.04    4.05  24-0.34493 0.11443-0.70275 0.61373-0.66659 0.78884
  -3   2  -3   30.57    2.98  23-0.33564 0.05621-0.70487 0.88368-0.66783 0.46694
  -2  -5   6   51.01    4.80  24-0.34953 0.22838-0.70168 0.25678-0.66594 0.96264
   2  -9   4    1.39    2.40  23-0.33576 0.53890-0.70484-0.09676-0.66782 0.90927
   2  -7   4   60.98    3.43  23-0.34064 0.54308-0.70374 0.08048-0.66717 0.90870
   2  -2   1  219.74    5.34  23-0.33290 0.51232-0.70547 0.52599-0.66819 0.74824
   3  -9   3   10.12    2.18  23-0.33283 0.61376-0.70549-0.09594-0.66820 0.86815
   3  -8   3   -0.01    2.77  24-0.34508 0.62466-0.70272-0.00910-0.66657 0.86692
   3  -7   3  168.08    4.07  23-0.33548 0.61486-0.70490 0.08143-0.66785 0.86883
   4  -5   1    6.64    3.33  23-0.34141 0.68948-0.70356 0.25814-0.66707 0.77348
   4   1 -10  786.35    7.30  24-0.34409 0.60366-0.70295 0.79157-0.66670 0.18170
   5  -6   0   24.20    3.16  23-0.33728 0.76218-0.70450 0.17026-0.66762 0.73312
   5   0  -9 3968.12   13.36  24-0.34371 0.69628-0.70304 0.70249-0.66675 0.24880
   6  -2  -6    4.09    2.22  23-0.33044 0.79119-0.70601 0.52802-0.66850 0.42413
   6  -1  -9   16.57    2.25  23-0.33755 0.77403-0.70444 0.61541-0.66758 0.26236
   7  -6  -4    9.91    2.28  23-0.33153 0.89390-0.70577 0.17212-0.66836 0.54487
   7  -5  -5   10.73    2.91  23-0.34215 0.89757-0.70339 0.25741-0.66697 0.48983
   7  -4  -6   27.53    2.90  23-0.34032 0.88608-0.70381 0.34784-0.66721 0.43684
   7  -2 -11   18.32    3.01  24-0.34412 0.84993-0.70294 0.52494-0.66670 0.16680
   7  -2 -10    8.70    2.20  23-0.33016 0.84295-0.70607 0.52885-0.66853 0.22256
   8  -5  -8    5.50    2.10  23-0.32949 0.94371-0.70622 0.26136-0.66862 0.34311
   8  -4 -10   24.23    2.40  23-0.33345 0.93196-0.70535 0.34902-0.66812 0.23646
 -10  -1   0    2.41    3.06  25-0.35873-0.49406-0.69977 0.61188-0.66450 0.53511
  -8  -1   2   -2.49    2.21  24-0.35114-0.31248-0.70160 0.61225-0.66561 0.66996
  -8   1  -2   47.37    3.25  24-0.35778-0.33825-0.70000 0.79039-0.66465 0.45321
  -8   2  -6   18.53    3.07  24-0.35729-0.37204-0.70012 0.87920-0.66472 0.23800
  -7  -3   5   10.59    2.88  25-0.36198-0.19133-0.69897 0.43249-0.66401 0.84139
  -7  -2   4   68.84    3.33  25-0.36043-0.20173-0.69936 0.52241-0.66425 0.78778
  -7   0   1   29.63    2.37  24-0.35195-0.23512-0.70140 0.70265-0.66550 0.62763
  -7   1  -1    1.50    3.11  25-0.35940-0.24409-0.69961 0.78918-0.66440 0.51960
  -6  -4   6  370.88    4.93  25-0.36326-0.09771-0.69866 0.34361-0.66382 0.90797
  -6  -1   3  422.65    4.76  24-0.35114-0.13440-0.70160 0.61352-0.66561 0.74826
  -6   3 -11   -2.20    2.98  25-0.35873-0.24452-0.69977 0.96941-0.66450-0.00718
  -6   3 -10   14.66    3.06  24-0.35548-0.23574-0.70056 0.96812-0.66499 0.05000
  -6   3  -9   45.85    2.94  25-0.36428-0.21896-0.69840 0.96637-0.66366 0.10097
  -5  -6   7   42.02    3.02  25-0.36578-0.00203-0.69803 0.16493-0.66343 0.97432
  -5  -4   6    3.43    2.25  24-0.35168-0.02292-0.70147 0.34618-0.66554 0.92319
  -4  -4   6   33.51    3.62  24-0.35743 0.06658-0.70009 0.34473-0.66470 0.93530
  -4   3  -7  135.83    4.35  24-0.35585-0.04119-0.70047 0.96847-0.66493 0.23618
  -3  -8   7    0.71    3.64  25-0.37434 0.17750-0.69585-0.01620-0.66207 0.99957
  -3   3  -7    4.89    3.38  24-0.35553 0.04145-0.70055 0.96822-0.66498 0.24936
   2  -8   4    5.36    2.41  24-0.35058 0.55438-0.70173-0.01040-0.66569 0.90715
   2   2  -9    1.67    3.78  24-0.36255 0.45874-0.69883 0.87727-0.66393 0.20609
   4  -2  -2   81.53    3.76  24-0.35844 0.68318-0.69984 0.52079-0.66455 0.60926
   4   0  -6  434.09    5.63  24-0.35661 0.64826-0.70029 0.69940-0.66482 0.39449
   4   1 -16    4.20    3.14  25-0.35920 0.56787-0.69966 0.78907-0.66443-0.14310
   5  -9   0    7.91    2.69  24-0.35331 0.77805-0.70108-0.10049-0.66530 0.73191
   5  -8   0   -1.48    2.79  25-0.36039 0.78878-0.69937-0.01285-0.66426 0.72788
   5  -7   0   -4.98    2.98  25-0.35759 0.78430-0.70005 0.07851-0.66467 0.72786
   5  -2  -4  231.83    4.39  24-0.35772 0.75063-0.70002 0.52084-0.66466 0.51516
   5  -1  -6  326.10    4.86  24-0.35649 0.73292-0.70032 0.61004-0.66484 0.40765
   6  -6  -2  179.38    3.30  24-0.34644 0.84003-0.70270 0.16830-0.66628 0.63770
   6  -3  -5    1.11    3.13  25-0.36076 0.83002-0.69927 0.43196-0.66420 0.47418
   6  -1 -10   59.93    3.37  24-0.35820 0.78709-0.69990 0.60986-0.66458 0.20552
   7  -7  -4    8.60    2.19  24-0.34644 0.90944-0.70270 0.07990-0.66628 0.54202
   7  -3  -8  116.69    2.85  24-0.34896 0.87879-0.70211 0.43399-0.66592 0.32809
   7  -2 -13   79.24    3.45  25-0.36079 0.84968-0.69927 0.52108-0.66419 0.05589
   7  -2 -12   13.23    2.75  24-0.35605 0.85225-0.70042 0.52191-0.66490 0.11248
   8  -5  -9    4.68    2.19  24-0.34896 0.95559-0.70211 0.25691-0.66592 0.28670
   8  -4 -11   32.40    2.40  24-0.34706 0.93755-0.70256 0.34478-0.66619 0.18020
 -10  -3   3   69.66    2.90  25-0.36377-0.46180-0.69849 0.43270-0.66395 0.69514
 -10  -2   2    1.69    2.19  25-0.37172-0.46125-0.69649 0.51910-0.66270 0.64122
 -10   0  -2   14.80    2.40  25-0.36458-0.50269-0.69829 0.69930-0.66383 0.42640
  -9  -4   5   50.26    3.05  26-0.38021-0.34291-0.69429 0.33801-0.66130 0.81410
  -9  -3   4   18.19    2.32  25-0.36944-0.36325-0.69707 0.43080-0.66306 0.76130
  -9  -2   3   -4.93    3.01  26-0.37381-0.36734-0.69596 0.51739-0.66236 0.70814
  -9   1  -3    3.28    2.10  25-0.37106-0.41886-0.69666 0.78636-0.66280 0.38570
  -8  -5   6   61.17    2.80  25-0.37037-0.26061-0.69683 0.25290-0.66291 0.88121
  -8   2  -5   52.03    3.11  26-0.37749-0.34370-0.69500 0.87330-0.66175 0.28976
  -7  -7   7    0.80    3.10  25-0.37309-0.16265-0.69614 0.07406-0.66247 0.94765
  -7  -1   3    2.00    3.31  25-0.37510-0.19350-0.69562 0.60686-0.66215 0.73252
  -7   2  -4    7.78    2.32  25-0.36539-0.26273-0.69809 0.87675-0.66370 0.35864
  -6  -6   7   24.06    3.00  26-0.37505-0.07681-0.69564 0.16165-0.66215 0.96067
  -6   2  -3    2.31    2.42  25-0.37079-0.16442-0.69673 0.87543-0.66285 0.42442
  -6   3  -8    5.16    2.69  26-0.37809-0.19806-0.69485 0.96261-0.66165 0.15350
  -5   0   2    1.64    3.17  26-0.37736-0.03157-0.69504 0.69556-0.66177 0.70454
  -5   1   0   12.67    2.35  25-0.36809-0.05723-0.69741 0.78728-0.66328 0.59804
  -5   3  -7   24.37    3.12  25-0.37217-0.11010-0.69637 0.96427-0.66262 0.22177
  -4  -6   7    7.96    2.76  26-0.38012 0.09895-0.69432 0.16062-0.66131 0.98562
  -4   1   0   48.47    2.90  25-0.36485 0.02445-0.69822 0.78777-0.66378 0.61190
  -3  -7   7    1.24    3.20  26-0.39003 0.19322-0.69167 0.06922-0.65960 0.99670
  -2   2  -3  141.90    5.20  26-0.37921 0.18413-0.69455 0.87317-0.66146 0.47359
   1   0  -1 4224.60   27.04  25-0.36701 0.44631-0.69768 0.69767-0.66345 0.62117
   3  -5   2   14.57    3.36  26-0.37782 0.65028-0.69492 0.25050-0.66170 0.80761
   3  -1  -2  140.81    5.06  25-0.37241 0.61256-0.69631 0.60642-0.66258 0.59349
   3   0  -4   -0.08    3.69  26-0.37397 0.59548-0.69591 0.69692-0.66233 0.48444
   3   1  -7  110.81    4.28  25-0.37148 0.56977-0.69655 0.78505-0.66274 0.32487
   4  -4   0  297.97    4.99  25-0.37207 0.71268-0.69640 0.33982-0.66264 0.71461
   4   1 -15   37.16    3.33  25-0.37420 0.59148-0.69585 0.78460-0.66229-0.09095
   4   1 -12   54.60    3.62  26-0.37754 0.61926-0.69499 0.78408-0.66174 0.06903
   4   1 -11   18.41    2.40  25-0.36593 0.61647-0.69795 0.78605-0.66362 0.12516
   5  -5  -1   73.11    3.33  25-0.37179 0.78894-0.69647 0.25086-0.66268 0.67414
   5   0 -10   -3.14    2.38  25-0.36836 0.70947-0.69734 0.69924-0.66323 0.18825
   6  -8  -2   11.01    2.26  25-0.36674 0.86046-0.69775-0.01508-0.66349 0.63445
   6  -7  -2   42.37    2.51  25-0.36289 0.85636-0.69871 0.07497-0.66409 0.63524
   6  -5  -3  723.36    5.53  25-0.36809 0.85366-0.69741 0.25134-0.66328 0.58034
   6  -4  -4  132.00    3.67  25-0.37292 0.85055-0.69618 0.33930-0.66250 0.52584
   6  -2  -7   19.98    2.35  25-0.36539 0.81842-0.69809 0.51924-0.66370 0.36596
   6  -1 -11    2.58    2.82  25-0.37380 0.79350-0.69596 0.60702-0.66236 0.14881
   7  -6  -5   27.17    2.32  25-0.36809 0.92260-0.69741 0.16226-0.66328 0.48593
   7  -5  -6    1.15    2.99  26-0.37642 0.92231-0.69528 0.25014-0.66193 0.43072
   7  -4  -7  119.88    3.00  25-0.37025 0.90821-0.69686 0.33975-0.66293 0.37844
   7  -3  -9   22.60    2.83  25-0.37106 0.89258-0.69666 0.42853-0.66280 0.27144
   7  -2 -14   39.71    2.61  25-0.36366 0.84318-0.69852 0.52141-0.66397 0.00258
 -10  -1   1   15.12    3.02  27-0.39261-0.45046-0.69087 0.60252-0.65921 0.58309
 -10   0  -1    3.95    2.79  26-0.39141-0.46443-0.69120 0.69189-0.65943 0.47638
  -9  -1   2  -13.78    3.06  27-0.39136-0.35766-0.69121 0.60238-0.65944 0.65121
  -9   0   0   -2.59    2.20  26-0.38238-0.38295-0.69363 0.69375-0.66100 0.54510
  -8  -3   5   71.23    3.31  27-0.39293-0.24601-0.69078 0.42409-0.65916 0.82411
  -8  -2   4    4.83    3.00  27-0.39175-0.25547-0.69111 0.51389-0.65937 0.77070
  -8   0   1    0.51    2.24  26-0.38614-0.28624-0.69263 0.69295-0.66036 0.61081
  -8   1  -1   10.33    2.80  27-0.39495-0.29312-0.69022 0.78025-0.65879 0.50196
  -7  -6   7   72.00    3.27  27-0.39439-0.14246-0.69038 0.15603-0.65889 0.94438
  -7  -4   6   25.34    2.38  26-0.38506-0.15979-0.69292 0.33688-0.66054 0.89283
  -7   3 -10    3.57    2.64  27-0.39639-0.28025-0.68983 0.95735-0.65853 0.03131
  -6   0   2   47.06    3.66  26-0.38845-0.10455-0.69201 0.69241-0.65995 0.68977
  -6   1   0  304.95    4.18  26-0.38372-0.12648-0.69327 0.78278-0.66077 0.58315
  -6   3  -7   24.69    2.82  27-0.39703-0.17159-0.68964 0.95717-0.65841 0.20522
  -4   0   2  164.34    3.73  26-0.37943 0.05518-0.69441 0.69470-0.66150 0.71715
  -4   3  -6    4.46    3.38  27-0.39494 0.00571-0.69023 0.95787-0.65879 0.28462
  -3  -9   7   15.52    4.99  29-0.43590 0.23973-0.67806-0.12306-0.65062 0.98832
  -3  -4   6   58.55    4.29  27-0.39987 0.19518-0.68885 0.33238-0.65789 0.94160
  -3   1   0  679.05    7.27  26-0.38506 0.12913-0.69292 0.78250-0.66054 0.62146
  -2  -2   4  303.37    6.85  26-0.39066 0.25371-0.69140 0.51252-0.65956 0.84919
  -2   3  -7   23.20    3.57  27-0.39429 0.16679-0.69041 0.95754-0.65891 0.25698
   2   2 -16   12.82    3.27  27-0.39080 0.42944-0.69137 0.86950-0.65954-0.17395
   4  -9   1    0.70    2.82  26-0.39122 0.74209-0.69125-0.11357-0.65946 0.76602
   4  -6   1   39.62    2.51  26-0.38292 0.73164-0.69349 0.15944-0.66091 0.76620
   4  -3  -1  179.92    3.70  26-0.37943 0.71180-0.69441 0.42657-0.66150 0.65918
   4  -1  -4   98.21    3.13  26-0.38212 0.69010-0.69370 0.60427-0.66105 0.49737
   4   1 -14    5.46    2.29  26-0.38142 0.60671-0.69389 0.78305-0.66117-0.03864
   4   1 -13    8.88    2.34  26-0.38292 0.61684-0.69349 0.78232-0.66091 0.01546
   5  -4  -2   34.64    3.29  26-0.38760 0.79668-0.69224 0.33574-0.66010 0.61731
   5  -3  -3   47.85    2.78  26-0.38346 0.78436-0.69335 0.42634-0.66082 0.56379
   5   0 -16   -3.10    2.84  27-0.38801 0.67862-0.69212 0.69303-0.66003-0.13479
   5   0 -15   67.25    3.63  27-0.39479 0.69766-0.69027 0.68982-0.65882-0.08196
   5   0 -11    4.27    2.39  26-0.38506 0.71967-0.69292 0.69298-0.66054 0.13434
   6  -2  -8   82.16    3.42  27-0.39363 0.83871-0.69059 0.51231-0.65903 0.30730
   6  -1 -15   82.33    3.37  26-0.38776 0.77399-0.69219 0.60376-0.66007-0.06780
   6  -1 -14   13.49    3.01  26-0.39057 0.78616-0.69143 0.60202-0.65958-0.01427
   6  -1 -13   57.17    3.49  26-0.38939 0.79278-0.69175 0.60299-0.65979 0.03957
   6  -1 -12   14.92    2.27  26-0.38399 0.79583-0.69320 0.60391-0.66073 0.09386
   7  -7  -5   -1.34    2.09  26-0.38077 0.93674-0.69406 0.07214-0.66128 0.48084
   7  -3 -10    1.82    2.65  26-0.38849 0.90162-0.69199 0.42441-0.65995 0.21382
 -10  -3   4   -1.26    2.89  28-0.40935-0.40514-0.68613 0.41885-0.65616 0.74168
  -9  -5   6   30.88    3.18  28-0.40753-0.30897-0.68665 0.24308-0.65651 0.86176
  -9   1  -2   69.34    2.56  27-0.39980-0.38179-0.68886 0.77886-0.65797 0.43428
  -9   2  -6   12.36    2.25  27-0.40332-0.41149-0.68786 0.86602-0.65731 0.21944
  -8  -4   6    3.17    2.75  28-0.41192-0.21856-0.68537 0.33018-0.65566 0.87432
  -8  -1   3   26.42    3.18  27-0.40634-0.24876-0.68700 0.59896-0.65674 0.71457
  -8   2  -4   16.63    2.40  27-0.40299-0.31029-0.68796 0.86700-0.65738 0.33884
  -7   0   2    2.64    3.12  28-0.40946-0.16945-0.68609 0.68680-0.65614 0.67291
  -7   1   0  239.31    4.38  27-0.40695-0.18829-0.68682 0.77623-0.65662 0.56620
  -7   2  -3   75.97    2.75  27-0.39873-0.22070-0.68916 0.86795-0.65817 0.40654
  -7   3  -9    7.38    2.31  27-0.40206-0.26574-0.68822 0.95610-0.65755 0.08389
  -7   3  -8   18.68    2.82  28-0.41253-0.24831-0.68520 0.95304-0.65554 0.13503
  -5   2  -2   -0.58    2.36  27-0.40219-0.04081-0.68818 0.86699-0.65753 0.48468
  -5   3  -6    8.97    2.31  27-0.40179-0.07232-0.68830 0.95584-0.65760 0.27072
  -4   2  -2   22.92    2.73  27-0.40299 0.04626-0.68796 0.86638-0.65738 0.49835
  -3   0   2    1.97    4.60  28-0.40903 0.17074-0.68622 0.68635-0.65622 0.72448
  -3   3  -6    1.14    3.27  28-0.40991 0.10544-0.68596 0.95342-0.65605 0.29492
  -1  -9   6    2.73    3.93  28-0.41716 0.38206-0.68382-0.11672-0.65462 0.96430
   1  -5   4   46.69    4.31  28-0.41505 0.53377-0.68445 0.23900-0.65504 0.88281
   2  -5   3    8.45    3.13  27-0.40671 0.60209-0.68689 0.24117-0.65667 0.84374
   2   1  -5   -0.74    2.60  27-0.39953 0.52786-0.68894 0.77904-0.65802 0.41335
   2   2 -10   19.47    3.52  28-0.40891 0.49710-0.68625 0.86426-0.65624 0.14519
   4  -8   1    0.74    2.70  28-0.40690 0.75554-0.68684-0.02494-0.65663 0.76212
   4  -7   1    8.88    2.64  27-0.40371 0.75230-0.68775 0.06582-0.65724 0.76239
   4   0  -7   -1.66    3.39  28-0.40652 0.68806-0.68695 0.68795-0.65671 0.33059
   5  -6  -1 1764.66    8.95  27-0.40342 0.82090-0.68783 0.15363-0.65729 0.66839
   5  -2  -5  388.80    4.99  28-0.40787 0.79259-0.68655 0.50825-0.65645 0.45229
   5  -1  -7    0.00    2.55  27-0.39553 0.76315-0.69005 0.60236-0.65875 0.34529
   5   0 -14   -0.98    2.23  27-0.40059 0.70904-0.68864 0.69017-0.65782-0.03109
   5   0 -13  215.42    3.77  27-0.40059 0.71937-0.68864 0.68845-0.65782 0.02454
   5   0 -12    1.00    2.12  27-0.39595 0.72277-0.68994 0.68956-0.65868 0.07940
   6  -7  -3  120.09    3.73  28-0.40788 0.89460-0.68655 0.06284-0.65644 0.57340
   6  -6  -3  111.75    2.95  27-0.39519 0.88100-0.69015 0.15563-0.65882 0.57542
   6  -3  -6   53.96    2.52  27-0.39873 0.85995-0.68916 0.42184-0.65817 0.41347
   7  -6  -6   16.68    2.25  27-0.39873 0.94510-0.68916 0.15574-0.65817 0.42731
   7  -5  -7   42.55    2.80  27-0.40367 0.94190-0.68776 0.24224-0.65725 0.37233
   7  -4  -8    6.34    2.19  27-0.39461 0.92437-0.69031 0.33435-0.65892 0.32046
   7  -3 -12    1.66    2.84  28-0.40981 0.90695-0.68599 0.41866-0.65607 0.10281
   7  -3 -11   65.55    2.63  27-0.40139 0.90638-0.68841 0.42093-0.65767 0.15804
 -10  -2   3   68.80    2.74  28-0.41468-0.41026-0.68460 0.50681-0.65516 0.68706
 -10   0   0  227.43    3.82  29-0.42459-0.42511-0.68161 0.68308-0.65315 0.52263
 -10   1  -3    3.85    2.26  28-0.41758-0.45733-0.68373 0.77392-0.65458 0.36405
  -9  -3   5   34.51    2.84  29-0.42633-0.29817-0.68108 0.41565-0.65279 0.80392
  -9  -2   4    8.27    2.94  28-0.42413-0.30693-0.68175 0.50453-0.65324 0.75097
  -9   0   1   20.82    2.93  28-0.42249-0.33457-0.68225 0.68327-0.65358 0.59078
  -9   2  -5   25.25    3.10  28-0.42091-0.38596-0.68273 0.86122-0.65390 0.26896
  -8  -6   7    1.86    3.04  28-0.42069-0.20109-0.68280 0.14983-0.65395 0.92612
  -7  -5   7   40.87    3.06  29-0.42804-0.10988-0.68055 0.23690-0.65243 0.93730
  -7   3  -7   29.78    2.78  29-0.42628-0.22527-0.68110 0.94887-0.65280 0.18517
  -6  -5   7  185.50    3.84  28-0.41547-0.03622-0.68436 0.23930-0.65500 0.95342
  -6  -2   5   75.26    3.65  28-0.42166-0.04687-0.68251 0.50478-0.65375 0.84478
  -6   2  -2   31.93    2.73  28-0.41521-0.11164-0.68444 0.86318-0.65505 0.46981
  -6   3  -6   61.48    3.42  28-0.42027-0.13911-0.68293 0.95049-0.65404 0.25391
  -5  -5   7   21.80    2.33  28-0.41651 0.04931-0.68405 0.23940-0.65480 0.96584
  -5  -2   5  410.04    5.46  28-0.42088 0.03717-0.68274 0.50459-0.65391 0.85811
  -2  -3   5  536.30    8.86  29-0.42572 0.29736-0.68127 0.41414-0.65291 0.89538
  -2  -1   3    0.68    4.84  28-0.42197 0.27667-0.68241 0.59361-0.65369 0.78880
  -1   1  -1 7540.38   35.35  28-0.41732 0.32283-0.68381 0.77407-0.65463 0.58695
   2   2 -15    6.60    2.94  28-0.42035 0.46783-0.68290 0.86075-0.65402-0.12488
   3  -4   1  224.33    4.99  28-0.42319 0.68735-0.68204 0.32548-0.65344 0.74612
   3  -2  -1  396.98    5.95  29-0.42545 0.67369-0.68135 0.50207-0.65297 0.63796
   3   1  -8  523.83    6.67  28-0.42306 0.61297-0.68208 0.77076-0.65346 0.26232
   5  -9  -1    3.26    2.09  28-0.41193 0.82935-0.68541-0.11563-0.65570 0.66683
   5  -8  -1   -1.22    2.84  29-0.42200 0.84079-0.68240-0.02810-0.65368 0.66251
   5  -7  -1   48.44    3.06  28-0.41941 0.83673-0.68318 0.06028-0.65421 0.66535
   6  -8  -3   21.00    2.40  28-0.41117 0.89695-0.68563-0.02630-0.65585 0.57296
   6  -5  -4   15.50    2.28  28-0.41204 0.88980-0.68537 0.23984-0.65568 0.51875
   6  -4  -5    1.97    2.12  28-0.41362 0.88313-0.68491 0.32846-0.65537 0.46474
   6  -2  -9  173.80    3.38  28-0.41758 0.85388-0.68373 0.50549-0.65458 0.24899
   7  -7  -6    0.01    2.21  28-0.41117 0.95808-0.68563 0.06435-0.65585 0.42170
   7  -6  -7   69.89    3.24  29-0.42500 0.96347-0.68149 0.14651-0.65306 0.36773
   7  -4  -9   10.12    2.14  28-0.41442 0.93634-0.68467 0.32835-0.65521 0.26299
   7  -3 -13    5.37    2.14  28-0.41468 0.90383-0.68460 0.41719-0.65516 0.04794
 -10  -1   2    1.73    2.08  29-0.43101-0.40243-0.67966 0.59131-0.65182 0.62959
 -10   1  -2   18.55    2.87  29-0.44013-0.42455-0.67677 0.76605-0.64984 0.41283
  -9  -4   6   -1.83    2.86  30-0.44062-0.27264-0.67661 0.32035-0.64973 0.85508
  -9  -1   3    5.00    2.87  30-0.43883-0.30240-0.67719 0.58897-0.65013 0.69475
  -9   1  -1   85.12    2.76  29-0.43101-0.34197-0.67966 0.77023-0.65182 0.48031
  -9   2  -4    1.18    2.73  29-0.44014-0.35672-0.67677 0.85487-0.64984 0.31869
  -8   0   2  359.18    4.23  29-0.43493-0.22856-0.67843 0.67981-0.65098 0.65402
  -8   1   0   35.70    2.47  29-0.43467-0.24492-0.67851 0.76879-0.65104 0.54674
  -8   2  -3    2.73    2.22  29-0.43048-0.27426-0.67982 0.85833-0.65194 0.38722
  -7  -3   6   69.14    3.33  30-0.44353-0.10123-0.67567 0.40843-0.64908 0.88112
  -7  -2   5    7.25    2.16  29-0.43467-0.11875-0.67851 0.50139-0.65104 0.82893
  -7   2  -2    6.68    2.99  29-0.43617-0.17503-0.67804 0.85717-0.65071 0.45226
  -6  -3   6   49.84    2.66  29-0.43336-0.02710-0.67892 0.41286-0.65132 0.89559
  -6  -1   4    7.81    2.48  29-0.43153-0.04481-0.67950 0.59117-0.65171 0.78904
  -5  -3   6  120.18    4.19  29-0.43689 0.06147-0.67781 0.41151-0.65055 0.90802
  -5  -1   4    0.33    2.38  29-0.42996 0.03735-0.67999 0.59135-0.65205 0.80176
  -5   1   1    9.69    3.28  30-0.44078 0.02352-0.67656 0.76618-0.64970 0.63820
  -5   3  -5   84.97    3.82  29-0.43736-0.02820-0.67766 0.94542-0.65045 0.31656
  -4  -5   7   -2.32    2.66  30-0.44204 0.16117-0.67616 0.23169-0.64942 0.97265
  -4  -2   5   14.36    3.51  30-0.43985 0.14100-0.67686 0.49828-0.64990 0.86686
  -4   3  -5  145.29    4.46  30-0.43980 0.05879-0.67688 0.94418-0.64991 0.32908
  -3  -6   7   50.27    4.09  30-0.45209 0.25618-0.67286 0.13833-0.64712 0.98452
  -3   2  -2  188.00    4.34  29-0.42917 0.15745-0.68023 0.85911-0.65221 0.50497
  -1   3  -8  153.07    7.75  31-0.45591 0.30505-0.67158 0.93874-0.64622 0.20316
   1   2  -7   26.95    4.60  30-0.45142 0.47895-0.67308 0.85107-0.64728 0.28380
   2   2 -14    6.78    3.01  29-0.43891 0.49448-0.67716 0.85515-0.65011-0.07567
   2   2 -11   -0.06    3.13  29-0.43606 0.51581-0.67807 0.85616-0.65074 0.08575
   3  -3   0   -0.03    3.48  29-0.43885 0.69517-0.67718 0.40949-0.65012 0.68944
   4  -5   0   -3.46    2.38  29-0.42865 0.77036-0.68039 0.23622-0.65233 0.70251
   4  -2  -3  388.94    4.79  29-0.43362 0.74993-0.67884 0.49973-0.65126 0.54189
   5  -5  -2  132.56    3.12  29-0.43205 0.84099-0.67933 0.23375-0.65160 0.61012
   5  -3  -4   90.93    3.83  29-0.43669 0.82932-0.67787 0.40995-0.65060 0.50087
   5  -1  -8   36.60    2.78  29-0.42865 0.78825-0.68039 0.59066-0.65233 0.28811
   6  -6  -4    0.65    2.77  30-0.43885 0.91429-0.67718 0.14429-0.65012 0.51317
   6  -3  -7   26.28    2.30  29-0.43022 0.88328-0.67991 0.41181-0.65199 0.35461
   6  -2 -10    1.86    2.65  29-0.43519 0.86336-0.67835 0.50004-0.65092 0.19185
   7  -7  -7    3.15    2.59  30-0.43830 0.97397-0.67736 0.05550-0.65025 0.36554
   7  -5  -8   55.78    2.45  29-0.42643 0.95646-0.68108 0.23470-0.65279 0.31607
   7  -4 -10   27.08    2.24  29-0.43022 0.94381-0.67991 0.32325-0.65199 0.20737
  -8  -5   7   -0.42    2.19  30-0.44862-0.17233-0.67389 0.22871-0.64786 0.92065
  -8  -2   5   65.24    3.29  30-0.45476-0.18293-0.67184 0.49458-0.64643 0.81187
  -8   3  -8   14.16    2.41  30-0.44881-0.29571-0.67382 0.94161-0.64781 0.11574
  -7  -1   4   69.98    2.90  30-0.44358-0.11816-0.67554 0.58680-0.64900 0.77366
  -7   1   1  218.42    4.09  31-0.45700-0.12976-0.67108 0.76060-0.64590 0.60891
  -7   3  -6   71.47    2.77  30-0.44540-0.19943-0.67494 0.94225-0.64859 0.23606
  -6   1   1   50.85    2.76  30-0.44410-0.05759-0.67537 0.76498-0.64889 0.62511
  -6   3  -5  117.11    3.00  30-0.44852-0.10278-0.67392 0.94143-0.64788 0.30187
  -4  -1   4   96.48    3.34  30-0.44955 0.14261-0.67358 0.58426-0.64764 0.81111
  -4   1   1   19.07    3.75  31-0.45517 0.12359-0.67170 0.76096-0.64633 0.64799
   2  -1  -1 5752.18   21.88  30-0.44826 0.61204-0.67401 0.58407-0.64794 0.61937
   2   2 -13    3.82    3.00  30-0.44936 0.51281-0.67364 0.85158-0.64769-0.02512
   2   2 -12    5.54    2.98  30-0.44999 0.52219-0.67343 0.85073-0.64754 0.02892
   3   0  -5  385.80    5.78  30-0.45335 0.66802-0.67232 0.67199-0.64676 0.41608
   4  -4  -1   34.22    3.55  30-0.45321 0.78585-0.67236 0.31602-0.64680 0.64457
   4  -3  -2    2.38    3.15  30-0.45447 0.77991-0.67194 0.40410-0.64650 0.59045
   4  -1  -5  595.40    5.63  30-0.44306 0.74250-0.67571 0.58637-0.64912 0.43162
   4   0  -8 1586.55    8.82  30-0.44384 0.71839-0.67545 0.67539-0.64895 0.27082
   5  -4  -3   17.19    2.43  30-0.44384 0.84397-0.67545 0.31955-0.64895 0.55367
   5  -2  -6  220.28    3.71  30-0.45007 0.82614-0.67341 0.49528-0.64752 0.38969
   5  -1  -9   39.38    3.51  30-0.45372 0.80476-0.67219 0.58291-0.64668 0.22878
   6  -8  -4   -3.25    2.26  30-0.44878 0.92785-0.67384-0.03688-0.64782 0.50832
   6  -7  -4   21.86    2.26  30-0.44774 0.92599-0.67418 0.05126-0.64806 0.51067
   6  -5  -5   28.76    2.29  30-0.44930 0.91891-0.67366 0.22869-0.64770 0.45695
   6  -4  -6  354.32    4.03  30-0.44774 0.90900-0.67418 0.31821-0.64806 0.40335
   6  -3  -8   65.68    3.49  31-0.45517 0.89992-0.67170 0.40491-0.64633 0.29456
   6  -2 -15   33.09    3.24  31-0.45546 0.84272-0.67161 0.49385-0.64627-0.08139
   6  -2 -12   13.29    3.11  31-0.45514 0.86744-0.67171 0.49375-0.64634 0.07960
   6  -2 -11   17.55    2.17  30-0.44774 0.86846-0.67418 0.49479-0.64806 0.13638
   7  -6  -8   -1.39    2.40  30-0.44670 0.97670-0.67452 0.14215-0.64830 0.30680
   7  -5  -9   17.03    2.35  30-0.44514 0.96672-0.67503 0.22969-0.64865 0.25650
   7  -4 -12   49.54    2.62  30-0.44981 0.94629-0.67349 0.31816-0.64758 0.09336
   7  -4 -11   66.81    2.72  30-0.44216 0.94687-0.67600 0.32054-0.64932 0.15019
 -10  -3   5   36.69    2.50  31-0.46173-0.34624-0.66927 0.40354-0.64472 0.78446
 -10  -2   4   53.92    2.70  31-0.46019-0.35666-0.66980 0.49266-0.64509 0.73039
 -10  -1   3  208.46    3.86  32-0.47200-0.35283-0.66568 0.57690-0.64218 0.67461
 -10   0   1    0.04    2.13  31-0.45916-0.38270-0.67016 0.67031-0.64534 0.57050
 -10   1  -1   54.75    3.37  31-0.46918-0.38942-0.66668 0.75686-0.64289 0.46008
  -9   0   2   -5.84    2.19  31-0.46430-0.28468-0.66838 0.66875-0.64409 0.63568
  -9   1   0    0.70    2.13  31-0.46533-0.30019-0.66803 0.75728-0.64384 0.52789
  -9   2  -3   70.85    2.79  31-0.46482-0.32476-0.66821 0.84730-0.64397 0.36661
  -8  -3   6   35.21    2.47  31-0.46225-0.16826-0.66910 0.40293-0.64459 0.86352
  -8  -1   4   15.38    2.34  31-0.46276-0.18340-0.66892 0.58084-0.64447 0.75596
  -8   2  -2    2.91    2.25  31-0.46173-0.23475-0.66927 0.84833-0.64472 0.43368
  -8   3  -7   43.29    2.53  31-0.46096-0.27693-0.66954 0.93802-0.64490 0.16529
  -8   3  -6   45.70    3.05  32-0.47457-0.25549-0.66477 0.93204-0.64153 0.21611
  -7  -4   7  113.44    3.78  32-0.47237-0.06386-0.66555 0.30916-0.64209 0.92803
  -7   0   3    8.30    3.16  31-0.46906-0.10090-0.66672 0.66785-0.64292 0.71342
  -7   3  -5   19.75    3.22  31-0.46864-0.16712-0.66687 0.93486-0.64302 0.28457
  -6  -7   8  101.39    4.18  32-0.48067 0.03822-0.66256 0.03785-0.63996 0.99272
  -6  -4   7   44.36    3.40  31-0.46848 0.01700-0.66693 0.31116-0.64306 0.94162
  -6   0   3   -2.56    2.42  31-0.45967-0.02648-0.66998 0.67064-0.64522 0.72849
  -6   2  -1    2.19    2.37  31-0.46276-0.05550-0.66892 0.84762-0.64447 0.51300
  -5   0   3   14.87    2.45  31-0.46276 0.06222-0.66892 0.66976-0.64447 0.74055
  -5   2  -1  175.73    3.66  31-0.46122 0.02777-0.66945 0.84840-0.64484 0.52641
  -4  -3   6   80.09    3.15  31-0.46353 0.17345-0.66865 0.40180-0.64428 0.91486
  -3   3  -5   46.93    3.88  31-0.47073 0.17437-0.66613 0.93364-0.64250 0.33482
  -2   1   0 1231.00   10.89  31-0.45916 0.28787-0.67016 0.76003-0.64534 0.61896
  -2   3  -6  136.94    5.56  32-0.47794 0.25816-0.66355 0.93111-0.64066 0.29238
  -1   0   1 4019.85   26.58  31-0.45916 0.38087-0.67016 0.66993-0.64534 0.68710
   2  -9   3   71.54    3.20  31-0.46500 0.66023-0.66814-0.13427-0.64392 0.83107
   2  -6   3   26.53    3.11  31-0.46442 0.65963-0.66834 0.13405-0.64406 0.83114
   2   0  -3    2.81    4.89  32-0.47117 0.61600-0.66598 0.66611-0.64239 0.50786
   3  -1  -3   20.46    3.95  31-0.46944 0.70006-0.66659 0.57715-0.64282 0.52067
   3   1 -16   44.85    3.47  32-0.47137 0.59546-0.66591 0.75524-0.64234-0.17799
   3   1  -9    4.95    2.45  31-0.46147 0.64178-0.66936 0.75893-0.64478 0.20004
   4  -9   0    6.86    2.18  31-0.46250 0.80386-0.66901-0.13203-0.64453 0.69590
   4  -6   0  211.36    3.82  31-0.46199 0.80223-0.66918 0.13473-0.64466 0.69667
   4   0  -9    1.32    3.60  32-0.47238 0.73895-0.66555 0.66535-0.64208 0.21045
   5  -9  -2    1.59    2.15  31-0.46044 0.86982-0.66972-0.13172-0.64503 0.60272
   5  -8  -2    0.22    2.88  32-0.47179 0.88087-0.66576-0.04621-0.64223 0.59985
   5  -7  -2  570.67    5.53  32-0.47103 0.88083-0.66603 0.04257-0.64242 0.59999
   5  -6  -2  109.01    3.08  31-0.45967 0.86876-0.66998 0.13542-0.64521 0.60270
   5  -1 -10  697.80    6.06  32-0.47120 0.81467-0.66597 0.57690-0.64238 0.16982
   6  -6  -5   11.99    2.96  32-0.47085 0.94035-0.66609 0.13221-0.64247 0.45238
   6  -2 -14  207.97    3.65  31-0.45967 0.85522-0.66998 0.49159-0.64522-0.02853
   6  -2 -13    5.74    2.08  31-0.45967 0.86351-0.66998 0.49159-0.64522 0.02545
   7  -6  -9   64.18    2.51  31-0.46353 0.98554-0.66865 0.13395-0.64428 0.25075
   7  -5 -11   -7.30    3.01  32-0.46937 0.97436-0.66661 0.22348-0.64284 0.14040
   7  -5 -10    1.18    2.23  31-0.45916 0.97276-0.67016 0.22457-0.64534 0.19926
  -9  -3   6   62.57    3.32  33-0.48601-0.22941-0.66044 0.39371-0.63849 0.84477
  -9  -2   5   24.80    2.27  32-0.47971-0.24290-0.66275 0.48463-0.64015 0.79346
  -9  -1   4   46.60    2.88  33-0.48711-0.24520-0.66003 0.57117-0.63819 0.73681
  -8  -4   7   17.39    2.97  33-0.48676-0.13499-0.66016 0.30418-0.63829 0.91135
  -8   0   3   -6.22    3.17  33-0.48563-0.16989-0.66058 0.66083-0.63859 0.69650
  -8   1   1  168.15    3.35  32-0.47742-0.19430-0.66358 0.75303-0.64074 0.59162
  -7   2  -1  319.48    4.07  32-0.47614-0.12720-0.66404 0.84268-0.64107 0.49749
  -6   3  -4  115.21    3.03  32-0.48073-0.06250-0.66238 0.93010-0.63988 0.34790
  -5  -4   7   46.68    3.38  32-0.48156 0.11539-0.66208 0.30606-0.63966 0.95131
  -5   3  -4  258.88    4.15  32-0.47742 0.01914-0.66358 0.93141-0.64074 0.36152
  -4   0   3   -0.62    3.53  33-0.48582 0.16957-0.66051 0.66136-0.63854 0.74733
  -4   2  -1   90.74    3.15  32-0.47640 0.12759-0.66395 0.84269-0.64100 0.53559
  -4   3  -4  145.39    4.22  33-0.49042 0.11713-0.65880 0.92637-0.63731 0.37060
  -1  -8   6   -0.81    3.50  34-0.50439 0.46931-0.65344-0.05840-0.63342 0.94235
  -1  -7   6  380.73   12.08  34-0.50430 0.46967-0.65347 0.03066-0.63345 0.94348
   0  -9   5  202.86    5.65  33-0.48731 0.52969-0.65996-0.14173-0.63814 0.90736
   1  -9   4   34.52    3.01  32-0.48539 0.60479-0.66067-0.14080-0.63865 0.86700
   2  -8   3   65.46    3.36  32-0.48446 0.68039-0.66101-0.05155-0.63890 0.82618
   2  -7   3   11.48    2.93  32-0.48563 0.68157-0.66058 0.03729-0.63859 0.82595
   3  -5   1   14.53    3.22  33-0.48654 0.75050-0.66024 0.21560-0.63835 0.73117
   3   1 -10    0.94    3.43  33-0.48705 0.66006-0.66005 0.74916-0.63821 0.14019
   4  -8   0    1.39    2.02  32-0.47524 0.81608-0.66436-0.04813-0.64130 0.69356
   4  -7   0   32.49    2.44  32-0.47589 0.81710-0.66413 0.04129-0.64113 0.69257
   4   0 -16    5.65    3.25  33-0.48825 0.69718-0.65961 0.65980-0.63789-0.16903
   5  -5  -3  783.36    6.20  32-0.48335 0.88439-0.66142 0.21635-0.63919 0.54258
   5  -3  -5  119.59    3.28  32-0.48022 0.86464-0.66257 0.39548-0.64001 0.43601
   5  -2  -7   55.00    3.61  32-0.48341 0.85143-0.66140 0.48321-0.63918 0.32794
   5  -1 -16    2.76    2.58  32-0.47589 0.77028-0.66413 0.57509-0.64113-0.15318
   5  -1 -15   91.56    3.54  33-0.48621 0.78833-0.66037 0.57149-0.63844-0.10278
   5  -1 -11   96.60    3.67  32-0.48465 0.81935-0.66094 0.57199-0.63885 0.11279
   6  -8  -5   -1.99    2.19  32-0.47971 0.95094-0.66275-0.04833-0.64015 0.44701
   6  -7  -5    2.14    2.17  32-0.48022 0.95033-0.66257 0.03879-0.64001 0.44968
   6  -5  -6   57.21    2.53  32-0.48022 0.94185-0.66257 0.21746-0.64001 0.39528
   6  -4  -7   39.18    2.45  32-0.47563 0.92850-0.66422 0.30837-0.64120 0.34365
   6  -3  -9  178.76    3.23  32-0.47538 0.91177-0.66432 0.39752-0.64126 0.23539
 -10   0   2  152.75    3.09  33-0.49599-0.33751-0.65665 0.65732-0.63575 0.61460
 -10   1   0   -4.49    3.12  34-0.49931-0.35238-0.65538 0.74504-0.63483 0.50628
 -10   2  -3   12.83    3.03  34-0.50072-0.37400-0.65483 0.83472-0.63443 0.34313
  -9   1   1   -3.85    2.91  34-0.50138-0.25502-0.65458 0.74365-0.63425 0.57195
  -9   2  -2   16.96    2.43  33-0.49094-0.29023-0.65856 0.83772-0.63713 0.41323
  -8   2  -1   39.46    2.46  33-0.49548-0.19273-0.65684 0.83573-0.63589 0.47878
  -8   3  -5    2.37    2.19  33-0.49397-0.22714-0.65742 0.92596-0.63631 0.26401
  -7  -6   8    0.50    2.90  33-0.49624-0.03222-0.65655 0.12328-0.63568 0.97529
  -7   3  -4    5.38    2.20  33-0.49473-0.13356-0.65713 0.92488-0.63610 0.33145
  -6  -6   8   -0.24    2.67  34-0.49926 0.05688-0.65540 0.12053-0.63484 0.98809
  -5  -8   8   66.30    4.17  34-0.50806 0.14889-0.65196-0.06061-0.63234 0.99821
  -5  -7   8    5.45    2.79  34-0.50297 0.14283-0.65396 0.03245-0.63380 0.99940
  -3  -2   5   14.30    3.56  34-0.50110 0.28738-0.65468 0.47725-0.63433 0.86396
  -3   1   1   18.19    4.71  34-0.50229 0.25546-0.65422 0.74399-0.63399 0.64816
  -2   0   2 5969.96   23.50  34-0.50307 0.34871-0.65392 0.65405-0.63377 0.71560
   0  -6   5   76.97    5.07  34-0.50290 0.54424-0.65398 0.12018-0.63382 0.90328
   1  -6   4   22.66    3.22  33-0.49474 0.61373-0.65712 0.12293-0.63610 0.86403
   2   1  -6  166.00    5.18  33-0.49667 0.61788-0.65639 0.74533-0.63556 0.33824
   3   1 -15   12.23    2.39  33-0.49037 0.62236-0.65878 0.74851-0.63729-0.12881
   3   1 -14  184.86    4.47  34-0.50329 0.64559-0.65383 0.74140-0.63371-0.07912
   3   1 -11   45.93    3.59  34-0.50309 0.66934-0.65391 0.74168-0.63377 0.08296
   4  -5  -1   46.71    3.66  33-0.50004 0.83235-0.65509 0.20933-0.63463 0.63331
   4  -2  -4 1728.21    8.86  33-0.49422 0.80231-0.65732 0.47874-0.63624 0.47258
   4  -1  -6   38.29    2.70  33-0.49094 0.78215-0.65856 0.56942-0.63713 0.36604
   4   0 -15   -2.33    2.97  34-0.50074 0.71593-0.65482 0.65713-0.63443-0.12142
   4   0 -10  139.70    3.44  33-0.49321 0.75139-0.65770 0.65762-0.63651 0.15104
   5  -4  -4   91.26    2.96  33-0.49094 0.88355-0.65856 0.30202-0.63713 0.48699
   5  -1 -14   39.69    2.63  33-0.49271 0.80282-0.65790 0.56882-0.63665-0.05073
   5  -1 -13   -1.66    2.22  33-0.49422 0.81122-0.65732 0.57019-0.63624 0.00069
   5  -1 -12  173.38    3.42  33-0.49145 0.81827-0.65837 0.56957-0.63700 0.05741
   6  -6  -6   62.53    3.22  33-0.49961 0.96124-0.65526 0.12028-0.63475 0.39079
   6  -4  -8   -0.66    2.78  33-0.49810 0.94321-0.65584 0.29906-0.63517 0.28340
   6  -3 -11   -0.47    2.87  34-0.50181 0.92114-0.65441 0.38736-0.63413 0.12191
   6  -3 -10   41.89    2.69  33-0.49044 0.91847-0.65875 0.39211-0.63727 0.17831
 -10  -3   6   11.77    3.35  34-0.51347-0.28690-0.64950 0.38337-0.63092 0.82397
 -10  -2   5  210.30    3.61  34-0.50761-0.30129-0.65183 0.47580-0.63263 0.77081
 -10  -1   4  152.36    3.81  34-0.51524-0.30169-0.64879 0.56211-0.63040 0.71514
  -9  -4   7    2.28    2.30  34-0.50711-0.19967-0.65203 0.29654-0.63278 0.89257
  -9   0   3   47.38    2.51  34-0.50811-0.23202-0.65163 0.65430-0.63249 0.67590
  -8  -2   6   79.44    3.17  35-0.51898-0.11155-0.64726 0.47004-0.62928 0.84814
  -8   3  -4   71.16    3.32  34-0.51501-0.19674-0.64888 0.91781-0.63047 0.31094
  -7  -2   6   -0.43    2.15  34-0.50961-0.03560-0.65104 0.47284-0.63205 0.86443
  -7  -1   5    5.49    2.22  34-0.51161-0.04193-0.65024 0.56253-0.63147 0.80933
  -7   1   2   10.49    2.32  34-0.50936-0.06966-0.65114 0.74156-0.63213 0.64842
  -7   2   0   30.98    2.92  35-0.51807-0.07721-0.64764 0.82651-0.62956 0.53887
  -6  -2   6    5.17    2.38  34-0.51086 0.05009-0.65054 0.47328-0.63169 0.87645
  -6  -1   5   47.11    2.84  34-0.51161 0.04237-0.65024 0.56283-0.63147 0.82183
  -6   1   2   48.73    2.80  34-0.50561 0.01201-0.65262 0.74329-0.63321 0.66228
  -6   2   0   19.26    3.43  34-0.51345 0.00420-0.64951 0.82866-0.63093 0.55318
  -6   3  -3   42.68    3.20  34-0.51604-0.01788-0.64846 0.91659-0.63016 0.39138
  -5  -6   8   10.62    2.58  35-0.52304 0.16449-0.64560 0.11265-0.62805 0.99342
  -5   1   2  612.67    5.99  34-0.51473 0.10578-0.64899 0.73913-0.63055 0.67277
  -5   3  -3   99.30    3.87  35-0.51997 0.07047-0.64686 0.91468-0.62898 0.40307
  -3  -1   4  931.79    8.26  34-0.50636 0.28355-0.65232 0.56345-0.63299 0.80928
  -2   2  -2   70.04    4.62  34-0.51155 0.32498-0.65027 0.82925-0.63149 0.49723
   1  -8   4   22.01    2.95  34-0.51387 0.63133-0.64934-0.06289-0.63081 0.86005
   1  -7   4  144.61    4.72  35-0.51899 0.63737-0.64726 0.02376-0.62928 0.85806
   2  -3   1 1332.27   10.39  34-0.51094 0.68987-0.65051 0.38208-0.63167 0.71165
   2  -2   0  450.88    6.75  34-0.50561 0.67695-0.65262 0.47287-0.63321 0.65915
   3  -9   1    2.84    2.32  34-0.51315 0.77632-0.64963-0.15088-0.63102 0.72328
   3   0  -6    0.34    3.42  35-0.51559 0.72115-0.64864 0.64852-0.63030 0.34709
   3   1 -13   96.19    3.56  34-0.51008 0.66084-0.65085 0.73853-0.63192-0.02690
   3   1 -12  319.78    5.09  34-0.51090 0.66936-0.65053 0.73813-0.63168 0.02664
   4  -9  -1   65.29    3.24  35-0.51649 0.84848-0.64828-0.15390-0.63003 0.62991
   4  -3  -3   46.88    3.55  35-0.51824 0.83435-0.64757 0.38005-0.62950 0.51997
   4   0 -14    4.85    2.85  34-0.51011 0.73594-0.65084 0.65097-0.63191-0.06887
   4   0 -13   -0.44    2.97  35-0.51491 0.74638-0.64892 0.65116-0.63050-0.01780
   4   0 -12   31.73    3.29  34-0.51380 0.75661-0.64936 0.64829-0.63082 0.03897
   4   0 -11    6.15    2.16  34-0.50661 0.75614-0.65222 0.65300-0.63292 0.09462
   5  -8  -3   29.46    2.77  34-0.51318 0.91315-0.64961-0.06352-0.63101 0.53698
   5  -7  -3    9.19    2.95  34-0.51477 0.91617-0.64898 0.02529-0.63054 0.53447
   5  -6  -3   59.64    2.62  34-0.50611 0.90632-0.65242 0.11698-0.63306 0.53862
   5  -3  -6  115.03    3.93  35-0.51575 0.89210-0.64858 0.38093-0.63025 0.37340
   5  -2  -8   -2.94    2.40  34-0.51061 0.86937-0.65064 0.47434-0.63176 0.26431
   6  -8  -6   69.69    2.60  34-0.50561 0.96748-0.65262-0.06077-0.63321 0.39012
   6  -7  -6    1.20    2.13  34-0.50761 0.96940-0.65183 0.02837-0.63263 0.38812
   6  -5  -7  183.83    3.28  34-0.50586 0.95895-0.65252 0.20571-0.63314 0.33702
   6  -4  -9   39.25    3.21  34-0.51542 0.95258-0.64871 0.29170-0.63034 0.22539
   6  -3 -14   14.49    2.40  34-0.50861 0.90450-0.65143 0.38426-0.63234-0.04300
   6  -3 -13   -0.86    2.29  34-0.51011 0.91244-0.65084 0.38631-0.63191 0.00879
   6  -3 -12    3.10    2.17  34-0.50711 0.91926-0.65203 0.38520-0.63278 0.06578
 -10   0   3    2.42    2.66  35-0.53139-0.29111-0.64213 0.64232-0.62548 0.65630
 -10   1   1    7.80    3.02  35-0.52915-0.31031-0.64308 0.73322-0.62618 0.55075
 -10   2  -2   30.53    2.43  35-0.52252-0.34379-0.64584 0.82566-0.62823 0.39006
  -9   2  -1   19.44    2.39  35-0.51955-0.25327-0.64706 0.82630-0.62913 0.45861
  -9   3  -5    1.45    2.37  35-0.52252-0.28326-0.64584 0.91447-0.62823 0.24312
  -8  -5   8    3.41    3.03  35-0.52942-0.08345-0.64296 0.19873-0.62610 0.95228
  -8  -3   7  117.83    3.72  36-0.53205-0.08672-0.64185 0.37167-0.62527 0.90008
  -8  -1   5  497.12    4.77  35-0.52153-0.11712-0.64624 0.55803-0.62853 0.79377
  -8   1   2    0.62    2.20  35-0.52202-0.14203-0.64604 0.73554-0.62838 0.63272
  -8   2   0  137.21    3.69  36-0.53154-0.14856-0.64207 0.81889-0.62543 0.52496
  -7  -5   8   59.31    2.78  35-0.52413-0.00447-0.64517 0.20082-0.62773 0.96736
  -7  -3   7   46.66    2.50  35-0.52573-0.01130-0.64451 0.37826-0.62724 0.91282
  -7   0   4    5.79    3.27  36-0.53016-0.03216-0.64265 0.64310-0.62587 0.75080
  -7   3  -3    7.83    2.30  35-0.52376-0.09386-0.64533 0.91331-0.62785 0.37696
  -6  -5   8   91.00    3.67  36-0.53098 0.09043-0.64230 0.19511-0.62561 0.97880
  -6  -3   7   19.82    3.13  36-0.53090 0.08014-0.64234 0.37366-0.62564 0.92516
  -6   0   4  450.57    5.24  36-0.53078 0.05479-0.64239 0.64075-0.62567 0.76460
  -6   4 -11   -6.70    3.89  35-0.53041-0.06768-0.64254 0.99736-0.62579-0.04074
  -6   4 -10    1.87    2.95  36-0.53289-0.05838-0.64149 0.99817-0.62501 0.01073
  -5  -2   6  202.72    4.44  35-0.52894 0.15407-0.64316 0.46500-0.62625 0.88458
  -5  -1   5   30.72    2.65  35-0.52696 0.14358-0.64399 0.55557-0.62686 0.83067
  -5   2   0    0.55    2.41  35-0.52054 0.09436-0.64665 0.82553-0.62883 0.56338
  -5   4 -12   -3.98    3.41  36-0.53847 0.01251-0.63911 0.99607-0.62323-0.08540
  -5   4 -11   18.75    3.64  35-0.53041 0.01556-0.64254 0.99941-0.62579-0.02783
  -5   4 -10    1.32    2.94  36-0.53155 0.02461-0.64207 0.99944-0.62543 0.02349
  -5   4  -9   57.40    3.23  36-0.53727 0.03421-0.63962 0.99649-0.62361 0.07913
  -4  -4   7    0.16    3.08  35-0.52543 0.24384-0.64463 0.28861-0.62734 0.95184
  -3  -5   7    5.67    3.53  36-0.53971 0.34652-0.63857 0.19235-0.62283 0.95988
  -3   2  -1  140.54    3.99  35-0.52277 0.25918-0.64573 0.82460-0.62815 0.53509
  -3   3  -4   14.07    3.42  36-0.53557 0.24574-0.64035 0.90758-0.62416 0.37211
   0  -8   5    0.06    2.62  36-0.53158 0.57340-0.64205-0.06980-0.62542 0.89420
   0  -7   5   14.91    3.57  36-0.54053 0.58568-0.63821 0.01411-0.62256 0.89009
   1  -4   3 1251.68   11.90  36-0.53339 0.64594-0.64128 0.28392-0.62485 0.79805
   1   2 -16    0.19    3.46  36-0.53298 0.48695-0.64146 0.82028-0.62498-0.22105
   3  -8   1   28.56    3.09  35-0.52783 0.79249-0.64363-0.06934-0.62659 0.71969
   3  -7   1   26.15    3.21  36-0.53205 0.79852-0.64185 0.01954-0.62527 0.71613
   3  -6   1   48.00    2.87  35-0.52079 0.78462-0.64655 0.11254-0.62875 0.72168
   3  -4   0   33.37    2.70  35-0.52474 0.78040-0.64492 0.28801-0.62755 0.66645
   3  -2  -2  191.28    4.13  35-0.52054 0.76035-0.64665 0.46746-0.62883 0.55981
   4  -8  -1   -2.36    2.92  36-0.53108 0.86555-0.64226-0.06984-0.62558 0.62213
   4  -6  -1   90.10    3.49  35-0.52599 0.85835-0.64440 0.11014-0.62716 0.62553
   4  -4  -2  172.76    3.48  35-0.51955 0.84367-0.64706 0.29041-0.62913 0.57360
   4  -1  -7   93.82    3.90  35-0.52873 0.81138-0.64325 0.55456-0.62631 0.30182
   5  -5  -4  526.57    4.88  35-0.52548 0.91812-0.64461 0.19892-0.62732 0.47753
   5  -4  -5    3.46    3.23  36-0.53041 0.91346-0.64254 0.28683-0.62579 0.42269
   5  -2  -9   -0.98    3.14  36-0.53010 0.88092-0.64268 0.46635-0.62589 0.20501
   6  -7  -7   -0.64    2.93  36-0.53041 0.98320-0.64254 0.02007-0.62579 0.32879
   6  -6  -7   29.01    2.32  35-0.52301 0.97628-0.64563 0.11168-0.62807 0.33090
   6  -5  -8   85.91    2.72  35-0.52598 0.97108-0.64440 0.19902-0.62717 0.27569
   6  -4 -10    0.46    2.90  35-0.52834 0.95728-0.64341 0.28681-0.62643 0.16719
 -10   2  -1    8.29    2.77  37-0.54772-0.31116-0.63501 0.81394-0.62034 0.43764
  -9  -3   7   16.15    3.07  37-0.54681-0.16058-0.63542 0.36923-0.62064 0.88005
  -9  -2   6   -4.21    2.36  36-0.53582-0.17937-0.64021 0.46248-0.62420 0.83064
  -9  -1   5   -0.90    2.39  36-0.53827-0.18541-0.63915 0.55061-0.62342 0.77594
  -9   1   2   -1.70    2.20  36-0.54071-0.20817-0.63809 0.72794-0.62263 0.61374
  -9   3  -4   -3.09    2.44  36-0.54022-0.25820-0.63830 0.90631-0.62279 0.29169
  -8   0   4  458.49    4.61  36-0.53827-0.10744-0.63915 0.63602-0.62342 0.73852
  -8   3  -3   -2.72    2.07  36-0.53998-0.16563-0.63841 0.90668-0.62287 0.35807
  -7   4  -9   30.10    2.93  37-0.55065-0.11800-0.63371 0.99115-0.61936 0.04421
  -6   4  -9   -0.02    2.45  36-0.53837-0.04685-0.63911 0.99644-0.62339 0.06231
  -6   4  -8   23.26    3.26  37-0.54763-0.02846-0.63505 0.99260-0.62037 0.11189
  -5   0   4   -3.31    3.27  36-0.54510 0.15372-0.63617 0.63628-0.62120 0.76988
  -5   4  -8    8.28    2.81  37-0.55008 0.05893-0.63396 0.99115-0.61955 0.12498
  -4   1   2 1021.94    7.89  36-0.54524 0.22144-0.63611 0.72447-0.62116 0.67794
  -4   3  -3  328.52    5.47  36-0.54422 0.17774-0.63656 0.90372-0.62149 0.41067
  -4   4 -12   15.55    3.57  37-0.55722 0.11814-0.63074 0.98804-0.61713-0.07889
  -4   4 -11   23.75    3.70  37-0.54840 0.11764-0.63471 0.99198-0.62011-0.02453
  -4   4 -10   29.28    3.43  37-0.54814 0.12486-0.63483 0.99189-0.62020 0.03179
  -3  -3   6  231.78    5.55  36-0.54067 0.33805-0.63811 0.36866-0.62265 0.90679
  -3   0   3   45.52    4.51  37-0.54620 0.31610-0.63569 0.63528-0.62084 0.74361
  -1   3 -15    3.31    5.43  39-0.58295 0.37478-0.61857 0.88643-0.60791-0.21026
   1   2  -8  118.55    5.79  37-0.55269 0.57235-0.63279 0.81086-0.61868 0.20139
   3  -3  -1   32.04    2.83  36-0.53680 0.78544-0.63978 0.37266-0.62389 0.60681
   3  -1  -4  901.69    7.75  36-0.54493 0.76771-0.63625 0.54756-0.62126 0.44353
   4  -7  -1   66.88    2.57  36-0.53484 0.87003-0.64063 0.01922-0.62452 0.61928
   4  -2  -5   16.89    3.24  36-0.54314 0.84185-0.63703 0.46097-0.62185 0.40317
   5  -8  -4    8.69    2.98  36-0.54617 0.94004-0.63570-0.07843-0.62085 0.47158
   5  -6  -4   25.01    3.10  36-0.54422 0.93782-0.63656 0.10334-0.62149 0.46979
   5  -3  -7   23.82    3.34  36-0.54470 0.91224-0.63635 0.36992-0.62133 0.30966
   5  -2 -10   24.20    3.05  36-0.54472 0.88763-0.63634 0.45901-0.62133 0.14833
   6  -7  -8   81.00    3.60  37-0.54739 0.99268-0.63516 0.01231-0.62045 0.26971
   6  -6  -8    0.91    2.62  37-0.54510 0.98701-0.63617 0.10330-0.62120 0.27055
   6  -5  -9    8.83    2.67  36-0.54321 0.97872-0.63700 0.19161-0.62182 0.21750
   6  -4 -13   10.87    3.44  37-0.54487 0.94854-0.63627 0.28104-0.62128 0.00278
   6  -4 -12   25.53    2.90  36-0.54282 0.95384-0.63717 0.28432-0.62195 0.05370
   6  -4 -11   22.52    2.33  36-0.53778 0.95692-0.63936 0.28642-0.62358 0.10803
 -10  -2   6    1.56    3.23  38-0.55966-0.24394-0.62963 0.45220-0.61625 0.81054
 -10  -1   5   25.54    3.33  37-0.55973-0.24865-0.62960 0.54126-0.61623 0.75579
 -10   1   2   -3.74    2.77  38-0.56159-0.27018-0.62874 0.71694-0.61559 0.59384
  -9   0   4    1.36    2.17  37-0.55340-0.17844-0.63248 0.63340-0.61840 0.71668
  -9   2   0   11.77    2.32  37-0.55098-0.21291-0.63357 0.81321-0.61921 0.50267
  -9   3  -3    6.43    2.97  37-0.56005-0.22842-0.62945 0.89730-0.61612 0.33860
  -8  -4   8    0.29    2.86  38-0.56130-0.05047-0.62887 0.27254-0.61569 0.94170
  -7  -4   8    8.45    2.98  38-0.56213 0.03336-0.62849 0.27187-0.61540 0.95536
  -7   1   3    8.38    3.05  37-0.56058-0.00753-0.62921 0.71844-0.61594 0.68568
  -7   2   1   25.47    2.95  38-0.56159-0.02437-0.62874 0.80690-0.61558 0.57895
  -7   3  -2   32.15    2.44  37-0.55581-0.05583-0.63139 0.89944-0.61758 0.41932
  -7   4  -8   -2.74    3.04  38-0.55855-0.10458-0.63013 0.98806-0.61664 0.09648
  -6   3  -2  158.55    3.51  37-0.55436 0.02840-0.63204 0.90008-0.61807 0.43319
  -6   4  -7    4.44    3.02  38-0.56131-0.00627-0.62887 0.98620-0.61568 0.16178
  -5  -5   8    5.56    2.72  38-0.56066 0.20214-0.62917 0.18401-0.61591 0.98126
  -5  -3   7   22.34    2.53  37-0.55473 0.18784-0.63188 0.36564-0.61795 0.92915
  -4   2   0   24.42    2.60  37-0.54952 0.20921-0.63422 0.81299-0.61970 0.56774
  -4   4  -9   18.82    3.26  37-0.55766 0.14416-0.63054 0.98736-0.61694 0.08267
  -2  -4   6   13.14    3.96  38-0.56663 0.44740-0.62640 0.26986-0.61382 0.91041
  -2   3  -5  385.51    7.18  38-0.56269 0.35136-0.62823 0.89566-0.61520 0.32040
  -1   2  -3    4.02    4.62  37-0.55893 0.45016-0.62996 0.80794-0.61651 0.44219
   1 -10   3    1.34    2.87  37-0.55762 0.66825-0.63056-0.25922-0.61696 0.79161
   1   1  -4   31.62    6.15  38-0.56654 0.61904-0.62644 0.71602-0.61385 0.41043
   2   1 -17    6.30    3.14  37-0.55883 0.58966-0.63001 0.71950-0.61654-0.27154
   2   1  -7  335.05    6.22  38-0.56405 0.67689-0.62760 0.71673-0.61473 0.26362
   3   0  -7   24.12    3.71  38-0.56104 0.75889-0.62899 0.62870-0.61578 0.27841
   4  -9  -2    6.49    2.96  38-0.56134 0.88615-0.62885-0.17192-0.61567 0.56103
   4  -5  -2  301.49    4.85  37-0.55789 0.88219-0.63044 0.18518-0.61686 0.56156
   4  -1  -8   94.64    3.76  37-0.55775 0.83247-0.63050 0.54092-0.61691 0.23889
   5  -7  -4   14.74    2.12  37-0.55049 0.94384-0.63378 0.00967-0.61937 0.47016
   5  -5  -5   28.90    3.06  38-0.55936 0.94380-0.62977 0.18498-0.61636 0.41334
   5  -4  -6    2.25    3.13  38-0.56024 0.93616-0.62936 0.27326-0.61605 0.35918
   5  -2 -15   65.54    2.72  37-0.55001 0.85238-0.63400 0.45627-0.61954-0.12056
   5  -2 -14    0.52    2.67  37-0.55639 0.86711-0.63112 0.45315-0.61738-0.06967
   5  -2 -13    2.28    3.01  37-0.55897 0.87824-0.62995 0.45185-0.61649-0.01730
   5  -2 -12    6.32    2.95  37-0.55911 0.88591-0.62988 0.45183-0.61644 0.03707
   5  -2 -11   -0.08    2.28  37-0.55436 0.88812-0.63204 0.45594-0.61807 0.09000
   6  -7  -9   80.74    3.27  38-0.56089 0.99820-0.62906 0.00522-0.61583 0.21093
   6  -6  -9    4.35    2.63  38-0.55860 0.99323-0.63012 0.09683-0.61662 0.21226
   6  -5 -11    6.87    2.85  37-0.56048 0.98164-0.62925 0.18323-0.61597 0.10262
   6  -5 -10    8.03    2.19  37-0.55315 0.98208-0.63259 0.18661-0.61848 0.16015
 -10   0   4  196.11    4.06  38-0.57370-0.24278-0.62289 0.62338-0.61130 0.69753
 -10   2   0    3.49    3.04  38-0.57338-0.27528-0.62304 0.80216-0.61141 0.48192
  -9  -4   8   16.76    3.08  38-0.57324-0.12354-0.62311 0.26738-0.61146 0.92555
  -8   1   3   27.02    2.43  38-0.56755-0.08764-0.62580 0.71512-0.61350 0.67166
  -8   2   1    5.89    2.28  38-0.56970-0.10303-0.62479 0.80415-0.61273 0.56255
  -8   3  -2   17.38    2.31  38-0.56636-0.12960-0.62636 0.89417-0.61392 0.40362
  -7   4  -7    6.10    2.15  38-0.56779-0.08489-0.62569 0.98318-0.61342 0.14704
  -6  -4   8    0.94    3.00  39-0.57538 0.13134-0.62208 0.26618-0.61068 0.96352
  -6   1   3  391.82    4.58  38-0.56731 0.08219-0.62591 0.71533-0.61358 0.69764
  -6   2   1  135.26    3.37  38-0.56444 0.06249-0.62725 0.80561-0.61460 0.59100
  -6   4  -6  258.98    4.58  39-0.57912 0.01896-0.62027 0.97746-0.60931 0.20976
  -5   3  -2    2.12    2.31  38-0.56588 0.12425-0.62658 0.89474-0.61409 0.44169
  -5   4  -7  151.82    3.57  38-0.56841 0.08519-0.62539 0.98281-0.61319 0.17314
  -4  -7   8   -1.33    3.23  39-0.58082 0.30933-0.61945-0.00416-0.60868 0.98696
  -4  -2   6   10.69    3.48  38-0.57346 0.28431-0.62300 0.44517-0.61138 0.88188
  -4  -1   5  586.51    6.12  38-0.56779 0.26922-0.62569 0.53640-0.61342 0.83078
  -4   4 -13    0.70    3.61  39-0.58142 0.13427-0.61915 0.97702-0.60846-0.14250
  -4   4  -8   -0.02    3.01  38-0.57339 0.16807-0.62303 0.97968-0.61141 0.13019
   1  -1   0  304.63    7.42  38-0.56660 0.65383-0.62625 0.53518-0.61384 0.62656
   1   2 -15   -2.35    2.95  38-0.57030 0.53233-0.62450 0.80332-0.61252-0.18059
   3  -9   0   27.30    3.04  38-0.57231 0.82890-0.62355-0.17848-0.61180 0.65080
   3  -5   0  463.57    5.70  38-0.57257 0.82847-0.62342 0.17814-0.61170 0.65023
   4  -4  -3   21.87    3.24  38-0.57268 0.88847-0.62337 0.26698-0.61166 0.50282
   4  -3  -4  156.70    3.28  38-0.56875 0.87664-0.62524 0.35761-0.61308 0.44953
   4  -1 -16   10.66    3.09  39-0.57338 0.78261-0.62304 0.53425-0.61141-0.19471
   5  -8  -5   11.51    2.70  38-0.57445 0.96036-0.62252-0.08977-0.61102 0.40770
   5  -6  -5   59.44    3.28  39-0.57536 0.96034-0.62209 0.08778-0.61069 0.40709
   5  -3  -8  138.43    3.01  38-0.56636 0.92611-0.62636 0.35933-0.61392 0.24890
   6  -6 -11    6.87    3.09  39-0.57415 0.99450-0.62267 0.08852-0.61113 0.09888
   6  -6 -10   10.52    2.24  38-0.56683 0.99564-0.62614 0.09139-0.61375 0.15486
   6  -5 -12   23.38    2.38  38-0.56540 0.97777-0.62681 0.18152-0.61426 0.04810
  -9  -2   7   12.09    2.79  40-0.59192-0.11380-0.61388 0.43526-0.60462 0.86517
  -9  -1   6  510.42    5.39  40-0.58946-0.12538-0.61511 0.52556-0.60556 0.81237
  -9   1   3    9.92    2.08  39-0.58040-0.15965-0.61958 0.70974-0.60897 0.65366
  -9   2   1   46.13    2.57  39-0.58347-0.17281-0.61808 0.79679-0.60783 0.54585
  -9   3  -2  145.00    3.14  39-0.58347-0.19852-0.61808 0.88579-0.60783 0.38452
  -8  -2   7  228.29    3.65  39-0.58394-0.03776-0.61785 0.44002-0.60765 0.88073
  -8  -1   6  364.76    4.24  39-0.58017-0.05000-0.61969 0.53076-0.60906 0.82827
  -8   0   5    1.50    2.84  40-0.59098-0.04767-0.61435 0.61532-0.60498 0.77006
  -8   4  -7    6.92    2.19  39-0.58286-0.15478-0.61838 0.97595-0.60806 0.12922
  -7  -2   7   14.13    2.35  39-0.58455 0.04852-0.61755 0.44021-0.60742 0.89318
  -7  -1   6   53.82    2.68  39-0.57922 0.03387-0.62015 0.53116-0.60941 0.84149
  -7   0   5   79.61    3.42  40-0.59014 0.03667-0.61477 0.61438-0.60530 0.78408
  -7   3  -1   22.60    3.09  40-0.58990-0.01338-0.61489 0.88246-0.60539 0.46211
  -7   4  -6    2.30    2.21  39-0.58206-0.06204-0.61877 0.97631-0.60836 0.19528
  -6  -1   6   45.11    3.65  40-0.59039 0.13052-0.61465 0.52486-0.60520 0.85068
  -5   1   3  677.08    6.18  39-0.58736 0.18673-0.61616 0.70543-0.60636 0.70336
  -5   2   1 1372.57    7.86  39-0.58158 0.16459-0.61900 0.79750-0.60853 0.59776
  -5   4  -6    1.80    3.06  40-0.59009 0.11553-0.61480 0.97203-0.60532 0.21804
  -4  -8   8   90.09    6.05  41-0.61466 0.34150-0.60206-0.11019-0.59551 0.97464
  -4  -6   8  133.91    4.93  40-0.59704 0.32475-0.61128 0.07660-0.60263 0.98103
  -4   0   4    5.49    3.36  40-0.58835 0.28174-0.61567 0.61616-0.60598 0.76897
  -1   3  -7   36.59    6.14  41-0.60613 0.46329-0.60658 0.87404-0.59901 0.20957
   0   2  -5   53.72   11.20  45-0.66789 0.62680-0.57125 0.74953-0.57132 0.30134
   2  -1  -2   89.74    4.43  39-0.58229 0.73736-0.61866 0.52858-0.60827 0.52589
   2   0  -4  964.84    9.29  39-0.58135 0.71945-0.61912 0.61885-0.60862 0.41818
   2   1 -16    0.07    3.06  40-0.58902 0.62560-0.61533 0.70699-0.60573-0.22893
   4  -8  -2   36.19    2.41  39-0.57698 0.90195-0.62124-0.09041-0.61023 0.55499
   4  -7  -2   59.43    2.62  39-0.58323 0.90802-0.61819-0.00446-0.60792 0.55219
   4  -6  -2  109.03    2.98  39-0.57780 0.90231-0.62084 0.08666-0.60993 0.55427
   4  -2  -6    4.30    2.38  39-0.58088 0.87215-0.61935 0.44106-0.60879 0.33842
   4  -1 -15   31.74    3.26  39-0.58666 0.80367-0.61650 0.52775-0.60662-0.14709
   4  -1  -9 1029.40    6.92  39-0.57780 0.84434-0.62084 0.53189-0.60993 0.17832
   5  -7  -5    1.62    2.13  39-0.58017 0.96503-0.61969-0.00390-0.60906 0.40590
   5  -5  -6    9.53    2.71  40-0.58738 0.96338-0.61615 0.17077-0.60635 0.34937
   5  -4  -7   42.65    2.38  39-0.58418 0.95244-0.61773 0.26174-0.60756 0.29613
   5  -3  -9   38.71    2.39  39-0.58253 0.93423-0.61854 0.35163-0.60818 0.19023
 -10  -1   6   32.13    3.00  41-0.60504-0.19614-0.60696 0.52009-0.59957 0.79183
 -10   1   3  214.23    3.32  40-0.59879-0.22642-0.61021 0.70015-0.60205 0.63502
 -10   2   1    3.22    3.18  41-0.60331-0.23911-0.60787 0.78798-0.60026 0.52476
  -9   0   5  547.18    5.20  40-0.60022-0.12338-0.60947 0.61038-0.60149 0.75452
  -8  -3   8   27.47    3.20  41-0.60273-0.01120-0.60817 0.34257-0.60049 0.92666
  -8   3  -1   50.40    2.46  40-0.59576-0.09249-0.61176 0.87984-0.60324 0.44667
  -8   4  -6   -0.13    2.05  40-0.59413-0.13597-0.61259 0.97020-0.60387 0.17843
  -7  -6   9   55.49    3.26  40-0.60133 0.08134-0.60889 0.07524-0.60105 0.99461
  -7  -3   8  104.48    3.41  41-0.60712 0.07780-0.60587 0.34026-0.59873 0.93784
  -7   4  -5   -6.84    2.96  41-0.60085-0.03760-0.60914 0.96738-0.60124 0.24177
  -6  -2   7   18.45    2.34  40-0.59786 0.14657-0.61068 0.43351-0.60242 0.90076
  -6   0   5    1.75    3.34  40-0.60123 0.13250-0.60895 0.61030-0.60109 0.79160
  -6   3  -1   40.54    2.70  40-0.59436 0.07607-0.61247 0.88089-0.60378 0.47263
  -6   4  -5   33.94    3.19  40-0.60102 0.05030-0.60906 0.96649-0.60117 0.25563
  -4   3  -2  128.34    3.51  40-0.59856 0.24187-0.61033 0.87821-0.60215 0.44316
  -4   4  -7   14.92    2.43  40-0.59628 0.19854-0.61149 0.96847-0.60304 0.17592
  -3   3  -3  264.21    5.42  40-0.60151 0.32152-0.60880 0.87668-0.60098 0.40058
  -3   4 -11   25.83    4.02  41-0.61021 0.26549-0.60424 0.96081-0.59747-0.03208
  -3   4 -10    9.01    3.48  41-0.60996 0.27320-0.60437 0.96120-0.59758 0.02171
   0  -4   4  452.94   10.58  41-0.61251 0.64570-0.60302 0.24633-0.59653 0.81197
   1  -9   3   13.03    2.64  40-0.60170 0.71262-0.60870-0.19327-0.60090 0.77539
   1   2 -14   36.54    3.51  41-0.60154 0.57244-0.60879 0.78662-0.60097-0.13807
   1   2  -9  102.39    5.27  41-0.60639 0.61861-0.60625 0.78368-0.59902 0.12793
   2  -4   1  573.85    6.87  41-0.60577 0.78472-0.60658 0.24930-0.59927 0.67939
   3  -8   0    9.19    2.20  40-0.59240 0.84812-0.61347-0.09939-0.60454 0.64364
   3  -7   0  416.42    5.36  40-0.60070 0.85657-0.60922-0.01406-0.60130 0.64010
   3  -6   0   15.00    2.67  40-0.59530 0.85087-0.61199 0.07820-0.60342 0.64253
   3  -4  -1  114.49    4.14  40-0.60237 0.84990-0.60835 0.25134-0.60063 0.58591
   3  -2  -3 4602.53   15.42  40-0.59366 0.82521-0.61282 0.43374-0.60405 0.48084
   3  -1  -5 1708.75    9.96  40-0.60195 0.81683-0.60857 0.51858-0.60080 0.37033
   3   0 -16    7.25    2.15  40-0.59298 0.71814-0.61317 0.61200-0.60432-0.21583
   3   0  -8    1.88    2.46  40-0.59413 0.78382-0.61259 0.61199-0.60387 0.21335
   4  -9  -3   19.50    2.23  40-0.59786 0.91448-0.61068-0.19106-0.60242 0.49260
   4  -5  -3  192.82    4.20  41-0.60444 0.92023-0.60728 0.16120-0.59981 0.49148
   4  -1 -14    2.32    2.24  40-0.59646 0.82224-0.61140 0.52160-0.60297-0.09647
   4  -1 -13   11.85    3.00  40-0.60197 0.83554-0.60856 0.51951-0.60079-0.04505
   4  -1 -12   51.06    3.52  41-0.60339 0.84592-0.60783 0.51758-0.60023 0.00834
   4  -1 -11   23.58    3.22  40-0.60063 0.85057-0.60926 0.51985-0.60133 0.06291
   4  -1 -10  736.85    5.99  40-0.59203 0.85021-0.61365 0.52462-0.60468 0.11935
   5  -8  -6   19.13    2.28  40-0.59809 0.97497-0.61057-0.10208-0.60233 0.34447
   5  -7  -6   23.42    2.85  41-0.60325 0.98026-0.60790-0.01689-0.60029 0.34386
   5  -6  -6   23.90    2.97  40-0.60033 0.97722-0.60941 0.07515-0.60144 0.34392
   5  -4  -8   72.21    3.27  41-0.60303 0.96321-0.60802 0.25090-0.60038 0.23632
   5  -3 -15   -0.36    2.36  40-0.59366 0.89507-0.61282 0.34732-0.60405-0.13827
   5  -3 -14   -1.21    2.74  41-0.60116 0.91019-0.60899 0.34386-0.60112-0.08725
   5  -3 -13   68.91    3.33  41-0.60399 0.92344-0.60751 0.33960-0.59999-0.03283
   5  -3 -12   13.21    2.97  40-0.60340 0.93196-0.60782 0.33896-0.60023 0.01938
   5  -3 -11   12.86    3.05  40-0.60144 0.93708-0.60884 0.34060-0.60100 0.07549
   5  -3 -10  168.49    3.34  40-0.59460 0.93778-0.61235 0.34514-0.60369 0.13112
 -10  -2   7   -5.08    2.26  41-0.60742-0.18348-0.60582 0.42804-0.59847 0.84699
 -10   0   5    1.24    2.95  42-0.61532-0.19427-0.60161 0.60349-0.59523 0.73520
  -9  -3   8   -3.80    2.28  41-0.60880-0.08851-0.60509 0.33811-0.59791 0.91268
  -9   2   2   27.38    3.13  42-0.61743-0.13028-0.60046 0.78017-0.59434 0.58533
  -9   3  -1    0.51    2.18  41-0.60880-0.16512-0.60509 0.87309-0.59791 0.42907
  -8  -5   9    4.22    3.02  41-0.61332 0.00812-0.60268 0.15851-0.59606 0.97709
  -8   1   4   14.89    3.11  41-0.61401-0.03239-0.60231 0.69278-0.59577 0.70720
  -8   2   2    4.37    2.25  41-0.60857-0.05475-0.60521 0.78459-0.59800 0.60226
  -8   4  -5   16.67    2.21  41-0.60811-0.11312-0.60545 0.96294-0.59819 0.22588
  -7  -5   9   19.43    2.84  42-0.62009 0.10023-0.59902 0.15503-0.59323 0.98659
  -7   1   4   67.49    3.59  41-0.61540 0.05386-0.60156 0.69249-0.59519 0.71912
  -7   2   2   57.71    2.69  41-0.60719 0.02929-0.60594 0.78597-0.59857 0.61476
  -7   4  -4    3.24    2.80  42-0.61954-0.00786-0.59932 0.95614-0.59346 0.28827
  -6  -7   9   59.86    3.43  42-0.62057 0.18482-0.59875-0.02197-0.59302 0.99921
  -6   2   2  554.16    5.80  42-0.61645 0.12308-0.60099 0.78050-0.59475 0.62413
  -5  -4   8   67.24    2.94  41-0.61089 0.25233-0.60398 0.24968-0.59706 0.96220
  -5  -1   6  296.62    4.76  42-0.61989 0.24438-0.59913 0.51152-0.59331 0.85100
  -5   3  -1    1.88    2.29  41-0.61247 0.17907-0.60313 0.87120-0.59640 0.47819
  -5   4  -5   29.86    3.18  41-0.61600 0.15035-0.60123 0.95830-0.59494 0.26163
  -4  -3   7   -0.28    3.26  42-0.61377 0.33181-0.60244 0.33529-0.59587 0.92163
  -3   1   2  126.13    4.05  41-0.61225 0.37324-0.60325 0.69321-0.59650 0.66513
  -3   2   0   28.25    2.88  41-0.61202 0.35681-0.60338 0.78266-0.59659 0.55703
  -3   4 -12    2.37    3.40  42-0.62855 0.27521-0.59434 0.95097-0.58960-0.09320
  -3   4  -9   49.26    3.93  42-0.61944 0.29099-0.59937 0.95565-0.59350 0.07082
  -2   1   1 5408.07   21.54  41-0.61347 0.45066-0.60260 0.69264-0.59600 0.62379
   1  -5   3   31.42    4.14  42-0.62227 0.73227-0.59782 0.15269-0.59230 0.76685
   1   2 -13   -0.34    3.39  43-0.62865 0.60671-0.59429 0.77083-0.58956-0.09394
   2   1 -15   16.09    3.16  41-0.61476 0.66251-0.60191 0.68987-0.59546-0.18400
   2   1  -8   11.01    2.64  41-0.60926 0.71465-0.60484 0.69247-0.59772 0.19347
   3  -3  -2   63.66    2.91  41-0.61064 0.85022-0.60411 0.33555-0.59716 0.52843
   3   0 -15  124.98    3.82  41-0.61067 0.74369-0.60410 0.60270-0.59715-0.16918
   3   0  -9   45.66    3.64  42-0.61636 0.79820-0.60104 0.59975-0.59479 0.15039
   4  -8  -3   10.34    2.71  41-0.61367 0.93080-0.60249-0.11022-0.59591 0.48660
   4  -4  -4  148.35    4.00  41-0.61519 0.92281-0.60167 0.24436-0.59528 0.43280
   4  -3  -5    1.83    2.21  41-0.60834 0.90771-0.60533 0.33763-0.59810 0.38125
   4  -2  -7   37.35    2.62  41-0.61018 0.89341-0.60435 0.42497-0.59735 0.27341
   5  -8  -7    7.56    2.86  41-0.61559 0.98469-0.60146-0.11137-0.59511 0.28406
   5  -5  -7   17.18    2.37  41-0.60857 0.97683-0.60521 0.15945-0.59800 0.28688
   5  -4  -9  173.73    3.85  42-0.61696 0.96887-0.60072 0.24339-0.59454 0.17713
 -10   2   2    4.28    2.85  42-0.63097-0.20053-0.59281 0.77137-0.58884 0.56693
 -10   3  -1   26.45    2.41  42-0.62647-0.23048-0.59532 0.86363-0.59080 0.40891
  -9   1   4   50.84    2.50  42-0.62164-0.11032-0.59798 0.68873-0.59287 0.69164
  -8   3   0   19.10    2.38  42-0.62647-0.05321-0.59532 0.86371-0.59080 0.48733
  -8   4  -4   23.44    2.41  42-0.62582-0.08728-0.59568 0.95324-0.59108 0.27313
  -7   3   0  474.84    4.66  42-0.62573 0.03121-0.59573 0.86440-0.59112 0.50052
  -6  -6   9    1.73    2.69  42-0.62550 0.19087-0.59586 0.06252-0.59122 0.99720
  -6  -3   8   64.90    3.63  42-0.62674 0.18313-0.59517 0.32950-0.59068 0.94310
  -6   1   4   12.64    3.51  42-0.62845 0.15217-0.59422 0.68400-0.58994 0.72787
  -6   4  -4    1.86    2.31  42-0.62564 0.08278-0.59578 0.95325-0.59115 0.29914
  -5  -2   7   46.83    3.59  43-0.63096 0.26296-0.59281 0.41676-0.58884 0.89965
  -5   0   5    1.18    3.33  42-0.62878 0.24531-0.59404 0.59449-0.58980 0.79365
  -4  -5   8   72.58    4.21  43-0.63657 0.36144-0.58963 0.14648-0.58636 0.96484
  -4   1   3   58.45    3.89  43-0.63017 0.31448-0.59325 0.68400-0.58919 0.69756
  -4   2   1    9.38    2.43  42-0.62073 0.28967-0.59848 0.77690-0.59325 0.59560
  -4   4  -6   35.09    2.75  42-0.62383 0.23501-0.59678 0.95376-0.59193 0.21841
  -3  -4   7    2.57    3.73  43-0.63792 0.44038-0.58886 0.23310-0.58575 0.92351
  -2   2  -1  195.31    6.11  43-0.63047 0.45225-0.59309 0.77217-0.58906 0.50816
   1  -8   3   88.20    3.53  43-0.63377 0.74255-0.59123-0.12094-0.58760 0.76403
   1   2 -12    1.63    3.45  43-0.63513 0.62279-0.59045 0.76842-0.58700-0.04493
   1   2 -10  189.25    5.95  43-0.63174 0.63720-0.59237 0.76877-0.58850 0.06359
   2  -9   1   38.93    2.81  42-0.62735 0.80615-0.59483-0.20693-0.59042 0.67077
   2  -2  -1  362.54    6.56  42-0.62979 0.79270-0.59347 0.41355-0.58935 0.56146
   2   1 -14   41.91    3.47  43-0.63352 0.69167-0.59137 0.67793-0.58772-0.13780
   3  -9  -1    2.57    1.99  42-0.62133 0.86951-0.59816-0.20314-0.59300 0.57761
   3   0 -14   -2.60    2.21  42-0.62346 0.76199-0.59698 0.59949-0.59209-0.12311
   3   0 -13   -0.44    2.95  43-0.63316 0.78203-0.59157 0.59144-0.58787-0.07132
   3   0 -10   -1.46    3.42  43-0.63032 0.80352-0.59317 0.59294-0.58912 0.09109
   4  -9  -4   27.74    2.83  42-0.62628 0.93471-0.59542-0.20692-0.59088 0.42864
   4  -7  -3   29.61    2.29  42-0.62164 0.93787-0.59798-0.02654-0.59287 0.48431
   4  -6  -3  479.09    4.64  42-0.61969 0.93551-0.59905 0.06432-0.59369 0.48489
   4  -2 -16  267.06    4.55  43-0.62947 0.84052-0.59365 0.41401-0.58950-0.21616
   4  -2  -8   -0.09    3.28  43-0.63212 0.90664-0.59216 0.41365-0.58833 0.21052
   5  -8  -8   63.66    3.20  43-0.62932 0.98990-0.59373-0.12023-0.58956 0.22720
   5  -7  -7    6.59    2.16  42-0.62210 0.99098-0.59773-0.02538-0.59267 0.28071
   5  -6  -7   39.55    2.44  42-0.62028 0.98874-0.59873 0.06405-0.59345 0.28270
   5  -5  -8    5.17    2.16  42-0.62505 0.98518-0.59611 0.15109-0.59141 0.22602
   5  -4 -14   43.64    3.38  42-0.62905 0.94085-0.59388 0.23598-0.58968-0.09597
   5  -4 -11    9.32    3.04  43-0.63173 0.96794-0.59238 0.23462-0.58850 0.06292
   5  -4 -10   12.66    2.87  42-0.62640 0.97043-0.59536 0.23781-0.59083 0.11843
 -10   1   4  138.92    3.00  43-0.63446-0.18257-0.59069 0.68363-0.58741 0.67123
  -9  -1   7   29.05    3.37  43-0.64103-0.06665-0.58692 0.50146-0.58446 0.84268
  -9   0   6    2.01    2.82  43-0.64316-0.06881-0.58569 0.58555-0.58348 0.78812
  -9   3   0    0.39    2.19  43-0.63580-0.12990-0.58992 0.85783-0.58681 0.47231
  -9   4  -4    7.66    2.32  43-0.63826-0.15879-0.58852 0.94650-0.58571 0.25471
  -8  -4   9   23.42    2.17  43-0.63877 0.03210-0.58822 0.23558-0.58548 0.96499
  -8  -1   7   24.75    2.32  43-0.63871 0.01528-0.58826 0.50241-0.58551 0.85686
  -8   0   6  294.04    4.40  44-0.64380 0.01409-0.58532 0.58474-0.58319 0.80389
  -8   4  -3   17.15    2.97  44-0.64503-0.06053-0.58460 0.94071-0.58262 0.32113
  -7  -1   7   15.87    2.91  44-0.64618 0.11105-0.58392 0.49366-0.58209 0.86931
  -7   4  -3    9.44    3.02  44-0.64404 0.02337-0.58518 0.94255-0.58308 0.33285
  -6  -5   9    2.01    2.74  43-0.64440 0.20952-0.58497 0.14078-0.58292 0.98813
  -6   3   0    4.37    2.49  43-0.63513 0.12501-0.59030 0.85847-0.58711 0.51022
  -5   2   2   59.33    3.71  43-0.64086 0.23242-0.58702 0.76700-0.58453 0.62581
  -5   4  -4   -1.54    3.08  44-0.64425 0.18506-0.58505 0.94187-0.58298 0.30406
  -3   4  -8    2.49    3.12  43-0.63956 0.31982-0.58777 0.94429-0.58512 0.11740
  -2  -1   4 1892.09   14.15  43-0.64260 0.50529-0.58601 0.49634-0.58374 0.77360
  -2   3  -4   42.74    4.04  44-0.64584 0.44163-0.58412 0.85192-0.58225 0.34251
   0  -9   4    4.56    2.67  43-0.64250 0.67618-0.58607-0.21535-0.58379 0.79914
   1 -10   2    2.88    2.53  43-0.63964 0.74202-0.58772-0.30185-0.58508 0.70465
   1   0  -2   -1.07    4.95  43-0.64316 0.71189-0.58569 0.58567-0.58348 0.48880
   1   2 -11   95.80    4.50  43-0.64117 0.63636-0.58684 0.76482-0.58439 0.00665
   2 -10   0   26.61    3.13  44-0.64457 0.81640-0.58487-0.30614-0.58284 0.60850
   2  -3   0   87.00    3.56  43-0.63401 0.80448-0.59094 0.32207-0.58761 0.61410
   2   1 -13   28.90    3.38  44-0.64708 0.70843-0.58339 0.67538-0.58168-0.09088
   2   1  -9   67.03    3.12  43-0.63648 0.73487-0.58954 0.67657-0.58651 0.12889
   3  -8  -1   17.14    2.93  43-0.64179 0.88908-0.58648-0.12637-0.58411 0.56990
   3  -5  -1    1.86    2.24  43-0.63804 0.88548-0.58864 0.14305-0.58581 0.57047
   3  -1  -6   99.73    4.10  44-0.64389 0.84980-0.58526 0.49681-0.58315 0.29810
   3   0 -12    0.81    2.13  43-0.63715 0.79420-0.58916 0.58941-0.58621-0.01979
   3   0 -11 4231.49   14.59  43-0.63692 0.80396-0.58928 0.58665-0.58631 0.03495
   4  -8  -4    0.95    2.92  43-0.64257 0.95190-0.58603-0.12793-0.58375 0.42005
   4  -5  -4   26.04    3.31  43-0.64160 0.94900-0.58659 0.13999-0.58420 0.42193
   4  -3  -6   84.47    2.96  43-0.63871 0.93039-0.58826 0.31892-0.58551 0.31629
   4  -2 -15    3.89    2.99  44-0.64254 0.86035-0.58605 0.40788-0.58377-0.16977
   5  -7  -8    3.66    2.22  43-0.63648 0.99696-0.58954-0.03407-0.58651 0.22094
   5  -6  -8   16.59    2.05  43-0.63513 0.99563-0.59030 0.05523-0.58711 0.22363
   5  -5 -10   87.78    3.29  44-0.64507 0.98861-0.58457 0.14241-0.58261 0.10738
   5  -5  -9   20.95    2.39  43-0.63715 0.98930-0.58916 0.14262-0.58621 0.16956
   5  -4 -13  125.21    2.98  43-0.63305 0.95345-0.59148 0.23256-0.58803-0.04326
   5  -4 -12   22.95    2.47  43-0.63424 0.96247-0.59081 0.23224-0.58751 0.00989
 -10  -2   8    8.88    3.21  45-0.65757-0.12671-0.57708 0.40102-0.57654 0.87770
 -10  -1   7    6.61    2.41  44-0.65055-0.14217-0.58130 0.49489-0.57986 0.82597
 -10   0   6   -1.43    3.31  45-0.65609-0.14443-0.57798 0.57867-0.57724 0.77173
 -10   3   0   -1.40    2.36  44-0.65033-0.20022-0.58143 0.84993-0.57997 0.45214
  -9  -2   8   16.19    2.32  44-0.64901-0.04887-0.58221 0.40350-0.58058 0.89575
  -9   2   3   -0.87    2.20  44-0.65297-0.08786-0.57985 0.75908-0.57872 0.62446
  -9   4  -3    1.38    3.11  45-0.65665-0.13462-0.57764 0.93681-0.57698 0.29957
  -8  -2   8    0.18    2.21  44-0.64790 0.03430-0.58286 0.40541-0.58110 0.90808
  -8   2   3   30.15    2.36  44-0.64834-0.00708-0.58260 0.76011-0.58089 0.64114
  -8   3   1   23.94    2.83  45-0.65888-0.01324-0.57628 0.84559-0.57591 0.52548
  -7  -4   9   11.05    2.19  44-0.64945 0.13042-0.58195 0.22439-0.58038 0.97426
  -7  -2   8   -0.30    3.01  44-0.65626 0.12810-0.57787 0.40156-0.57716 0.91561
  -7   0   6   -1.23    2.21  44-0.65011 0.10407-0.58156 0.58259-0.58007 0.81232
  -7   2   3  157.76    3.27  44-0.65231 0.08211-0.58025 0.75683-0.57904 0.65311
  -6   4  -3   77.24    2.79  44-0.65231 0.11615-0.58025 0.93643-0.57904 0.34402
  -5   1   4    2.72    3.26  45-0.65664 0.26421-0.57764 0.66765-0.57698 0.72738
  -5   3   0   39.38    3.21  45-0.65927 0.23464-0.57604 0.84494-0.57572 0.50964
  -4   3  -1  204.60    3.94  44-0.65253 0.30308-0.58012 0.84713-0.57893 0.47595
  -4   4  -5   34.15    3.58  44-0.65365 0.27101-0.57945 0.93577-0.57840 0.26140
  -3  -1   5 1766.83   11.14  44-0.65121 0.43869-0.58090 0.48989-0.57955 0.81044
  -3   4 -13    0.82    4.02  45-0.66933 0.30848-0.56982 0.92600-0.57079-0.16549
  -2  -2   5  286.23    6.72  45-0.65611 0.52781-0.57796 0.39919-0.57723 0.82034
   1  -7   3   -1.38    2.45  45-0.65410 0.76562-0.57917-0.04326-0.57819 0.75051
   1  -6   3  236.33    5.26  44-0.65202 0.76474-0.58042 0.04593-0.57917 0.75099
   2  -8   1   55.59    3.07  44-0.65298 0.83466-0.57985-0.13233-0.57872 0.65535
   2  -5   1  270.53    5.00  44-0.65199 0.83280-0.58044 0.13517-0.57919 0.65628
   2   0  -5    2.04    3.42  44-0.65577 0.78514-0.57817 0.57778-0.57740 0.33468
   2   1 -12  501.39    6.45  45-0.65573 0.72731-0.57819 0.66733-0.57741-0.04135
   2   1 -11  577.23    7.07  45-0.65675 0.73755-0.57757 0.66600-0.57693 0.01166
   2   1 -10  166.29    4.82  44-0.65165 0.73794-0.58064 0.67172-0.57934 0.06768
   3  -9  -2   11.40    2.84  45-0.65881 0.89886-0.57633-0.22540-0.57594 0.50885
   3  -7  -1   21.97    3.05  44-0.65321 0.90192-0.57971-0.04248-0.57861 0.56165
   3  -6  -1   63.89    3.47  44-0.65257 0.90169-0.58009 0.04645-0.57891 0.56126
   3  -2  -4  195.70    3.94  44-0.64879 0.87168-0.58234 0.40485-0.58069 0.40209
   4  -9  -5    3.19    2.35  44-0.64945 0.95009-0.58195-0.22038-0.58038 0.36429
   4  -7  -4    6.61    2.12  44-0.65231 0.96095-0.58025-0.04342-0.57904 0.41601
   4  -6  -4  605.84    5.00  44-0.65187 0.96143-0.58051 0.04809-0.57924 0.41292
   4  -4  -5    2.50    2.49  44-0.64790 0.94763-0.58286 0.22582-0.58110 0.36459
   4  -2 -14   -2.15    2.14  44-0.65165 0.87665-0.58064 0.40390-0.57935-0.12260
   4  -2 -13   19.64    2.96  45-0.65787 0.89285-0.57690 0.39773-0.57639-0.06980
   4  -2 -10   24.14    3.26  45-0.65601 0.91442-0.57802 0.39998-0.57728 0.09224
   4  -2  -9    0.03    2.34  44-0.64658 0.91270-0.58365 0.40644-0.58171 0.14801
   5  -7 -10   31.46    3.09  44-0.65348 0.99810-0.57955-0.04358-0.57848 0.10597
   5  -7  -9   -1.28    2.28  44-0.64635 0.99929-0.58378-0.03875-0.58181 0.16074
   5  -6 -11   11.22    3.07  45-0.65783 0.99406-0.57692 0.04036-0.57641 0.05156
   5  -6 -10    0.86    2.61  45-0.65626 0.99786-0.57787 0.04458-0.57716 0.10614
   5  -6  -9   66.05    2.55  44-0.64581 0.99843-0.58410 0.05293-0.58206 0.16079
   5  -5 -13    6.15    2.41  44-0.64967 0.96970-0.58182 0.13538-0.58027-0.05271
   5  -5 -12    3.63    2.14  44-0.65099 0.97922-0.58103 0.13460-0.57966 0.00032
   5  -5 -11   24.70    2.44  44-0.64967 0.98516-0.58182 0.13878-0.58027 0.05252
 -10   1   5   19.15    2.91  46-0.67123-0.13782-0.56864 0.65904-0.56987 0.71016
 -10   2   3   61.27    2.68  45-0.66368-0.16132-0.57335 0.75409-0.57361 0.60520
  -9  -3   9   32.74    3.31  46-0.66959-0.02110-0.56967 0.30522-0.57069 0.93784
  -9   1   5   14.11    2.27  45-0.66281-0.06226-0.57388 0.66512-0.57403 0.72616
  -9   3   1    7.25    2.41  45-0.66368-0.09310-0.57335 0.84208-0.57361 0.51126
  -8  -3   9   -2.56    2.60  46-0.67076 0.06683-0.56893 0.30190-0.57010 0.95006
  -8   1   5  490.73    4.58  45-0.66063 0.02144-0.57522 0.66695-0.57509 0.73933
  -8   4  -2   31.36    3.35  45-0.66734-0.02801-0.57108 0.92935-0.57180 0.35969
  -7   1   5    3.14    3.02  45-0.66804 0.11366-0.57064 0.66085-0.57146 0.75023
  -7   3   1   28.45    2.28  45-0.66194 0.07479-0.57442 0.84339-0.57446 0.53692
  -7   4  -2   11.34    2.97  45-0.66919 0.05737-0.56992 0.92768-0.57089 0.37295
  -6  -1   7  815.80    6.14  45-0.66643 0.21389-0.57165 0.48498-0.57226 0.87026
  -6   0   6  975.58    7.04  45-0.66872 0.20796-0.57022 0.57149-0.57112 0.81578
  -6   2   3   -1.34    3.44  45-0.66768 0.18222-0.57087 0.74985-0.57164 0.65573
  -5  -3   8  131.44    4.04  45-0.66735 0.30827-0.57107 0.30557-0.57180 0.93693
  -3  -2   6  330.61    6.05  45-0.66842 0.46270-0.57040 0.39273-0.57127 0.85516
  -3   0   4   -3.00    3.77  46-0.66818 0.44460-0.57055 0.57184-0.57139 0.74797
  -3   3  -2  837.26    8.09  45-0.66590 0.39479-0.57198 0.84019-0.57252 0.42522
  -3   4  -7   41.72    3.73  45-0.66682 0.35511-0.57140 0.92827-0.57206 0.15608
  -1   3 -14   14.99    4.62  47-0.68855 0.48923-0.55745 0.82437-0.56092-0.20420
   1   1 -17   15.42    3.27  46-0.67197 0.61842-0.56817 0.65675-0.56949-0.33083
   2  -7   1   33.43    3.13  45-0.66749 0.84633-0.57098-0.05271-0.57173 0.65236
   2  -6   1   20.47    3.47  45-0.66899 0.84811-0.57005 0.03553-0.57099 0.65090
   2   0 -17    2.50    3.07  46-0.66987 0.70184-0.56949 0.56956-0.57055-0.31450
   3  -4  -2   39.96    2.64  45-0.66150 0.90072-0.57469 0.21711-0.57467 0.50720
   3  -3  -3  256.08    4.68  45-0.66639 0.89766-0.57167 0.30292-0.57227 0.45047
   3  -1 -16   48.89    3.19  45-0.66746 0.79195-0.57100 0.48260-0.57174-0.24748
   4  -9  -6    4.32    2.99  46-0.66930 0.96107-0.56986-0.22922-0.57083 0.30127
   4  -8  -5   20.95    2.70  45-0.66746 0.96718-0.57100-0.14114-0.57174 0.35684
   4  -5  -5 1115.50    7.13  46-0.66951 0.96960-0.56972 0.12383-0.57072 0.35423
   4  -3  -7    2.28    2.48  45-0.66107 0.94467-0.57495 0.30743-0.57488 0.25032
   4  -2 -12   14.41    2.20  45-0.66107 0.90423-0.57495 0.39541-0.57488-0.01744
   4  -2 -11   60.26    2.67  45-0.66063 0.91193-0.57522 0.39543-0.57509 0.03742
   5  -6 -12   31.01    2.48  45-0.65889 0.98705-0.57628 0.04023-0.57594-0.00333
 -10   3   1   14.76    2.28  46-0.67505-0.16560-0.56599 0.83440-0.56796 0.49515
  -9   4  -2   58.63    2.68  46-0.67398-0.10644-0.56668 0.92452-0.56850 0.34624
  -7  -3   9   24.30    2.82  47-0.68557 0.16549-0.55918 0.29324-0.56252 0.95566
  -6  -4   9   39.31    2.65  46-0.67710 0.24241-0.56468 0.20928-0.56691 0.97298
  -6  -2   8   73.03    3.48  46-0.68130 0.23837-0.56197 0.38455-0.56475 0.91733
  -6   3   1    6.97    2.45  46-0.67612 0.17402-0.56531 0.83353-0.56742 0.54391
  -6   4  -2   86.12    3.47  46-0.68142 0.15520-0.56189 0.91909-0.56469 0.38048
  -5  -7   9    6.10    3.25  47-0.69308 0.34325-0.55419-0.06863-0.55852 0.97800
  -5  -6   9   63.62    3.52  47-0.68513 0.33538-0.55947 0.02602-0.56275 0.98164
  -5   4  -3   32.93    2.83  46-0.67633 0.22675-0.56518 0.92214-0.56731 0.34241
  -4  -4   8  467.50    6.72  47-0.68687 0.41363-0.55833 0.20283-0.56183 0.93974
  -4  -1   6   31.07    2.72  46-0.67548 0.38522-0.56572 0.47654-0.56774 0.83889
  -4   0   5    0.96    3.38  47-0.68208 0.38268-0.56147 0.56233-0.56435 0.78177
  -2   0   3   -0.68    3.49  46-0.67526 0.52876-0.56586 0.56734-0.56785 0.70287
  -1  -9   5    7.03    2.78  46-0.67972 0.63852-0.56300-0.23829-0.56557 0.82064
  -1   1   0  297.25    8.31  46-0.67974 0.59354-0.56298 0.65334-0.56556 0.55230
   0 -10   3    0.59    2.79  46-0.68017 0.70682-0.56271-0.32880-0.56534 0.72717
   0  -8   4   20.60    3.26  47-0.68780 0.72209-0.55771-0.15404-0.56134 0.77650
   0   2 -16   -0.72    3.12  47-0.68201 0.54884-0.56151 0.74188-0.56438-0.29491
   1  -9   2   27.99    3.02  46-0.68123 0.78431-0.56202-0.23913-0.56478 0.68552
   2  -9   0   -0.11    2.47  47-0.68090 0.85370-0.56223-0.23791-0.56496 0.58839
   2  -1  -3    1.30    3.60  46-0.67484 0.82055-0.56613 0.47674-0.56807 0.43279
   3  -8  -2    0.96    2.97  46-0.68028 0.92053-0.56263-0.15067-0.56528 0.49675
   3  -1 -15   17.01    3.07  47-0.68371 0.81665-0.56040 0.47145-0.56349-0.20235
   3  -1  -7  101.51    3.23  46-0.67355 0.87174-0.56695 0.47738-0.56872 0.23096
   4  -7  -5  138.88    2.88  46-0.67655 0.97725-0.56504-0.05814-0.56720 0.35040
   4  -6  -5   94.06    2.83  46-0.67783 0.97842-0.56422 0.03040-0.56654 0.34988
   4  -4  -6   29.12    2.61  46-0.67269 0.96450-0.56749 0.21174-0.56915 0.29879
   4  -3 -15    3.17    2.74  47-0.68208 0.89766-0.56147 0.29417-0.56435-0.18626
   4  -3  -8   49.17    2.67  46-0.67783 0.95311-0.56422 0.29687-0.56654 0.18835
 -10  -1   8   22.04    2.95  48-0.69654-0.08789-0.55177 0.46589-0.55665 0.85703
 -10   0   7    2.00    2.78  47-0.69506-0.09520-0.55277 0.55414-0.55746 0.80306
 -10   2   4   51.77    3.47  48-0.69525-0.12135-0.55264 0.73309-0.55736 0.64332
  -9  -1   8    9.49    3.02  48-0.69343-0.00685-0.55387 0.46666-0.55834 0.87309
  -9   0   7    4.73    2.97  47-0.69253-0.01467-0.55447 0.55638-0.55883 0.81892
  -9   2   4   10.26    2.09  47-0.68841-0.04319-0.55722 0.73729-0.56103 0.65987
  -9   3   2   18.11    3.13  47-0.69292-0.05560-0.55421 0.82250-0.55862 0.55116
  -9   4  -1    6.84    2.92  47-0.69362-0.07820-0.55374 0.91101-0.55824 0.38867
  -8  -1   8   50.84    3.29  48-0.69577 0.08228-0.55228 0.46434-0.55707 0.88392
  -8   0   7   -0.91    2.89  47-0.69470 0.07281-0.55301 0.55455-0.55766 0.83020
  -8   2   4    6.15    2.17  47-0.68841 0.04096-0.55722 0.73650-0.56103 0.67337
  -8   3   2    2.15    1.98  47-0.69156 0.02784-0.55512 0.82382-0.55935 0.56361
  -8   4  -1   34.78    2.39  47-0.69135 0.00335-0.55526 0.91313-0.55946 0.40328
  -7   2   4   66.50    3.04  48-0.69683 0.13463-0.55157 0.73121-0.55650 0.68090
  -7   4  -1   14.25    3.09  48-0.69569 0.09228-0.55234 0.90969-0.55712 0.41353
  -7   5  -8   45.53    3.49  48-0.69608 0.03620-0.55208 0.99875-0.55690 0.03661
  -6   1   5   47.44    2.85  47-0.68631 0.21761-0.55861 0.64902-0.56215 0.75293
  -5  -5   9   29.02    3.38  48-0.70294 0.35301-0.54738 0.10282-0.55312 0.97258
  -4  -2   7   34.73    3.56  47-0.69449 0.41303-0.55315 0.37564-0.55777 0.88209
  -4   2   2   76.94    2.93  47-0.68757 0.36356-0.55777 0.73674-0.56148 0.61728
  -4   4  -4  897.65    7.52  47-0.68778 0.31506-0.55763 0.91471-0.56137 0.29477
  -3  -9   7   14.46    4.86  49-0.70800 0.51222-0.54385-0.25720-0.55028 0.88804
  -3   2   1  387.94    6.01  47-0.69265 0.44524-0.55439 0.73332-0.55876 0.57357
  -3   4  -6    3.34    3.37  48-0.69640 0.39230-0.55186 0.90836-0.55673 0.19593
  -1  -1   3   33.23    5.54  48-0.69500 0.63469-0.55281 0.46275-0.55749 0.70661
   2 -10  -1    5.43    2.21  47-0.68625 0.85072-0.55865-0.33161-0.56218 0.53383
   2  -4   0   26.64    3.66  48-0.69705 0.86819-0.55142 0.19417-0.55637 0.58194
   2   0 -16    6.73    3.09  48-0.69494 0.73445-0.55285 0.55311-0.55753-0.27485
   3  -9  -3   -1.88    2.18  47-0.68946 0.92307-0.55652-0.24420-0.56047 0.43556
   3  -7  -2   15.98    3.21  47-0.69357 0.93349-0.55377-0.07057-0.55827 0.48945
   3  -6  -2   69.77    3.70  48-0.69663 0.93638-0.55170 0.01722-0.55660 0.48826
   3  -5  -2  469.31    5.00  47-0.68799 0.92737-0.55750 0.11164-0.56125 0.49270
   3  -2  -5   13.03    2.50  47-0.68925 0.90363-0.55666 0.37825-0.56058 0.33104
   3  -1 -14  175.88    4.25  48-0.69701 0.83818-0.55144 0.46179-0.55640-0.15647
   3  -1  -8  487.94    5.85  48-0.69443 0.88435-0.55319 0.46335-0.55780 0.16655
   4  -8  -6    3.70    2.13  47-0.68520 0.97774-0.55934-0.15324-0.56273 0.29250
   4  -7  -6   59.32    3.25  48-0.69550 0.98785-0.55247-0.07105-0.55722 0.28759
   4  -5  -6   15.21    2.87  47-0.69177 0.98367-0.55498 0.10881-0.55924 0.28874
   4  -4  -7    1.34    2.97  47-0.69223 0.97570-0.55467 0.19805-0.55899 0.23495
   4  -3 -14    3.53    2.26  47-0.68757 0.91422-0.55777 0.29027-0.56148-0.13860
   4  -3 -13   11.86    3.09  48-0.69457 0.92907-0.55310 0.28619-0.55773-0.08797
   4  -3 -10   51.62    3.26  48-0.69614 0.95504-0.55203 0.28489-0.55687 0.07260
   4  -3  -9    8.69    2.20  47-0.68925 0.95634-0.55666 0.28931-0.56058 0.12863
 -10   1   6   30.50    3.33  49-0.70774-0.09258-0.54389 0.63474-0.55064 0.74455
 -10   3   2   -4.76    2.29  48-0.70057-0.13329-0.54887 0.81730-0.55465 0.53448
  -9  -2   9   20.79    2.40  48-0.70414 0.01368-0.54640 0.37107-0.55267 0.91990
  -9   1   6  517.48    4.68  48-0.70346-0.01207-0.54687 0.63782-0.55305 0.75946
  -8  -2   9    0.68    2.73  49-0.70995 0.10407-0.54233 0.36562-0.54938 0.92994
  -8   1   6  358.29    4.65  48-0.70651 0.07597-0.54475 0.63528-0.55134 0.77106
  -7  -1   8  766.01    6.25  49-0.70946 0.18095-0.54268 0.45436-0.54966 0.88936
  -7   0   7 1667.67    8.38  49-0.70745 0.17047-0.54409 0.54515-0.55080 0.83690
  -7   3   2   20.44    2.25  48-0.69892 0.12092-0.55000 0.81841-0.55557 0.57318
  -7   5  -7   18.33    2.36  48-0.70140 0.04824-0.54830 0.99526-0.55420 0.08937
  -7   5  -6   37.70    2.96  49-0.70920 0.06540-0.54286 0.98937-0.54981 0.13710
  -6   5  -9   79.93    3.75  48-0.70631 0.12201-0.54489 0.99185-0.55145-0.00903
  -6   5  -8    8.64    3.12  49-0.70799 0.13229-0.54371 0.99061-0.55050 0.04343
  -5  -1   7    0.76    3.40  48-0.70459 0.33718-0.54609 0.45801-0.55242 0.86359
  -5   0   6  -10.63    3.37  49-0.70610 0.32902-0.54504 0.54632-0.55157 0.81058
  -5   2   3   10.38    2.40  48-0.69809 0.29940-0.55057 0.72937-0.55602 0.65248
  -5   3   1  122.21    3.99  48-0.70511 0.28852-0.54573 0.81381-0.55212 0.54118
  -5   4  -2    7.89    3.37  49-0.70869 0.26770-0.54322 0.90026-0.55010 0.37817
  -4   1   4   84.14    3.89  49-0.70769 0.40063-0.54392 0.63329-0.55067 0.71419
  -4   3   0  300.06    5.07  48-0.70511 0.36503-0.54573 0.81392-0.55212 0.50041
  -3   1   3   20.33    4.06  49-0.70770 0.47709-0.54391 0.63343-0.55066 0.67316
  -2  -9   6   19.23    3.61  49-0.70723 0.58776-0.54425-0.25719-0.55093 0.84753
  -1  -2   4  529.28   13.29  50-0.72072 0.66913-0.53460 0.35542-0.54311 0.74541
   1   1 -16  105.05    4.05  49-0.70642 0.66078-0.54481 0.63385-0.55139-0.29506
   1   1  -5   23.58    4.36  48-0.70275 0.74719-0.54737 0.63628-0.55345 0.29675
   2  -8   0   27.16    3.14  48-0.70641 0.87784-0.54482-0.16707-0.55139 0.57713
   2   0  -6    0.13    3.47  48-0.70484 0.82616-0.54591 0.54569-0.55227 0.25570
   3  -4  -3    6.57    3.30  48-0.70686 0.93785-0.54450 0.18816-0.55113 0.42855
   3  -3  -4 1895.42    9.62  49-0.70792 0.93128-0.54376 0.27566-0.55054 0.37362
   3  -1 -13   71.91    3.47  49-0.70714 0.85631-0.54431 0.45493-0.55098-0.10847
   3  -1  -9    6.39    3.33  49-0.70749 0.88893-0.54406 0.45506-0.55078 0.10632
   4  -8  -8   94.68    3.49  49-0.70908 0.98572-0.54295-0.16912-0.54988 0.17197
   4  -8  -7    0.23    2.20  48-0.69892 0.98396-0.55000-0.16144-0.55557 0.22840
   4  -6  -6    5.33    2.30  48-0.69809 0.99025-0.55057 0.01616-0.55602 0.28611
   4  -5  -7   -2.49    2.93  49-0.70762 0.99200-0.54397 0.09945-0.55070 0.22373
   4  -4 -15    9.56    2.21  48-0.70016 0.91934-0.54915 0.19208-0.55488-0.19930
   4  -4  -8  464.40    4.98  48-0.70602 0.98125-0.54509 0.18864-0.55161 0.17393
   4  -3 -12   29.60    2.30  48-0.69809 0.94138-0.55057 0.28296-0.55602-0.03586
   4  -3 -11  158.88    3.09  48-0.69912 0.95013-0.54986 0.28206-0.55545 0.01696
  -9   3   3   -3.08    2.77  50-0.72090-0.01860-0.53468 0.80157-0.54275 0.58793
  -9   4   0  159.37    3.19  49-0.71632-0.04891-0.53801 0.89559-0.54545 0.42992
  -8  -4  10   19.52    2.34  49-0.71282 0.11609-0.54052 0.18490-0.54748 0.98212
  -8   4   0  109.46    2.88  49-0.71606 0.03585-0.53819 0.89577-0.54560 0.44316
  -8   5  -5    3.37    2.95  49-0.71754-0.00420-0.53713 0.98449-0.54473 0.17276
  -7  -5  10   -2.34    2.12  49-0.71422 0.20422-0.53951 0.09465-0.54667 0.99400
  -7   1   6   51.90    3.35  49-0.71815 0.17337-0.53668 0.62704-0.54437 0.77656
  -7   5  -5   10.22    3.05  50-0.72097 0.08501-0.53463 0.98096-0.54271 0.18410
  -6  -3   9  155.46    3.52  49-0.71569 0.28140-0.53846 0.27225-0.54581 0.95198
  -6   2   4    1.47    2.52  49-0.71667 0.23939-0.53775 0.71707-0.54524 0.68261
  -6   3   2   63.27    3.68  49-0.71720 0.22477-0.53737 0.80540-0.54493 0.57528
  -6   4  -1   12.12    2.33  49-0.71139 0.19342-0.54153 0.89809-0.54830 0.41850
  -6   5  -7    5.60    2.29  49-0.71371 0.14661-0.53988 0.98609-0.54696 0.09397
  -6   5  -6   33.44    3.08  50-0.72376 0.16398-0.53258 0.97896-0.54105 0.14101
  -5   1   5   29.26    3.61  50-0.72082 0.33764-0.53474 0.62401-0.54280 0.74694
  -4   4  -3  221.55    4.71  50-0.72202 0.35696-0.53386 0.89062-0.54209 0.32935
  -2   3  -3  734.14    8.95  50-0.72121 0.52608-0.53445 0.80197-0.54257 0.35523
   0  -7   4    9.34    2.93  49-0.71845 0.75312-0.53647-0.08651-0.54420 0.75930
   0  -5   4  134.45    5.12  49-0.71718 0.75142-0.53738 0.09224-0.54494 0.75960
   2  -9  -1    0.19    2.82  50-0.71971 0.88527-0.53555-0.26560-0.54346 0.51362
   2  -3  -1  583.76    6.86  49-0.71901 0.88203-0.53606 0.26770-0.54387 0.51546
   2  -2  -2   47.54    3.63  49-0.71444 0.86918-0.53936 0.36007-0.54654 0.46431
   2   0 -15   -0.77    2.70  50-0.71929 0.76558-0.53585 0.53502-0.54370-0.23344
   3  -9  -4   -1.96    2.06  49-0.71302 0.93861-0.54037-0.26060-0.54736 0.36915
   3  -8  -3    4.23    2.08  49-0.71078 0.94306-0.54196-0.17099-0.54865 0.42690
   3  -2 -16   -1.13    2.27  49-0.71424 0.83715-0.53950 0.36310-0.54665-0.27495
   3  -2  -6  317.33    4.95  49-0.71881 0.92504-0.53621 0.35738-0.54399 0.25998
   3  -1 -12  298.35    4.12  49-0.71302 0.87012-0.54037 0.45105-0.54736-0.05823
   3  -1 -11   39.90    3.42  49-0.71566 0.88113-0.53848 0.44860-0.54583-0.00598
   3  -1 -10    5.35    2.50  49-0.71383 0.88731-0.53979 0.45028-0.54689 0.04884
   4  -8  -9    3.73    2.74  50-0.71848 0.98453-0.53645-0.17432-0.54418 0.11376
   4  -7  -8    3.09    3.03  49-0.71903 0.99616-0.53604-0.08921-0.54386 0.16595
   4  -7  -7   46.46    2.41  49-0.70967 0.99413-0.54275-0.08027-0.54928 0.22581
   4  -6  -7   10.55    2.15  49-0.71322 0.99726-0.54023 0.00581-0.54724 0.22415
   4  -5 -14   18.58    3.21  50-0.72105 0.94801-0.53457 0.08983-0.54266-0.15690
   4  -5  -8   67.22    3.50  50-0.72009 0.99557-0.53527 0.08998-0.54323 0.16555
   4  -4 -14    4.90    2.25  49-0.71011 0.93648-0.54244 0.18539-0.54903-0.15028
   4  -4 -13   17.70    2.82  49-0.71702 0.95112-0.53750 0.18159-0.54504-0.10037
   4  -4 -12   14.19    2.94  50-0.72020 0.96324-0.53519 0.17822-0.54317-0.04980
   4  -4 -10   15.32    3.11  50-0.71993 0.97902-0.53539 0.17921-0.54333 0.05840
   4  -4  -9   10.39    2.21  49-0.71464 0.98195-0.53921 0.18317-0.54642 0.11565
 -10   2   5  209.74    3.46  50-0.72722-0.08176-0.52993 0.70948-0.53933 0.68000
 -10   3   3   63.11    2.74  50-0.72722-0.09835-0.52993 0.79863-0.53933 0.57263
  -9  -3  10   -3.22    3.08  51-0.72994 0.04773-0.52789 0.26070-0.53767 0.96043
  -9   2   5   11.51    2.40  50-0.72383 0.00041-0.53244 0.71269-0.54137 0.69373
  -8   2   5   58.84    2.62  50-0.72781 0.08921-0.52948 0.70873-0.53897 0.70531
  -8   3   3    8.59    2.19  50-0.72482 0.06933-0.53170 0.80095-0.54077 0.59842
  -8   5  -4    0.32    3.04  51-0.73138 0.01590-0.52681 0.97579-0.53679 0.21819
  -7  -4  10   18.84    3.05  51-0.73294 0.22025-0.52562 0.17172-0.53582 0.98245
  -7  -2   9    0.18    2.25  50-0.72682 0.20665-0.53022 0.35274-0.53957 0.93331
  -7   4   0   86.24    2.84  50-0.72383 0.12888-0.53244 0.88972-0.54137 0.45208
  -7   5  -4   71.30    3.20  51-0.73499 0.10713-0.52407 0.97051-0.53456 0.22886
  -6   0   7    3.13    3.26  50-0.73149 0.27936-0.52672 0.52780-0.53672 0.83490
  -5  -4   9  170.83    4.38  51-0.73183 0.38143-0.52647 0.17164-0.53651 0.95546
  -5  -2   8    4.11    2.29  50-0.72542 0.36626-0.53126 0.35441-0.54041 0.90564
  -5   5  -9   45.53    3.19  51-0.73532 0.23691-0.52382 0.96964-0.53435-0.01381
  -5   5  -8   19.91    2.98  51-0.73712 0.24755-0.52244 0.96828-0.53322 0.03848
  -3  -3   7  138.77    4.74  50-0.72806 0.53135-0.52930 0.26208-0.53882 0.87638
  -3   3  -1  202.05    4.26  50-0.72522 0.46161-0.53141 0.79926-0.54053 0.44823
  -3   4  -5  468.39    6.87  50-0.73085 0.43475-0.52721 0.88416-0.53712 0.22969
  -2  -3   6  134.00    5.83  51-0.74177 0.62122-0.51884 0.25194-0.53028 0.82705
  -2   2   0  421.83    7.31  50-0.73147 0.56080-0.52674 0.70589-0.53674 0.51061
  -1   2  -2   11.56    5.11  51-0.73572 0.63416-0.52351 0.70193-0.53410 0.41341
  -1   3  -6    9.35    4.97  51-0.74101 0.60736-0.51943 0.78611-0.53076 0.19504
   0  -9   3   13.94    2.72  51-0.73412 0.75944-0.52473-0.27653-0.53509 0.69772
   0  -6   4  110.52    4.46  51-0.73263 0.76614-0.52586-0.00828-0.53602 0.75112
   0   2 -15    0.35    3.02  51-0.73138 0.60902-0.52681 0.70389-0.53679-0.26619
   1   1 -15   39.36    3.50  51-0.73505 0.69887-0.52402 0.61178-0.53452-0.25759
   2  -7   0   40.95    2.53  50-0.72403 0.89530-0.53229-0.09102-0.54125 0.56687
   2  -6   0   16.85    3.39  51-0.73136 0.90270-0.52682-0.00770-0.53680 0.56181
   2  -5   0  127.14    3.46  50-0.72442 0.89566-0.53200 0.08643-0.54101 0.56633
   2  -1 -17   -1.65    3.21  51-0.73329 0.76525-0.52536 0.43602-0.53561-0.35053
   2   0 -14    3.29    3.12  50-0.73278 0.78906-0.52575 0.52571-0.53592-0.19150
   3  -9  -5    5.06    2.93  51-0.73240 0.94791-0.52604-0.27422-0.53616 0.30726
   3  -7  -3   38.15    2.44  50-0.72502 0.95713-0.53156-0.09126-0.54065 0.41724
   3  -6  -3 2610.49   10.50  50-0.73095 0.96218-0.52713-0.00742-0.53705 0.41478
   3  -5  -3   47.32    2.69  50-0.72622 0.95739-0.53067 0.08485-0.53993 0.41701
   3  -2 -15    2.75    2.84  51-0.73107 0.86341-0.52704 0.34860-0.53698-0.22780
   4  -7 -11   73.38    3.41  51-0.73221 0.98380-0.52618-0.09787-0.53628-0.00120
   4  -7 -10  142.86    3.55  51-0.73097 0.99061-0.52712-0.09692-0.53704 0.05214
   4  -7  -9   10.33    2.25  50-0.72702 0.99496-0.53008-0.09299-0.53945 0.10801
   4  -6 -13   16.35    3.17  51-0.73115 0.96654-0.52698-0.00610-0.53693-0.10735
   4  -6  -9   15.85    3.12  51-0.73120 0.99893-0.52694-0.00780-0.53690 0.10567
   4  -6  -8  124.91    2.92  50-0.72422 0.99993-0.53215-0.00205-0.54113 0.16276
   4  -5 -13   12.63    2.19  50-0.72781 0.96264-0.52948 0.08351-0.53897-0.10822
   4  -5 -12   -0.37    2.98  51-0.73153 0.97419-0.52669 0.08316-0.53669-0.05912
   4  -5 -11    2.91    3.02  51-0.73330 0.98474-0.52535 0.07919-0.53560-0.00300
   4  -5 -10  102.70    3.43  51-0.73219 0.99164-0.52619 0.07989-0.53629 0.05179
   4  -5  -9  123.54    2.80  50-0.72781 0.99527-0.52948 0.08434-0.53897 0.10726
   4  -4 -11   42.82    2.37  50-0.72193 0.97289-0.53383 0.17759-0.54250 0.00364
 -10   0   8    7.88    2.36  51-0.73812-0.04544-0.52171 0.52431-0.53252 0.83376
 -10   1   7   -6.59    3.20  52-0.74435-0.04856-0.51687 0.60790-0.52855 0.77620
  -9  -1   9    3.66    2.98  51-0.74132 0.05149-0.51924 0.43208-0.53049 0.89777
  -9   0   8    3.57    2.06  51-0.73773 0.03869-0.52201 0.52385-0.53276 0.84699
  -9   1   7   35.39    3.26  51-0.74342 0.03654-0.51760 0.60930-0.52915 0.78851
  -9   4   1   21.70    2.35  51-0.73930-0.01636-0.52081 0.87850-0.53178 0.46966
  -8  -3  10    0.79    2.20  51-0.73832 0.14119-0.52156 0.25598-0.53239 0.96661
  -8   0   8   36.32    2.97  52-0.74464 0.12994-0.51664 0.51915-0.52837 0.85455
  -8   4   1    4.44    3.04  52-0.74257 0.06922-0.51827 0.87686-0.52970 0.48053
  -8   5  -3    6.89    2.95  52-0.74344 0.03880-0.51758 0.96426-0.52914 0.26471
  -7   2   5    7.14    2.16  51-0.74008 0.18652-0.52020 0.69966-0.53128 0.70962
  -7   3   3   54.57    2.55  51-0.73538 0.16539-0.52382 0.79264-0.53423 0.60466
  -6  -6  10   11.37    3.32  52-0.75198 0.32439-0.51081-0.02152-0.52358 0.98390
  -6  -1   8  635.44    5.60  51-0.73675 0.29264-0.52277 0.43544-0.53338 0.88551
  -6   1   6   48.69    3.60  51-0.74191 0.28174-0.51878 0.60923-0.53012 0.77488
  -6   4   0   76.78    3.47  51-0.74251 0.23337-0.51831 0.87584-0.52974 0.45184
  -6   5  -5   98.59    3.04  51-0.73695 0.18624-0.52262 0.96894-0.53325 0.18649
  -5   4  -1   31.53    3.66  51-0.74207 0.30993-0.51865 0.87574-0.53001 0.41119
  -5   5 -10  226.69    5.28  51-0.74112 0.23425-0.51940 0.96545-0.53062-0.07254
  -5   5  -7   12.68    2.92  52-0.74412 0.26245-0.51705 0.96309-0.52870 0.08804
  -4  -3   8   47.93    3.83  52-0.74334 0.46943-0.51766 0.25171-0.52920 0.90734
  -2   1   2   83.58    4.18  51-0.73734 0.58314-0.52231 0.61205-0.53301 0.61479
  -1  -8   5    6.72    2.85  52-0.74348 0.70083-0.51755-0.19292-0.52911 0.78535
   0 -10   2   15.11    2.95  52-0.74646 0.76382-0.51521-0.37501-0.52719 0.63609
   1 -10   0    0.20    2.55  52-0.74319 0.82909-0.51778-0.36968-0.52930 0.54178
   2  -1  -4 1840.74   11.27  51-0.73695 0.87521-0.52262 0.43222-0.53325 0.34314
   2   0  -7    1.49    2.55  51-0.73695 0.84976-0.52262 0.52226-0.53325 0.18321
   3  -8  -4   -3.67    1.98  51-0.73448 0.95938-0.52450-0.18703-0.53479 0.35595
   3  -4  -4   -1.18    3.32  51-0.74047 0.96325-0.51990 0.16336-0.53104 0.35486
   3  -3 -16    8.04    3.15  51-0.74267 0.86795-0.51818 0.25075-0.52963-0.29117
   3  -3  -5    3.30    2.29  51-0.73871 0.95341-0.52126 0.25364-0.53215 0.30227
   3  -2 -14    5.54    3.05  51-0.74159 0.88315-0.51902 0.34074-0.53032-0.18277
   3  -2  -7  369.57    4.57  51-0.73930 0.93762-0.52081 0.34136-0.53178 0.19447
   4  -6 -12    0.79    2.40  51-0.73440 0.97743-0.52457-0.00806-0.53485-0.06082
   4  -6 -11    3.45    2.19  51-0.73617 0.98761-0.52322-0.01162-0.53374-0.00535
   4  -6 -10    1.25    2.14  51-0.73499 0.99468-0.52412-0.01077-0.53448 0.04903
 -10   3   4   -7.74    3.10  53-0.75444-0.06307-0.50879 0.77706-0.52195 0.60969
  -9  -2  10   22.90    2.85  53-0.75719 0.07402-0.50655 0.33125-0.52011 0.94094
  -9   3   4   13.35    2.34  52-0.75236 0.02041-0.51047 0.77974-0.52334 0.62161
  -9   5  -2   81.69    3.40  53-0.75834-0.02358-0.50560 0.95309-0.51933 0.29493
  -8  -1   9    7.14    2.12  52-0.75016 0.14517-0.51223 0.42440-0.52478 0.90529
  -8   1   7   23.01    2.29  52-0.75055 0.12797-0.51193 0.60350-0.52453 0.79712
  -8   3   4   14.34    2.79  53-0.75759 0.11157-0.50622 0.77449-0.51984 0.63207
  -7   4   1   22.15    2.41  52-0.75194 0.16620-0.51081 0.86816-0.52361 0.48670
  -7   5  -3    4.47    2.16  52-0.75139 0.13205-0.51125 0.95720-0.52397 0.27339
  -6  -5  10    3.89    2.76  53-0.75662 0.32939-0.50701 0.06336-0.52049 0.98105
  -6  -2   9  155.27    4.00  53-0.75784 0.32240-0.50602 0.32882-0.51967 0.92598
  -6   3   3   14.23    3.20  53-0.75683 0.27172-0.50684 0.77501-0.52035 0.60427
  -6   5  -4    8.08    3.05  52-0.75344 0.21066-0.50960 0.95606-0.52262 0.23106
  -5   2   4  206.79    3.77  52-0.75170 0.35976-0.51101 0.69036-0.52378 0.67400
  -5   3   2 1107.68    7.00  52-0.74940 0.34084-0.51285 0.78101-0.52529 0.56769
  -5   5 -11    0.41    3.11  52-0.75281 0.23830-0.51011 0.95576-0.52304-0.13103
  -5   5  -6   85.42    3.64  52-0.75481 0.28092-0.50849 0.95448-0.52170 0.13485
  -4   2   3  349.88    4.60  52-0.74921 0.43369-0.51300 0.69205-0.52541 0.63485
  -4   3   1  174.11    4.39  52-0.75418 0.42210-0.50900 0.77703-0.52213 0.52384
  -4   4  -2    8.01    3.30  53-0.75711 0.40137-0.50662 0.86330-0.52016 0.36050
  -1   0   2   -0.97    4.95  53-0.75485 0.68516-0.50846 0.51012-0.52168 0.61613
  -1   3 -13   15.20    4.04  53-0.75945 0.56872-0.50470 0.77120-0.51858-0.19272
   2  -9  -2    6.24    2.62  52-0.75112 0.90627-0.51147-0.29015-0.52415 0.44324
   2  -8  -1   -2.31    2.27  52-0.74662 0.91133-0.51505-0.19661-0.52710 0.49681
   2  -1 -16    2.14    2.99  52-0.75465 0.79439-0.50862 0.41957-0.52182-0.31187
   2   0 -13   -1.25    2.36  52-0.74825 0.81036-0.51376 0.51597-0.52604-0.14789
   2   0  -8  111.81    4.30  53-0.75543 0.86042-0.50799 0.50726-0.52129 0.11685
   3  -9  -7   21.36    3.00  53-0.75644 0.95573-0.50716-0.29379-0.52061 0.18491
   3  -9  -6  161.49    3.15  52-0.74607 0.95337-0.51548-0.28652-0.52745 0.24498
   3  -8  -5   15.08    2.56  52-0.75320 0.96831-0.50979-0.20248-0.52278 0.29450
   3  -7  -4  554.50    4.94  52-0.74940 0.97257-0.51285-0.11112-0.52529 0.35063
   3  -6  -4  252.74    4.25  53-0.75654 0.97978-0.50708-0.02754-0.52055 0.34467
   3  -5  -4   62.42    3.76  53-0.75456 0.97748-0.50870 0.06320-0.52188 0.34638
   3  -2 -13   -3.09    2.73  53-0.75332 0.90015-0.50970 0.33377-0.52270-0.13756
   3  -2  -8  336.36    4.83  52-0.75237 0.94262-0.51047 0.33136-0.52333 0.13250
 -10   2   6    5.62    2.31  53-0.75907-0.04130-0.50509 0.68513-0.51893 0.71263
  -9   2   6    1.82    2.31  53-0.75888 0.04352-0.50524 0.68488-0.51906 0.72542
  -9   4   2   10.09    2.24  53-0.76344 0.01528-0.50147 0.85918-0.51594 0.50775
  -8  -2  10   21.76    2.68  54-0.76837 0.17126-0.49731 0.31989-0.51251 0.94689
  -8   2   6   79.73    3.37  53-0.76605 0.13563-0.49928 0.67885-0.51413 0.73355
  -8   4   2  134.95    3.55  54-0.76777 0.10436-0.49782 0.85519-0.51293 0.51721
  -8   5  -2   20.62    2.37  53-0.76001 0.06369-0.50431 0.95105-0.51829 0.30806
  -7  -3  10    1.30    2.09  53-0.76020 0.24812-0.50416 0.23840-0.51816 0.96555
  -7  -1   9   73.35    3.27  54-0.76897 0.24832-0.49680 0.40900-0.51209 0.90532
  -7   0   8    0.65    2.50  53-0.76132 0.23249-0.50322 0.50375-0.51739 0.85727
  -7   1   7   21.85    3.09  53-0.76617 0.22968-0.49917 0.58920-0.51405 0.80010
  -6   2   5   56.63    2.85  53-0.76376 0.29573-0.50120 0.68037-0.51572 0.70693
  -5  -3   9   35.91    3.23  54-0.76835 0.41835-0.49733 0.23102-0.51252 0.93144
  -5   5  -5   69.74    3.40  54-0.76889 0.30293-0.49687 0.94273-0.51214 0.17907
  -4  -1   7   85.37    3.90  54-0.76922 0.48706-0.49659 0.40814-0.51191 0.83647
  -4   0   6  375.65    5.49  53-0.76383 0.47332-0.50114 0.50170-0.51567 0.78669
  -3   0   5  364.68    5.63  54-0.76868 0.55467-0.49705 0.49729-0.51230 0.74255
  -3   2   2  181.81    4.85  53-0.76424 0.52520-0.50080 0.67962-0.51539 0.58423
  -3   4  -4   41.48    3.76  53-0.76555 0.47779-0.49970 0.85642-0.51448 0.26090
   0   2 -14   -0.90    3.04  54-0.76462 0.64781-0.50047 0.68064-0.51512-0.23700
   1  -1  -1 1858.37   15.24  53-0.75944 0.83798-0.50478 0.41366-0.51868 0.47662
   1   0 -17   46.33    2.74  53-0.76012 0.70572-0.50422 0.50493-0.51822-0.38257
   1   1 -14   70.97    3.17  53-0.75965 0.73059-0.50461 0.59319-0.51854-0.22053
   1   1  -6  200.95    5.76  54-0.76961 0.80574-0.49626 0.58499-0.51164 0.20107
   2  -7  -1   13.13    3.09  54-0.76614 0.92891-0.49920-0.12358-0.51407 0.48667
   2  -4  -1  361.62    5.03  53-0.76076 0.92348-0.50369 0.14654-0.51778 0.48962
   2   0 -12   30.68    2.48  53-0.75907 0.83141-0.50509 0.50471-0.51893-0.09945
   2   0 -11    0.58    3.32  53-0.76574 0.84598-0.49954 0.49942-0.51435-0.05105
   2   0 -10 1393.16    9.33  54-0.76835 0.85691-0.49733 0.49666-0.51253 0.00086
   2   0  -9    1.95    3.39  54-0.76586 0.86211-0.49944 0.49916-0.51427 0.05682
   3  -8  -6    3.19    3.09  53-0.76630 0.97381-0.49906-0.21367-0.51396 0.23043
   3  -7  -5   19.10    3.05  54-0.76797 0.98305-0.49765-0.12467-0.51279 0.28401
   3  -4  -5    0.87    3.21  53-0.76474 0.97959-0.50038 0.14374-0.51504 0.28511
   3  -3 -15   44.00    2.46  53-0.75728 0.89043-0.50656 0.23919-0.52014-0.24641
   3  -3  -6  210.91    3.76  53-0.76076 0.96721-0.50369 0.23584-0.51778 0.23410
   3  -2 -12   37.95    2.54  53-0.75888 0.91647-0.50524 0.32689-0.51906-0.08605
   3  -2 -11    5.15    2.97  53-0.76435 0.92881-0.50070 0.32242-0.51531-0.03586
   3  -2 -10    2.17    3.11  53-0.76459 0.93746-0.50050 0.32221-0.51514 0.01739
   3  -2  -9  127.25    3.41  53-0.76020 0.94224-0.50416 0.32536-0.51816 0.07372
 -10   1   8    3.91    3.01  55-0.77942-0.00399-0.48771 0.57868-0.50454 0.80552
  -9   0   9  114.54    3.43  55-0.78015 0.08956-0.48707 0.48833-0.50401 0.87148
  -9   5  -1  135.80    3.35  54-0.77358-0.00027-0.49280 0.93895-0.50877 0.34004
  -8   5  -1   21.29    3.18  55-0.77748 0.08938-0.48941 0.93609-0.50596 0.34924
  -7   3   4   67.55    2.62  54-0.77101 0.20954-0.49502 0.76322-0.51060 0.63530
  -7   5  -2   28.37    2.47  54-0.76972 0.15849-0.49612 0.94242-0.51152 0.31387
  -6  -4  10    1.59    2.07  54-0.77265 0.34601-0.49361 0.13871-0.50944 0.96955
  -6   4   1   41.15    2.52  54-0.77322 0.27145-0.49312 0.85031-0.50903 0.48559
  -6   5  -3   -1.09    2.17  54-0.77082 0.23456-0.49517 0.94144-0.51073 0.27276
  -5   0   7   15.96    2.51  54-0.77322 0.40702-0.49312 0.49426-0.50903 0.82037
  -5   4   0   38.18    3.66  54-0.77494 0.35039-0.49162 0.84857-0.50779 0.44314
  -4   1   5  557.20    5.99  54-0.77671 0.47775-0.49009 0.57977-0.50652 0.72383
  -3  -1   6  101.13    3.59  54-0.77101 0.56551-0.49502 0.40603-0.51060 0.79458
  -3   3   0    1.67    3.68  54-0.77740 0.52248-0.48948 0.75572-0.50602 0.46708
   0  -8   3   -0.50    2.66  54-0.77663 0.80322-0.49016-0.22325-0.50657 0.66853
   0  -3   3  918.12   14.59  55-0.78092 0.80638-0.48638 0.21809-0.50344 0.66491
   1 -10  -1    3.42    2.71  54-0.77413 0.85259-0.49233-0.39703-0.50837 0.46765
   1  -9   0   17.24    3.00  55-0.77931 0.86626-0.48781-0.31305-0.50463 0.51798
   1  -8   1   -1.03    2.05  54-0.77138 0.86746-0.49470-0.21727-0.51034 0.57502
   1   1 -13   30.71    3.45  55-0.78034 0.75931-0.48689 0.57564-0.50387-0.18112
   2  -9  -3  161.03    3.58  54-0.77508 0.92179-0.49150-0.30987-0.50769 0.37313
   2  -8  -2    4.58    2.94  55-0.77771 0.93260-0.48921-0.22221-0.50579 0.42439
   2  -6  -1   83.85    3.84  54-0.77666 0.93939-0.49013-0.04441-0.50655 0.47884
   2  -5  -1   65.53    3.98  54-0.77658 0.93924-0.49020 0.04435-0.50661 0.47863
   2  -3  -2  350.25    5.59  55-0.77724 0.93183-0.48962 0.22118-0.50613 0.42395
   2  -2  -3   -0.79    2.94  54-0.77175 0.91777-0.49438 0.31679-0.51008 0.37290
   2  -1 -15   10.72    2.90  54-0.77446 0.82202-0.49204 0.40272-0.50814-0.27117
   2  -1  -5   -0.66    3.76  55-0.77724 0.90624-0.48962 0.40154-0.50613 0.26119
   3  -8  -7   -0.65    3.01  55-0.77724 0.97556-0.48962-0.22107-0.50613 0.16966
   3  -6  -5  117.72    3.79  54-0.77605 0.99084-0.49066-0.04371-0.50700 0.27743
   3  -5  -5  876.51    6.58  54-0.77604 0.99056-0.49067 0.04511-0.50700 0.27738
   3  -4 -15   85.68    2.86  54-0.77322 0.90540-0.49312 0.13684-0.50903-0.25912
   3  -3 -14   15.95    2.34  54-0.76905 0.91063-0.49668 0.22895-0.51198-0.20034
   3  -3 -13    6.14    3.13  55-0.77899 0.92815-0.48809 0.22107-0.50486-0.15345
   3  -3  -7  129.52    3.87  54-0.77612 0.97412-0.49060 0.22251-0.50694 0.16944
 -10   2   7   -1.74    2.86  55-0.78809-0.00152-0.48011 0.65834-0.49821 0.74371
 -10   3   5   33.28    2.59  55-0.78108-0.02814-0.48639 0.75431-0.50344 0.64404
  -9  -1  10   14.49    3.20  56-0.78880 0.10709-0.47946 0.39226-0.49767 0.91913
  -9   1   8    4.31    2.33  55-0.78235 0.08365-0.48527 0.57575-0.50250 0.81642
  -9   3   5   30.55    2.45  55-0.78217 0.05876-0.48543 0.75387-0.50264 0.65550
  -9   4   3    9.26    2.97  55-0.78741 0.04752-0.48072 0.83816-0.49872 0.54403
  -9   5   0   93.39    3.39  56-0.79069 0.02509-0.47774 0.92464-0.49624 0.37921
  -8  -4  11   27.72    2.51  55-0.78253 0.19447-0.48511 0.12988-0.50237 0.99046
  -8   0   9    0.44    2.60  56-0.78969 0.18551-0.47865 0.47832-0.49700 0.87631
  -8   3   5   64.92    3.21  56-0.78961 0.15099-0.47873 0.74701-0.49706 0.66241
  -7  -2  10    5.38    2.80  56-0.79051 0.27874-0.47791 0.30073-0.49637 0.94358
  -7   2   6   -2.05    2.11  55-0.78145 0.23550-0.48607 0.66486-0.50317 0.73587
  -7   4   2  146.86    3.24  55-0.78090 0.20246-0.48655 0.84397-0.50357 0.52086
  -7   5  -1   28.81    3.20  56-0.78886 0.18591-0.47941 0.92546-0.49763 0.35325
  -6   0   8  271.57    4.47  56-0.79011 0.34651-0.47827 0.47981-0.49668 0.84881
  -6   5  -2   -1.05    2.85  55-0.78809 0.26296-0.48011 0.92360-0.49821 0.31364
  -5  -1   8   39.85    2.62  55-0.78145 0.42339-0.48607 0.39771-0.50317 0.86834
  -5   1   6  281.45    4.01  55-0.78018 0.40488-0.48719 0.57672-0.50410 0.76202
  -5   5  -4   28.53    3.43  55-0.78619 0.32821-0.48183 0.92792-0.49964 0.22061
  -4   4  -1  206.32    4.47  56-0.79100 0.44280-0.47746 0.83410-0.49600 0.38979
  -3   1   4  842.01    7.62  56-0.78859 0.56632-0.47966 0.56915-0.49783 0.67394
  -2   3  -2  142.83    5.08  55-0.78704 0.60025-0.48106 0.74887-0.49901 0.36515
  -1  -9   4   18.17    2.86  55-0.78719 0.73678-0.48092-0.31995-0.49889 0.70150
  -1  -7   5   17.93    3.90  56-0.79434 0.75103-0.47437-0.14868-0.49342 0.75028
   1  -2   0    2.31    3.35  55-0.78433 0.86974-0.48350 0.30516-0.50103 0.51387
   1   0 -16    0.86    2.94  56-0.78856 0.74271-0.47968 0.47968-0.49785-0.34737
   1   0  -3  139.10    5.46  55-0.78253 0.84375-0.48511 0.48466-0.50237 0.35207
   2  -2 -16   14.75    3.22  56-0.79059 0.82963-0.47784 0.30019-0.49631-0.33818
   2  -1 -14   36.37    3.50  56-0.79024 0.84684-0.47815 0.38825-0.49657-0.22873
   3  -8 -10   65.85    3.27  56-0.78765 0.96222-0.48050-0.23187-0.49854 0.00165
   3  -8  -9   -3.44    2.71  56-0.78712 0.96926-0.48098-0.22843-0.49894 0.05172
   3  -8  -8   39.14    2.26  55-0.78271 0.97371-0.48494-0.22704-0.50224 0.11189
   3  -7  -6   21.02    2.22  55-0.78127 0.98837-0.48623-0.13667-0.50330 0.22024
   3  -6  -6   41.86    3.24  56-0.78986 0.99654-0.47850-0.05630-0.49687 0.21370
   3  -5 -14   22.43    3.38  56-0.79032 0.93194-0.47808 0.03269-0.49652-0.21527
   3  -4 -14   24.87    2.39  55-0.78415 0.92522-0.48366 0.12846-0.50117-0.21168
   3  -4  -6   52.12    2.71  55-0.78235 0.98891-0.48527 0.12897-0.50250 0.21902
   3  -3 -12  152.07    3.59  55-0.78602 0.94328-0.48198 0.21467-0.49977-0.10535
   3  -3 -11    9.63    2.88  56-0.78943 0.95585-0.47889 0.21090-0.49720-0.05494
   3  -3  -8  110.50    3.88  55-0.78569 0.97537-0.48227 0.21485-0.50001 0.10905
  -9   2   7   14.93    2.23  56-0.79282 0.08710-0.47555 0.65562-0.49469 0.75400
  -8  -3  11   -2.06    3.11  56-0.79860 0.21115-0.47016 0.20442-0.49018 0.97658
  -8  -1  10    4.94    3.07  57-0.80087 0.20382-0.46802 0.37989-0.48838 0.92235
  -8   1   8   47.11    2.69  56-0.79193 0.17822-0.47637 0.56642-0.49537 0.82171
  -8   4   3   13.79    2.29  56-0.79405 0.13863-0.47441 0.83146-0.49373 0.55184
  -8   5   0    1.38    2.25  56-0.79603 0.11634-0.47257 0.91889-0.49219 0.38906
  -7  -5  11   -0.15    2.57  57-0.80272 0.29914-0.46626 0.02188-0.48691 0.98827
  -6  -3  10   33.36    3.42  56-0.79679 0.37022-0.47186 0.20638-0.49160 0.95110
  -6  -1   9   13.01    3.09  57-0.80050 0.36723-0.46837 0.37744-0.48868 0.89540
  -6   1   7  803.46    5.94  56-0.79264 0.34058-0.47572 0.56564-0.49482 0.79312
  -6   3   4   11.45    2.30  56-0.79475 0.31750-0.47376 0.74204-0.49319 0.63043
  -5   2   5  366.05    4.96  57-0.79994 0.41673-0.46891 0.64448-0.48912 0.69560
  -5   3   3   41.39    2.78  56-0.79158 0.39150-0.47669 0.74461-0.49564 0.59218
  -4  -2   8    0.76    3.45  56-0.79744 0.52370-0.47125 0.29356-0.49109 0.86933
  -4   3   2   -0.09    3.31  56-0.79860 0.47566-0.47016 0.73650-0.49018 0.54558
  -4   5  -9  200.47    5.38  56-0.79841 0.38291-0.47035 0.91732-0.49033-0.04347
  -4   5  -8  108.25    4.39  56-0.79635 0.39022-0.47228 0.91864-0.49195 0.01085
  -4   5  -7  160.43    4.53  57-0.80002 0.40085-0.46883 0.91530-0.48906 0.06372
  -3  -2   7  364.51    6.21  57-0.80306 0.60831-0.46593 0.28461-0.48663 0.82396
  -3   4  -3   44.63    3.83  57-0.79893 0.51848-0.46986 0.82640-0.48992 0.29118
  -2  -8   6    4.85    3.05  57-0.80199 0.68509-0.46696-0.24572-0.48749 0.78242
  -2   4  -9   30.55    5.33  58-0.81302 0.56810-0.45623 0.81338-0.47848-0.03023
  -1 -10   3    9.31    2.66  56-0.79390 0.73458-0.47455-0.41535-0.49385 0.64320
   0  -9   2    1.94    2.48  57-0.79806 0.81486-0.47068-0.32767-0.49061 0.59761
   0   2 -13    5.81    3.06  56-0.79624 0.68997-0.47238 0.65085-0.49203-0.20591
   1 -10  -2   11.38    2.96  56-0.79766 0.86852-0.47105-0.41900-0.49092 0.39656
   1  -7   1  325.05    5.04  56-0.79719 0.89186-0.47149-0.15120-0.49129 0.55740
   1   1 -12   86.72    3.89  57-0.79771 0.78333-0.47101 0.56191-0.49088-0.14079
   1   1  -7 1212.43   11.18  57-0.80266 0.82884-0.46632 0.55776-0.48695 0.12288
   2  -9  -4   -0.42    2.16  56-0.79264 0.93246-0.47572-0.32429-0.49482 0.30289
   2  -8  -3   -1.87    2.92  57-0.79944 0.94748-0.46938-0.24303-0.48952 0.35165
   2  -7  -2   17.04    2.84  56-0.79675 0.95119-0.47190-0.15191-0.49163 0.41102
   3  -7 -12   53.34    2.96  56-0.79615 0.95421-0.47246-0.15020-0.49210-0.11197
   3  -7 -11    6.21    2.98  57-0.79918 0.96571-0.46962-0.15318-0.48972-0.06202
   3  -7  -9    0.80    3.22  57-0.80030 0.98272-0.46856-0.15410-0.48884 0.04482
   3  -7  -8   21.16    2.88  56-0.79711 0.98762-0.47156-0.15118-0.49135 0.10186
   3  -7  -7   -0.63    2.29  56-0.79069 0.98986-0.47750-0.14395-0.49631 0.15617
   3  -6 -13    2.04    2.83  56-0.79749 0.94704-0.47121-0.06218-0.49105-0.16806
   3  -6  -7   46.62    3.27  57-0.79935 0.99825-0.46946-0.06111-0.48958 0.14959
   3  -5 -13   31.12    3.20  57-0.79869 0.94777-0.47008 0.02750-0.49010-0.17014
   3  -5  -6  659.78    5.35  56-0.79087 0.99745-0.47734 0.03175-0.49618 0.21338
   3  -4 -13   -3.35    2.28  56-0.79282 0.94133-0.47555 0.12231-0.49469-0.16740
   3  -4 -12   18.13    3.24  57-0.80008 0.95662-0.46877 0.11635-0.48901-0.11807
   3  -4  -7    3.56    2.50  56-0.79423 0.99273-0.47425 0.11816-0.49360 0.15621
   3  -3 -10  108.31    2.88  56-0.79193 0.96587-0.47637 0.20877-0.49536-0.00245
   3  -3  -9   17.37    2.55  56-0.79034 0.97210-0.47783 0.21191-0.49659 0.05223
 -10   3   6   -2.83    3.17  58-0.80890 0.00561-0.46015 0.73009-0.48211 0.67575
  -9   3   6   50.24    3.13  58-0.81092 0.09594-0.45816 0.72756-0.48044 0.68529
  -9   4   4    7.61    2.76  58-0.81124 0.07932-0.45785 0.81565-0.48018 0.57770
  -9   5   1    5.75    3.39  58-0.80951 0.05127-0.45955 0.90809-0.48160 0.41774
  -8   2   7  219.39    3.52  57-0.80221 0.18086-0.46662 0.64179-0.48751 0.76332
  -7  -4  11   68.28    3.54  58-0.81049 0.30818-0.45858 0.10334-0.48080 0.98146
  -7   0   9    6.66    2.72  58-0.81040 0.29013-0.45868 0.46036-0.48088 0.87271
  -7   1   8  764.92    6.21  58-0.81014 0.28136-0.45893 0.54919-0.48109 0.81976
  -7   3   5    6.86    2.37  57-0.80514 0.25163-0.46380 0.73148-0.48516 0.66350
  -7   4   3   16.06    3.17  57-0.80853 0.23790-0.46050 0.81794-0.48241 0.55251
  -7   5   0  120.07    3.73  58-0.80913 0.21374-0.45992 0.90562-0.48192 0.39271
  -6   2   6    2.22    2.29  57-0.80668 0.34594-0.46231 0.64169-0.48391 0.72802
  -6   4   2  173.98    3.41  57-0.80307 0.30902-0.46579 0.82081-0.48682 0.52003
  -6   5  -1    0.32    2.87  57-0.80890 0.29207-0.46015 0.90423-0.48211 0.34974
  -5  -2   9   -2.08    3.04  58-0.80833 0.45813-0.46070 0.28306-0.48257 0.90201
  -5   4   1   13.44    2.65  57-0.80627 0.38995-0.46271 0.81865-0.48425 0.47369
  -5   5  -3    0.40    2.12  57-0.80445 0.35329-0.46447 0.91115-0.48572 0.25909
  -4  -5   9  113.15    4.75  58-0.81635 0.55082-0.45275 0.00922-0.47591 0.90872
  -4   2   4 1591.44    8.56  57-0.80394 0.49699-0.46496 0.64152-0.48613 0.65147
  -4   5 -10   76.07    7.02  58-0.81106 0.38817-0.45802 0.90422-0.48033-0.11244
  -4   5  -6   47.33    3.77  57-0.80945 0.41900-0.45961 0.90578-0.48166 0.10844
  -2  -1   5    0.24    2.66  57-0.80462 0.67536-0.46430 0.37640-0.48558 0.72845
  -2   0   4  887.01    9.07  57-0.80359 0.66687-0.46529 0.46351-0.48641 0.67665
  -2   2   1  361.97    6.93  58-0.81121 0.64878-0.45788 0.63703-0.48021 0.50737
  -2   4  -8   12.83    4.35  58-0.81179 0.57532-0.45730 0.81406-0.47973 0.02501
  -1   2 -16   10.53    3.56  58-0.81278 0.59780-0.45631 0.63321-0.47890-0.39328
  -1   3 -12   63.40    5.16  58-0.81660 0.63414-0.45249 0.71816-0.47570-0.18306
   0  -7   3    9.70    2.87  58-0.81286 0.83878-0.45624-0.16533-0.47884 0.64123
   0   1 -16   22.49    3.34  58-0.80944 0.67905-0.45962 0.54833-0.48166-0.37738
   1  -9  -1   -2.76    2.88  58-0.80936 0.88909-0.45970-0.34130-0.48173 0.43954
   1  -8   0   30.82    3.09  58-0.81091 0.89737-0.45817-0.25437-0.48045 0.49478
   1  -1 -17   13.01    3.47  58-0.80954 0.75652-0.45952 0.36902-0.48158-0.41732
   1   0 -15    0.55    2.95  58-0.81182 0.77396-0.45727 0.45785-0.47970-0.31270
   1   1 -11   28.14    3.56  58-0.81029 0.80620-0.45878 0.54665-0.48096-0.09629
   2  -9  -5    3.97    2.92  57-0.80634 0.93648-0.46264-0.33808-0.48419 0.24310
   2  -6  -2  193.22    4.43  58-0.80906 0.96393-0.45999-0.07412-0.48198 0.40020
   2  -4  -2  629.66    6.02  57-0.80445 0.95963-0.46447 0.10848-0.48572 0.40157
   2  -2 -15    4.59    3.05  58-0.80819 0.85587-0.46084 0.28286-0.48269-0.29634
   2  -2  -4  269.05    5.29  58-0.80954 0.94757-0.45952 0.28006-0.48158 0.29188
   2  -1 -13   28.30    2.35  57-0.80376 0.86654-0.46513 0.37913-0.48627-0.18652
   2  -1  -6  150.36    3.86  57-0.80307 0.92347-0.46579 0.37824-0.48682 0.18852
   3  -7 -10   14.59    2.32  57-0.80113 0.97543-0.46765-0.15482-0.48838-0.00859
   3  -6 -12    2.96    2.20  57-0.80325 0.96125-0.46562-0.06910-0.48668-0.11791
   3  -6 -11   34.08    2.97  57-0.80769 0.97316-0.46133-0.07145-0.48309-0.06872
   3  -6 -10    1.18    3.00  58-0.80933 0.98338-0.45972-0.07440-0.48175-0.01494
   3  -6  -9   23.77    3.18  58-0.80872 0.99102-0.46032-0.07333-0.48225 0.03893
   3  -6  -8   24.88    2.28  57-0.80548 0.99592-0.46347-0.06998-0.48489 0.09252
   3  -5 -12   64.38    2.62  57-0.80514 0.96198-0.46380 0.02231-0.48516-0.12232
   3  -5 -11   11.97    3.01  58-0.80966 0.97519-0.45940 0.01449-0.48149-0.06961
   3  -5  -8   -2.47    2.98  58-0.80818 0.99785-0.46085 0.01760-0.48269 0.09027
   3  -5  -7    2.14    2.18  57-0.80135 0.99970-0.46744 0.02181-0.48820 0.15203
   3  -4 -11  235.61    3.54  57-0.80445 0.96915-0.46447 0.11193-0.48572-0.06825
   3  -4 -10  123.61    3.37  57-0.80656 0.97948-0.46243 0.10956-0.48402-0.01646
   3  -4  -9   39.58    2.45  57-0.80548 0.98722-0.46347 0.10999-0.48489 0.03873
   3  -4  -8    0.51    2.30  57-0.80186 0.99183-0.46695 0.11190-0.48779 0.09519
 -10   2   8   13.11    3.05  59-0.82007 0.03636-0.44897 0.62887-0.47298 0.77276
  -9   0  10   12.53    2.83  59-0.82058 0.13926-0.44845 0.44884-0.47254 0.89322
  -9   1   9    3.57    2.95  58-0.81825 0.12890-0.45083 0.54081-0.47454 0.84068
  -8  -2  11   -2.45    2.80  59-0.82067 0.23382-0.44836 0.26996-0.47246 0.95848
  -8   3   6   35.48    2.92  59-0.82041 0.19017-0.44862 0.71861-0.47268 0.68925
  -8   4   4  129.72    3.62  59-0.82001 0.17327-0.44903 0.80801-0.47303 0.58196
  -8   5   1  251.37    3.76  58-0.81560 0.14413-0.45350 0.90066-0.47678 0.42593
  -7   2   7   13.26    3.31  59-0.81981 0.28244-0.44924 0.62850-0.47321 0.75840
  -7   6  -6    4.15    2.79  59-0.82104 0.17683-0.44798 0.98328-0.47215 0.05904
  -4  -6   9   14.58    4.18  60-0.83036 0.56545-0.43825-0.09375-0.46395 0.89618
  -4   5  -5    0.73    2.77  59-0.82111 0.44009-0.44791 0.89278-0.47208 0.15187
  -3  -5   8    0.58    3.67  60-0.82983 0.64189-0.43881-0.00537-0.46443 0.85560
  -2   4  -7    1.29    3.74  59-0.82361 0.59599-0.44534 0.80130-0.46992 0.06821
   0   2 -12   38.39    4.17  59-0.82377 0.72703-0.44517 0.62104-0.46978-0.17544
   1 -10  -3   10.00    2.67  58-0.81644 0.87894-0.45265-0.43648-0.47607 0.32851
   1  -6   1   10.87    2.44  58-0.81375 0.90775-0.45535-0.07956-0.47833 0.54577
   1   1 -10  229.21    5.38  59-0.81941 0.82358-0.44964 0.53652-0.47354-0.05112
   1   1  -9   70.89    4.22  59-0.82248 0.83508-0.44650 0.53300-0.47090-0.00003
   1   1  -8  206.77    5.36  59-0.81859 0.83881-0.45048 0.53774-0.47425 0.05657
   2  -9  -6   24.92    2.40  58-0.81543 0.93724-0.45367-0.34848-0.47692 0.18290
   2  -8  -4   24.73    2.92  58-0.81724 0.95535-0.45185-0.26001-0.47540 0.28830
   2  -7  -3   40.75    3.16  59-0.81968 0.96543-0.44937-0.17391-0.47331 0.34096
   2  -5  -2   54.78    2.80  58-0.81274 0.96706-0.45635 0.01044-0.47917 0.39853
   2  -3 -16   -1.23    2.30  58-0.81151 0.84951-0.45757 0.19411-0.48019-0.35481
   2  -3  -3  229.69    4.28  58-0.81677 0.96275-0.45232 0.18371-0.47579 0.34054
   2  -1 -12  484.89    5.08  58-0.81526 0.88790-0.45384 0.36342-0.47706-0.14110
   2  -1  -7  309.90    5.30  59-0.81893 0.93229-0.45014 0.35910-0.47396 0.12359
   3  -5 -10   11.00    2.14  58-0.81156 0.98528-0.45753 0.01219-0.48016-0.01828
   3  -5  -9   11.23    2.33  58-0.81114 0.99320-0.45794 0.01232-0.48050 0.03706
  -9   2   8   11.76    2.31  59-0.82550 0.12651-0.44350 0.62347-0.46820 0.78150
  -9   5   2    1.09    2.39  59-0.82652 0.07838-0.44243 0.88841-0.46730 0.45851
  -8   1   9    6.36    2.60  60-0.83088 0.22592-0.43783 0.52806-0.46341 0.84306
  -8   6  -3   10.83    3.22  60-0.82990 0.12423-0.43887 0.97473-0.46429 0.20073
  -7  -3  11   59.51    3.28  59-0.82695 0.32252-0.44199 0.17821-0.46693 0.96774
  -7  -1  10   63.20    2.78  59-0.82321 0.31009-0.44588 0.36052-0.47021 0.91632
  -7   5   1  399.61    4.95  60-0.82957 0.24308-0.43923 0.88559-0.46459 0.42681
  -7   6  -5    3.17    2.39  59-0.82575 0.18971-0.44324 0.97801-0.46798 0.10922
  -6  -2  10    6.42    2.12  59-0.82559 0.39842-0.44341 0.26681-0.46813 0.92766
  -6   3   5    1.04    3.25  60-0.83027 0.36123-0.43848 0.70670-0.46396 0.65520
  -6   5   0   95.58    3.56  60-0.83182 0.32190-0.43683 0.88288-0.46257 0.38489
  -5  -5  10   77.25    3.74  60-0.83063 0.48884-0.43809-0.00551-0.46364 0.93663
  -5   3   4   80.34    3.77  60-0.82963 0.43731-0.43915 0.70728-0.46453 0.61417
  -5   5  -2  216.15    3.92  59-0.82419 0.38364-0.44486 0.89104-0.46935 0.29479
  -4  -4   9   10.46    2.85  59-0.82827 0.56280-0.44059 0.08607-0.46575 0.89807
  -4   4   0  259.78    4.16  59-0.82386 0.48422-0.44520 0.80244-0.46964 0.41571
  -4   5 -11    0.36    3.40  60-0.83407 0.40358-0.43441 0.88013-0.46052-0.18236
  -3   2   3 4302.28   15.03  59-0.82419 0.59336-0.44486 0.62443-0.46935 0.59060
  -3   3   1   29.73    3.96  59-0.82726 0.58056-0.44166 0.70975-0.46665 0.48026
  -3   4  -2   44.95    3.66  60-0.83153 0.55963-0.43714 0.79390-0.46283 0.31572
  -2   1   3    2.17    4.96  60-0.82992 0.68469-0.43885 0.52783-0.46427 0.59925
  -2   3 -15   15.15    4.37  61-0.83953 0.54551-0.42844 0.69702-0.45547-0.37505
  -1  -6   5 2639.81   19.24  60-0.83526 0.79315-0.43312-0.10132-0.45943 0.71464
  -1   3  -5    0.08    4.26  61-0.83894 0.71264-0.42909 0.69668-0.45602 0.17418
   0 -10   0    5.74    2.19  59-0.82403 0.82603-0.44503-0.44507-0.46949 0.47009
   2  -9  -7   14.76    2.28  59-0.82152 0.93567-0.44762-0.35446-0.47168 0.12196
   2  -8  -5    9.29    2.86  60-0.82938 0.95984-0.43942-0.27185-0.46476 0.22292
   2  -3 -15    8.53    2.81  60-0.82805 0.87500-0.44083 0.17448-0.46595-0.31231
   2  -2 -14    5.49    2.21  59-0.82288 0.87850-0.44622 0.26806-0.47049-0.25570
   2  -1 -11  552.78    5.54  59-0.82321 0.90456-0.44588 0.35401-0.47021-0.09392
   2  -1 -10  164.27    4.42  60-0.82851 0.91717-0.44034 0.34965-0.46554-0.04535
   2  -1  -9   65.09    3.78  60-0.82988 0.92637-0.43890 0.34916-0.46431 0.00699
   2  -1  -8    9.92    3.61  59-0.82743 0.93210-0.44148 0.35122-0.46650 0.06356
  -9  -1  11   54.67    2.82  60-0.83248 0.15990-0.43608 0.34812-0.46206 0.93709
  -9   3   7    6.28    3.12  60-0.83865 0.13262-0.42937 0.69752-0.45638 0.71575
  -9   4   5   48.72    2.43  60-0.83535 0.11185-0.43298 0.79062-0.45944 0.61155
  -8   0  10    9.31    2.13  60-0.83439 0.23719-0.43401 0.43611-0.46032 0.89371
  -8   2   8   -3.25    3.02  61-0.83770 0.22279-0.43042 0.60942-0.45727 0.78544
  -8   5   2   21.16    2.47  60-0.83503 0.17075-0.43332 0.87953-0.45973 0.46406
  -8   6  -2   -4.37    2.97  61-0.83918 0.14237-0.42879 0.96301-0.45589 0.24628
  -7   3   6   69.55    3.46  60-0.83766 0.29268-0.43046 0.69809-0.45731 0.68958
  -7   4   4    2.86    2.17  60-0.83598 0.27390-0.43229 0.78966-0.45886 0.58329
  -7   6  -4   10.12    2.19  60-0.83360 0.20623-0.43487 0.96987-0.46104 0.15592
  -6   1   8  603.48    5.72  61-0.83876 0.39615-0.42925 0.51620-0.45629 0.81010
  -6   4   3   -0.67    2.11  60-0.83216 0.34584-0.43642 0.79348-0.46235 0.54623
  -6   6  -7   -2.00    2.97  61-0.84083 0.27238-0.42696 0.96078-0.45435 0.00245
  -5  -6  10    1.37    3.19  62-0.84791 0.50732-0.41897-0.11574-0.44757 0.92138
  -5  -4  10   11.79    2.98  60-0.83733 0.49648-0.43082 0.07662-0.45762 0.93003
  -5   0   8   -0.74    2.56  60-0.83264 0.47366-0.43591 0.43651-0.46192 0.82742
  -5   1   7   -2.31    2.56  60-0.83216 0.46457-0.43642 0.52613-0.46235 0.77385
  -5   4   2   24.40    3.62  60-0.83695 0.42817-0.43123 0.78790-0.45796 0.50077
  -4   0   7   -2.42    2.49  60-0.83264 0.55017-0.43591 0.43667-0.46192 0.78639
  -4   1   6   29.51    2.70  60-0.83503 0.54422-0.43332 0.52294-0.45973 0.73014
  -4   3   3   46.15    3.46  61-0.84061 0.52492-0.42720 0.69274-0.45455 0.56692
  -4   5  -4   54.15    3.59  60-0.83782 0.46448-0.43028 0.87598-0.45716 0.19199
  -3  -4   8    3.79    3.73  61-0.84381 0.65740-0.42363 0.06616-0.45152 0.84179
  -2  -9   5    8.41    3.03  60-0.83668 0.70818-0.43152-0.37092-0.45821 0.70255
  -2   3  -1 1217.82   10.00  61-0.84032 0.66084-0.42753 0.69491-0.45483 0.37706
  -2   4  -6   78.03    4.95  61-0.84471 0.62337-0.42262 0.78047-0.45066 0.10467
  -1 -10   2    6.01    3.02  60-0.83849 0.77128-0.42955-0.46215-0.45654 0.55181
  -1  -8   4   -1.48    2.65  61-0.84023 0.79129-0.42763-0.28521-0.45491 0.65594
  -1   1   1 1705.63   15.12  60-0.83852 0.76059-0.42952 0.51961-0.45651 0.49812
   0  -9   1   68.47    3.21  60-0.83528 0.84485-0.43306-0.36815-0.45951 0.51408
   0  -6   3   83.70    4.17  61-0.83879 0.86609-0.42922-0.10551-0.45626 0.61517
   0   1 -15   18.68    3.24  61-0.84035 0.71488-0.42749 0.52129-0.45479-0.35016
   1  -9  -2   42.04    2.52  60-0.83177 0.90213-0.43684-0.36431-0.46271 0.36894
   1  -8  -1   68.12    3.35  61-0.84012 0.91960-0.42775-0.28367-0.45501 0.41072
   1  -7   0   56.96    3.43  60-0.83713 0.92324-0.43104-0.19162-0.45780 0.47084
   1  -1 -16  101.85    3.17  60-0.83207 0.78634-0.43651 0.34787-0.46243-0.38380
   1   0 -14    1.55    2.29  60-0.83270 0.80312-0.43584 0.43605-0.46186-0.27725
   2  -8  -6    5.11    2.99  61-0.83841 0.96024-0.42963-0.28092-0.45661 0.16095
   2  -7  -4   12.18    3.06  60-0.83693 0.97442-0.43126-0.19063-0.45799 0.26934
   2  -6  -3  132.70    3.27  60-0.83248 0.97887-0.43608-0.09848-0.46206 0.32725
   2  -5  -3  318.24    4.75  61-0.83837 0.98519-0.42968-0.01493-0.45665 0.31896
   2  -4 -15    7.35    2.95  60-0.83598 0.88386-0.43229 0.07602-0.45886-0.32133
   2  -4  -3   49.99    2.69  60-0.83503 0.98100-0.43332 0.07645-0.45973 0.32457
   2  -3 -14   14.33    3.04  61-0.84049 0.89545-0.42734 0.16284-0.45467-0.27245
   2  -2 -13    3.21    2.83  61-0.83802 0.90003-0.43006 0.25230-0.45697-0.21289
   2  -2  -5  289.20    4.58  60-0.83408 0.96371-0.43436 0.25508-0.46061 0.21721
  -9   5   3    2.21    2.38  61-0.84568 0.10589-0.42150 0.86862-0.44994 0.49422
  -8  -1  11   36.42    3.24  61-0.84776 0.25995-0.41913 0.32992-0.44793 0.93632
  -8   3   7  100.14    3.24  62-0.85028 0.22810-0.41623 0.68523-0.44548 0.71794
  -8   4   5   37.33    2.55  61-0.84522 0.20625-0.42203 0.77700-0.45039 0.61874
  -7  -2  11   16.46    3.08  61-0.84769 0.34520-0.41921 0.24133-0.44800 0.94874
  -7   5   2  250.51    4.19  62-0.85043 0.27219-0.41606 0.86269-0.44533 0.46164
  -7   6  -3   -4.67    3.99  61-0.84351 0.22307-0.42395 0.95963-0.45202 0.20084
  -6  -5  11   11.57    3.12  62-0.85461 0.43623-0.41117-0.03216-0.44118 0.95514
  -6   0   9    1.14    2.15  61-0.84180 0.40607-0.42587 0.42751-0.45364 0.85963
  -6   2   7   22.33    3.12  61-0.84663 0.39538-0.42042 0.59732-0.44902 0.74915
  -6   6  -8   -4.39    3.08  62-0.84631 0.26852-0.42078 0.95753-0.44933-0.05785
  -6   6  -6    1.27    2.26  61-0.84455 0.28613-0.42278 0.95758-0.45102 0.05063
  -6   6  -5   10.36    3.04  62-0.84900 0.29902-0.41770 0.95200-0.44672 0.10081
  -5  -1   9   27.98    3.42  61-0.84708 0.49833-0.41991 0.32941-0.44859 0.86802
  -5   2   6  180.70    3.60  61-0.84413 0.46959-0.42325 0.59883-0.45142 0.71179
  -5   5  -1   -1.91    2.23  61-0.84444 0.41004-0.42290 0.86934-0.45113 0.33251
  -4  -3   9    3.23    3.06  62-0.85184 0.58655-0.41441 0.14775-0.44393 0.87601
  -4  -1   8   82.75    3.87  61-0.84673 0.57470-0.42031 0.32882-0.44893 0.82756
  -3   0   6   -0.78    3.46  62-0.84840 0.64247-0.41840 0.41951-0.44731 0.73068
  -2  -2   6 2089.91   15.79  61-0.84747 0.72812-0.41946 0.23970-0.44821 0.74485
  -1  -9   3   -1.90    2.63  62-0.84822 0.79068-0.41860-0.38225-0.44749 0.59406
  -1  -4   5    7.58    5.81  64-0.86646 0.82297-0.39679 0.04079-0.42894 0.68500
  -1   2  -1   26.93    5.07  62-0.84853 0.75496-0.41825 0.59690-0.44719 0.37988
   0 -10  -1   17.13    3.09  62-0.84780 0.84105-0.41908-0.47019-0.44789 0.39509
   0  -4   3  256.87    6.53  62-0.84972 0.87533-0.41687 0.05958-0.44602 0.60708
   0   2 -11    6.95    3.27  62-0.84742 0.75783-0.41952 0.59693-0.44826-0.14163
   1  -9  -3    1.13    2.80  62-0.84846 0.91028-0.41833-0.38238-0.44726 0.29941
   1  -3   0 2179.46   13.48  62-0.84920 0.93515-0.41747 0.14846-0.44653 0.45917
   1   0  -4   -1.11    4.86  62-0.84861 0.90068-0.41816 0.41927-0.44711 0.24277
   2  -8 -10   75.86    3.11  61-0.84602 0.93500-0.42112-0.28770-0.44962-0.06544
   2  -8  -9   -0.45    3.15  62-0.84746 0.94458-0.41947-0.29019-0.44822-0.01170
   2  -8  -8    3.00    2.78  61-0.84633 0.95186-0.42077-0.29177-0.44932 0.04601
   2  -8  -7    1.31    2.20  61-0.84367 0.95713-0.42378-0.28831-0.45187 0.10247
   2  -7  -5   57.39    3.28  62-0.84783 0.97791-0.41906-0.20312-0.44787 0.20488
   2  -6  -4   78.87    3.73  62-0.84956 0.98725-0.41706-0.11769-0.44618 0.25805
   2  -4 -14   13.70    3.28  62-0.84853 0.90489-0.41825 0.06253-0.44718-0.27833
   2  -3  -4    2.16    2.54  61-0.84273 0.98035-0.42483 0.15733-0.45275 0.26398
   2  -2 -12    0.82    2.84  62-0.84799 0.91852-0.41887 0.24100-0.44771-0.16875
   2  -2  -6 2146.48   10.55  62-0.84951 0.97081-0.41712 0.23788-0.44623 0.14925
  -9   0  11   38.91    2.97  63-0.85863 0.18619-0.40663 0.40648-0.43686 0.91235
  -9   1  10   17.15    2.37  62-0.85381 0.17190-0.41237 0.50304-0.44174 0.86323
  -9   2   9   18.59    3.16  62-0.85603 0.16655-0.40974 0.58913-0.43951 0.80674
  -9   4   6    6.20    2.84  63-0.85846 0.14351-0.40684 0.76416-0.43703 0.64323
  -8  -3  12    3.87    3.08  62-0.85635 0.27685-0.40936 0.14361-0.43918 0.98116
  -8   5   3   29.23    2.45  62-0.85490 0.19979-0.41108 0.85743-0.44065 0.49860
  -8   6  -1  129.05    3.23  62-0.85185 0.16313-0.41467 0.95006-0.44370 0.28679
  -7   0  10    0.16    2.93  62-0.85608 0.34473-0.40968 0.41060-0.43946 0.88656
  -7   1   9   65.70    2.65  62-0.85139 0.33147-0.41520 0.50590-0.44414 0.83725
  -7   2   8    3.17    2.90  62-0.85588 0.32709-0.40992 0.58905-0.43966 0.77974
  -7   6  -2   10.83    2.27  62-0.85447 0.24361-0.41158 0.94663-0.44108 0.24354
  -6  -4  11   18.15    3.10  62-0.85580 0.43830-0.41001 0.05619-0.43974 0.95332
  -6  -1  10   56.28    3.54  62-0.85643 0.42995-0.40926 0.32198-0.43910 0.89888
  -6   5   1   84.61    2.78  62-0.85290 0.35136-0.41343 0.85968-0.44264 0.41845
  -6   6  -4   23.62    3.18  63-0.85701 0.31398-0.40858 0.94355-0.43852 0.14594
  -5  -3  10  159.70    4.31  62-0.85465 0.51300-0.41137 0.14562-0.44090 0.91407
  -4   2   5   13.89    2.41  62-0.85154 0.55273-0.41502 0.59333-0.44399 0.66150
  -4   4   1   26.43    2.66  62-0.85471 0.52313-0.41131 0.76793-0.44084 0.44280
  -4   5  -3  199.28    4.73  62-0.85496 0.49031-0.41101 0.85671-0.44059 0.22724
  -3  -8   7    2.16    3.57  63-0.86245 0.66720-0.40199-0.31051-0.43291 0.77138
  -3   1   5 1692.01    9.64  62-0.85441 0.64057-0.41166 0.50149-0.44114 0.67125
  -1  -5   5   30.14    4.92  63-0.86466 0.82153-0.39929-0.04528-0.43060 0.68700
  -1   2 -15    1.19    2.99  63-0.85699 0.64902-0.40859 0.58600-0.43853-0.37869
  -1   3 -11   37.58    4.82  64-0.86543 0.69051-0.39833 0.66400-0.42978-0.17455
   0  -5   3  220.04    5.62  62-0.85453 0.88006-0.41152-0.03344-0.44102 0.60233
   0   2  -6  102.61    7.33  64-0.86594 0.81662-0.39769 0.57502-0.42924 0.10568
   1  -6   0   -1.94    3.38  63-0.85637 0.94289-0.40934-0.12396-0.43917 0.44998
   1  -2 -16    1.20    3.20  62-0.85598 0.80998-0.40980 0.23175-0.43956-0.40820
   1  -1 -15   37.44    2.66  62-0.85230 0.81494-0.41414 0.32452-0.44324-0.34909
   1  -1  -2 1257.71   11.64  62-0.85290 0.92254-0.41343 0.32275-0.44264 0.34652
   1   0 -13 2739.49   12.14  62-0.85116 0.82992-0.41546 0.41418-0.44437-0.24077
   2  -7 -12   98.54    2.83  62-0.85200 0.92441-0.41449-0.20967-0.44354-0.17547
   2  -7 -11   18.90    3.03  63-0.85730 0.93835-0.40822-0.21548-0.43822-0.12593
   2  -7  -6    5.55    2.82  63-0.85663 0.97765-0.40902-0.21233-0.43890 0.14265
   2  -6 -13   -1.54    2.36  62-0.85441 0.91806-0.41166-0.11994-0.44114-0.23430
   2  -5 -14   -3.39    2.30  62-0.84962 0.90464-0.41725-0.02505-0.44589-0.28281
   2  -5  -4  502.02    5.51  62-0.85690 0.99438-0.40871-0.03729-0.43863 0.25023
   2  -4  -4  137.50    4.01  62-0.85578 0.99341-0.41004 0.05267-0.43976 0.25078
   2  -3 -13   60.71    2.70  62-0.85200 0.91632-0.41449 0.14647-0.44354-0.22791
   2  -2 -11    0.64    2.27  62-0.85396 0.93260-0.41219 0.23628-0.44159-0.12567
   2  -2  -7   27.41    3.43  63-0.85864 0.97127-0.40662 0.22750-0.43685 0.08658
  -9   3   8    8.06    3.09  64-0.86591 0.16719-0.39764 0.66607-0.42966 0.74374
  -9   5   4    2.43    2.24  63-0.86414 0.13298-0.39984 0.84589-0.43154 0.53052
  -8   1  10   18.54    2.88  64-0.86718 0.27007-0.39606 0.48642-0.42831 0.86215
  -8   6   0   43.22    3.24  63-0.86489 0.18614-0.39891 0.93439-0.43075 0.32772
  -7   3   7   42.00    3.01  64-0.86797 0.33096-0.39507 0.66400-0.42747 0.71258
  -7   4   5   19.41    2.36  63-0.86188 0.30837-0.40261 0.76048-0.43391 0.61115
  -7   6  -1  636.92    6.06  64-0.86660 0.26400-0.39678 0.93200-0.42893 0.28410
  -6  -6  11    7.57    3.46  64-0.87017 0.45101-0.39230-0.14111-0.42509 0.93969
  -6  -3  11    6.44    2.93  63-0.86646 0.44813-0.39696 0.13147-0.42908 0.94199
  -6   3   6   49.85    2.49  63-0.86276 0.40249-0.40153 0.66983-0.43299 0.67727
  -6   4   4  121.60    2.89  63-0.86012 0.38382-0.40475 0.76234-0.43574 0.57255
  -6   6  -3   18.91    3.11  64-0.86653 0.33159-0.39687 0.93216-0.42901 0.19063
  -5   3   5  102.46    4.00  63-0.86502 0.48172-0.39875 0.66711-0.43061 0.63403
  -5   4   3   10.58    3.69  63-0.86550 0.46599-0.39816 0.75458-0.43011 0.52633
  -5   5   0  145.89    3.96  63-0.86512 0.44066-0.39863 0.84479-0.43051 0.36510
  -3  -3   8  110.47    4.99  64-0.87103 0.68240-0.39121 0.12499-0.42415 0.81537
  -3  -1   7   95.28    3.42  63-0.86276 0.66546-0.40153 0.31335-0.43299 0.77027
  -3   4  -1  198.49    4.18  63-0.86232 0.59928-0.40207 0.75885-0.43345 0.34022
  -2   4  -5   51.62    4.11  63-0.86634 0.65556-0.39711 0.75322-0.42921 0.13441
   0 -10  -2   16.14    2.74  63-0.86487 0.84945-0.39893-0.49141-0.43076 0.32254
   0  -9   0   -4.80    2.63  64-0.86476 0.86671-0.39907-0.40030-0.43089 0.42771
   0   0 -16    4.84    3.05  64-0.86587 0.73529-0.39769 0.39796-0.42971-0.42953
   0   1 -14  249.40    5.17  64-0.86730 0.75360-0.39591 0.48349-0.42818-0.32419
   0   2 -10   30.24    3.87  64-0.86574 0.78446-0.39786 0.57486-0.42985-0.10744
   1  -9  -4   17.68    2.18  63-0.86012 0.91329-0.40475-0.39707-0.43574 0.23487
   1  -8  -2   29.47    2.35  63-0.86056 0.93000-0.40421-0.30792-0.43528 0.34201
   1  -7  -1   14.56    3.01  63-0.86500 0.94248-0.39877-0.22355-0.43063 0.39020
   1  -5   0    0.11    3.41  63-0.86595 0.95237-0.39759-0.04862-0.42962 0.44252
   1  -4   0  133.13    4.75  64-0.86782 0.95330-0.39526 0.03816-0.42763 0.44079
   1  -2  -1   22.72    5.17  64-0.86645 0.94350-0.39698 0.21828-0.42910 0.38844
   1   0 -12    5.35    3.20  64-0.86634 0.85344-0.39711 0.39715-0.42921-0.20214
   2  -7 -10   10.06    2.27  63-0.86100 0.95015-0.40368-0.21915-0.43482-0.07645
   2  -7  -9  111.32    2.91  63-0.86290 0.96021-0.40136-0.22242-0.43284-0.02316
   2  -7  -8   53.38    2.49  63-0.86290 0.96817-0.40136-0.22228-0.43284 0.03029
   2  -7  -7   77.76    2.64  63-0.86041 0.97401-0.40439-0.21948-0.43543 0.08658
   2  -6 -12   11.93    2.37  63-0.86188 0.93448-0.40261-0.13217-0.43391-0.18539
   2  -6  -5  376.54    4.36  63-0.86129 0.99064-0.40332-0.13136-0.43452 0.19272
   2  -5 -13    6.52    2.32  63-0.85934 0.92380-0.40569-0.03867-0.43654-0.23627
   2  -5 -12   50.98    3.36  64-0.86776 0.94043-0.39533-0.05054-0.42769-0.18964
   2  -4 -13   20.68    2.40  63-0.85934 0.92373-0.40569 0.04869-0.43654-0.23494
   2  -3 -12   38.29    2.53  63-0.86129 0.93413-0.40332 0.13591-0.43452-0.18358
   2  -3  -5  456.70    5.08  63-0.86012 0.98950-0.40475 0.13631-0.43574 0.19292
   2  -2 -10   19.90    2.60  63-0.85953 0.94819-0.40546 0.22677-0.43634-0.07416
   2  -2  -9    0.43    2.40  63-0.86217 0.95795-0.40225 0.22624-0.43360-0.02675
   2  -2  -8   43.44    2.77  63-0.86217 0.96713-0.40225 0.22323-0.43360 0.02968
  -8  -2  12   88.55    2.97  64-0.87103 0.29103-0.39102 0.21341-0.42438 0.96592
  -8   0  11    7.13    3.03  65-0.87439 0.28490-0.38671 0.38829-0.42068 0.90935
  -8   2   9    5.88    2.11  64-0.86904 0.26385-0.39355 0.57292-0.42654 0.80681
  -8   4   6   -1.38    2.20  64-0.86947 0.23910-0.39301 0.74965-0.42608 0.64590
  -8   5   4   29.53    3.12  64-0.87444 0.22751-0.38663 0.83322-0.42062 0.53216
  -7  -4  12   37.69    3.00  65-0.87816 0.38375-0.38176 0.02450-0.41645 0.97069
  -7  -1  11   -0.24    2.23  64-0.87131 0.36795-0.39066 0.30168-0.42407 0.92507
  -7   5   3   52.34    2.44  64-0.87075 0.30122-0.39138 0.83788-0.42468 0.49487
  -6   5   2    5.38    3.14  64-0.87358 0.38018-0.38775 0.83413-0.42158 0.45152
  -6   6  -2  114.75    3.66  65-0.87710 0.35041-0.38317 0.91797-0.41765 0.23414
  -5  -2  10   20.55    3.06  65-0.87612 0.53439-0.38445 0.20617-0.41875 0.89120
  -4   5 -12   13.72    5.00  66-0.88421 0.44513-0.37364 0.81967-0.40947-0.28690
  -4   5  -2   21.77    3.47  64-0.87245 0.51743-0.38921 0.83427-0.42282 0.26312
  -3   2   4  185.03    4.68  64-0.87437 0.65214-0.38673 0.56556-0.42070 0.59691
  -3   3   2   64.47    3.02  64-0.86875 0.63036-0.39391 0.66182-0.42685 0.49520
  -2  -7   6   -0.76    3.18  64-0.87456 0.75502-0.38649-0.23854-0.42049 0.71888
  -2   2   2   46.60    3.83  64-0.87259 0.71881-0.38903 0.56803-0.42267 0.50376
   0  -8   1   56.78    3.13  64-0.87206 0.88086-0.38970-0.32232-0.42325 0.47785
   0   2  -9    5.85    4.03  65-0.88103 0.80757-0.37795 0.55505-0.41317-0.07045
   1  -9  -6   -2.25    2.98  65-0.87456 0.91108-0.38649-0.41290-0.42049 0.11186
   1  -9  -5    9.86    2.06  64-0.86824 0.91376-0.39455-0.40634-0.42740 0.17282
   1  -8  -3    9.87    3.03  65-0.87522 0.93725-0.38562-0.32484-0.41976 0.27154
   1  -3 -16   21.09    2.35  64-0.86932 0.82444-0.39319 0.12649-0.42623-0.41960
   1  -2 -15    0.33    3.00  65-0.87442 0.83560-0.38666 0.21125-0.42064-0.37361
   1  -1 -14   67.92    2.79  64-0.87018 0.84201-0.39210 0.30161-0.42530-0.31312
   2  -6 -11    6.33    2.25  64-0.86814 0.94861-0.39468-0.13954-0.42751-0.13734
   2  -6 -10  114.77    2.83  64-0.87202 0.96126-0.38975-0.14532-0.42329-0.08644
   2  -6  -9    5.09    2.87  65-0.87448 0.97152-0.38658-0.14769-0.42057-0.03680
   2  -6  -8    5.99    3.22  65-0.87524 0.98004-0.38559-0.14750-0.41973 0.01541
   2  -6  -7   48.17    2.91  64-0.87330 0.98642-0.38811-0.14625-0.42189 0.07293
   2  -6  -6 1114.60    6.59  64-0.86861 0.99008-0.39409-0.14091-0.42700 0.13181
   2  -5 -11   58.34    3.31  65-0.87435 0.95468-0.38676-0.05789-0.42072-0.14381
   2  -5  -5  259.21    4.08  64-0.86875 0.99816-0.39391-0.05215-0.42685 0.18492
   2  -4 -12   23.50    2.47  64-0.86814 0.94073-0.39468 0.03769-0.42751-0.18998
   2  -4 -11   -3.03    3.08  65-0.87475 0.95460-0.38623 0.03178-0.42028-0.14751
   2  -4  -5    1.09    2.29  64-0.86932 0.99875-0.39319 0.03668-0.42623 0.18348
   2  -3 -11   33.74    2.45  64-0.86918 0.94998-0.39337 0.12508-0.42638-0.13775
   2  -3 -10   38.01    3.65  65-0.87502 0.96310-0.38589 0.11924-0.41998-0.09131
   2  -3  -6  127.60    3.26  64-0.87089 0.99197-0.39120 0.12276-0.42453 0.12833
  -9   1  11   70.22    3.20  66-0.88501 0.21059-0.37249 0.46224-0.40867 0.88318
  -9   2  10   16.14    2.93  66-0.88465 0.20359-0.37298 0.55254-0.40909 0.82953
  -9   4   7    3.18    2.44  65-0.88085 0.17442-0.37813 0.73576-0.41351 0.67294
  -9   5   5   25.33    3.13  66-0.88289 0.15987-0.37538 0.82204-0.41115 0.56404
  -8   3   8   30.59    2.49  65-0.87765 0.26415-0.38239 0.64973-0.41716 0.74424
  -8   6   1   65.04    2.67  65-0.87834 0.20707-0.38148 0.91667-0.41638 0.36837
  -7  -3  12    1.43    2.70  65-0.88342 0.38869-0.37465 0.10906-0.41053 0.96327
  -7   6   0   22.09    2.44  65-0.87971 0.28454-0.37965 0.91486-0.41481 0.32487
  -6  -2  11   12.55    3.09  66-0.88377 0.46486-0.37419 0.19695-0.41013 0.92366
  -6   1   9   20.47    2.36  65-0.87930 0.44388-0.38020 0.46878-0.41528 0.82182
  -6   2   8   70.61    3.52  65-0.88213 0.43871-0.37641 0.55510-0.41204 0.76458
  -5   0   9 3333.62   12.32  66-0.88290 0.53270-0.37537 0.37594-0.41114 0.82995
  -5   1   8   37.47    2.73  65-0.87737 0.51929-0.38276 0.47127-0.41747 0.78299
  -5   2   7   47.24    3.67  65-0.88246 0.51546-0.37597 0.55417-0.41166 0.72363
  -5   5   1   57.07    3.33  66-0.88488 0.46878-0.37267 0.81869-0.40883 0.39713
  -5   6  -8   29.07    3.10  66-0.88650 0.39622-0.37043 0.90519-0.40691-0.08792
  -5   6  -7   28.58    3.41  65-0.88238 0.40004-0.37607 0.91141-0.41175-0.02818
  -5   6  -6    3.44    3.04  65-0.88154 0.40823-0.37720 0.91148-0.41271 0.02599
  -5   6  -5   36.55    3.23  66-0.88548 0.42010-0.37184 0.90673-0.40812 0.07400
  -4  -2   9   -1.29    2.42  65-0.87916 0.61387-0.38038 0.20259-0.41544 0.84716
  -4   1   7   89.60    3.77  66-0.88467 0.60243-0.37296 0.46303-0.40907 0.73345
  -4   3   4  142.82    3.31  65-0.87723 0.57049-0.38294 0.65011-0.41763 0.58156
  -4   4   2  155.33    4.02  65-0.88285 0.55948-0.37543 0.73219-0.41119 0.46721
  -3  -9   6  156.89    5.09  66-0.88340 0.67866-0.37469-0.42709-0.41056 0.69456
  -2   3   0   78.53    4.42  66-0.88423 0.71414-0.37355 0.64138-0.40959 0.38305
   0 -10  -3    0.09    2.14  65-0.87661 0.85433-0.38375-0.50558-0.41833 0.25467
   0  -9  -1   66.02    3.37  66-0.88329 0.87626-0.37484-0.42623-0.41069 0.35804
   0   2  -8 1176.49   13.60  66-0.88946 0.82417-0.36632 0.54351-0.40337-0.02745
   0   2  -7   67.88    5.41  66-0.88945 0.83234-0.36633 0.54354-0.40338 0.02621
   1  -9  -8  146.82    3.11  65-0.87737 0.89809-0.38276-0.41928-0.41747 0.00078
   1  -9  -7    5.62    2.23  65-0.87664 0.90551-0.38372-0.41764-0.41830 0.05588
   1  -7  -2  331.67    4.79  66-0.88364 0.95321-0.37436-0.24899-0.41027 0.31662
   1  -6  -1  188.70    4.59  66-0.88366 0.96111-0.37434-0.15994-0.41026 0.36976
   1   0 -11  149.64    4.26  65-0.87975 0.87461-0.37960 0.37982-0.41477-0.16306
   1   0  -5   95.10    4.98  65-0.88133 0.92540-0.37748 0.37717-0.41296 0.15586
   2  -5 -10   27.74    2.27  65-0.87875 0.96755-0.38093-0.06390-0.41591-0.09491
   2  -5  -9   41.24    2.90  65-0.88191 0.97827-0.37670-0.06772-0.41229-0.04546
   2  -5  -8   16.77    3.12  65-0.88247 0.98747-0.37595-0.06879-0.41164 0.00904
   2  -5  -7  920.56    6.40  65-0.88089 0.99388-0.37808-0.06677-0.41347 0.06291
   2  -5  -6   45.40    2.81  65-0.87640 0.99779-0.38403-0.06070-0.41857 0.12151
   2  -4 -10  349.79    4.03  65-0.88013 0.96863-0.37910 0.02352-0.41434-0.09709
   2  -4  -9    8.64    3.25  66-0.88346 0.98004-0.37460 0.01852-0.41048-0.04648
   2  -4  -8    3.93    3.31  66-0.88414 0.98907-0.37368 0.01726-0.40970 0.00587
   2  -4  -7    1.20    3.24  65-0.88250 0.99564-0.37590 0.01911-0.41160 0.06148
   2  -4  -6   13.96    2.27  65-0.87778 0.99910-0.38221 0.02602-0.41700 0.11997
   2  -3  -9   -0.88    2.58  65-0.87806 0.97405-0.38184 0.11616-0.41669-0.04297
   2  -3  -8   52.31    2.66  65-0.87861 0.98347-0.38111 0.11442-0.41607 0.01215
   2  -3  -7    0.32    2.54  65-0.87681 0.98920-0.38348 0.11753-0.41810 0.06597
  -9   3   9   39.19    3.29  67-0.89096 0.20030-0.36443 0.63294-0.40161 0.76916
  -8  -1  12   14.75    2.27  66-0.88862 0.30989-0.36771 0.27853-0.40444 0.94540
  -8   4   7   16.90    2.83  67-0.89196 0.27081-0.36301 0.71966-0.40039 0.67244
  -8   6   2    0.02    2.65  67-0.89204 0.22887-0.36290 0.89840-0.40029 0.40425
  -7   1  10   56.07    2.69  66-0.88751 0.37568-0.36927 0.45919-0.40578 0.85234
  -7   2   9    0.47    2.08  66-0.88804 0.36774-0.36853 0.54607-0.40515 0.79936
  -7   4   6   20.03    2.26  66-0.88644 0.34147-0.37074 0.72830-0.40705 0.63836
  -7   5   4    5.06    3.09  67-0.89075 0.32877-0.36473 0.81135-0.40187 0.52674
  -7   6   1   25.28    2.85  67-0.89328 0.30694-0.36112 0.89625-0.39875 0.36174
  -6   0  10   39.66    2.56  66-0.88617 0.45928-0.37111 0.37149-0.40737 0.86696
  -6   3   7   17.96    2.78  67-0.89220 0.44029-0.36267 0.63090-0.40009 0.69759
  -6   4   5    8.27    2.09  66-0.88564 0.41740-0.37185 0.72876-0.40801 0.59905
  -6   6  -1   37.41    3.36  66-0.88962 0.37174-0.36631 0.90180-0.40323 0.27207
  -5   4   4   84.92    3.68  67-0.89188 0.50030-0.36312 0.72022-0.40048 0.54990
  -5   6  -4    3.70    3.07  67-0.89151 0.43393-0.36364 0.89861-0.40093 0.12147
  -4   0   8 1408.72    8.35  66-0.88857 0.61486-0.36779 0.36811-0.40451 0.78233
  -4   2   6    9.23    3.36  67-0.89173 0.60142-0.36334 0.54130-0.40067 0.67136
  -4   5  -1    4.28    3.30  67-0.89086 0.54266-0.36456 0.81085-0.40173 0.29631
  -3   4   0   27.44    3.74  66-0.89007 0.63564-0.36568 0.72219-0.40269 0.36386
  -3   5  -7   21.61    4.00  67-0.89451 0.58259-0.35935 0.80486-0.39723-0.01791
  -3   5  -6    2.85    3.63  67-0.89550 0.59305-0.35792 0.80242-0.39599 0.03438
  -2   0   5    0.36    3.81  66-0.89094 0.76238-0.36446 0.36425-0.40164 0.64385
  -2   4  -4   66.50    4.24  66-0.88841 0.68564-0.36801 0.72456-0.40469 0.16349
  -1 -10   0   -1.66    2.88  67-0.89085 0.80857-0.36459-0.52595-0.40175 0.38602
  -1  -8   3    7.33    2.86  67-0.89392 0.83439-0.36020-0.35160-0.39796 0.54750
  -1  -7   4   78.67    3.58  66-0.88794 0.83665-0.36866-0.25417-0.40526 0.60750
  -1   1 -16    3.73    3.24  67-0.89195 0.67649-0.36302 0.45207-0.40040-0.47116
  -1   2 -14    0.49    2.98  66-0.89052 0.69073-0.36506 0.54477-0.40215-0.36405
  -1   3  -4   38.86    5.03  67-0.89386 0.77605-0.36030 0.62748-0.39804 0.16960
   0  -2   2  340.58   10.79  67-0.89126 0.90809-0.36400 0.18411-0.40124 0.50928
   0   0 -15   -4.35    3.22  67-0.89028 0.76576-0.36539 0.36882-0.40244-0.40365
   0   1 -13  169.65    4.45  67-0.89126 0.78553-0.36401 0.45203-0.40125-0.29727
   1  -8  -5   12.37    2.79  67-0.89227 0.93701-0.36257-0.35051-0.40001 0.14518
   1  -8  -4   -2.73    2.22  66-0.88537 0.93919-0.37222-0.33919-0.40832 0.20318
   1  -4 -15   -1.63    2.85  67-0.89094 0.85197-0.36446 0.00974-0.40164-0.38776
   1  -3 -15    3.57    2.14  66-0.88531 0.84778-0.37230 0.10610-0.40839-0.38440
   1  -2 -14   33.48    3.33  67-0.89041 0.86097-0.36521 0.18711-0.40228-0.33611
   1  -1 -13   30.51    2.49  66-0.88604 0.86517-0.37130 0.28183-0.40753-0.27767
   1   0 -10    0.09    3.48  67-0.89039 0.89184-0.36523 0.36766-0.40230-0.12328
  -9   5   6   28.55    2.91  68-0.90013 0.18554-0.35114 0.79703-0.39032 0.59596
  -8   1  11   41.63    3.26  68-0.89930 0.31069-0.35237 0.44074-0.39139 0.87947
  -8   2  10   18.50    2.91  67-0.89807 0.30083-0.35419 0.53399-0.39296 0.82652
  -8   5   5  152.64    3.25  67-0.89333 0.25524-0.36109 0.80774-0.39893 0.56359
  -7  -2  12    3.92    3.00  67-0.89680 0.40209-0.35606 0.17918-0.39458 0.94861
  -7   0  11  198.98    3.47  67-0.89539 0.39153-0.35811 0.35980-0.39635 0.89649
  -7   3   8  112.66    2.95  67-0.89526 0.36649-0.35830 0.62669-0.39651 0.73510
  -6   5   3  635.38    5.27  67-0.89333 0.40868-0.36109 0.80740-0.39893 0.48180
  -5  -7  10   36.58    5.81  70-0.91558 0.57430-0.32688-0.29685-0.36927 0.84193
  -5  -1  10  628.08    6.23  68-0.90003 0.55897-0.35128 0.26098-0.39045 0.86284
  -5   3   6  111.39    3.14  67-0.89590 0.52081-0.35736 0.62555-0.39571 0.65275
  -5   6  -9   -1.84    3.01  68-0.89809 0.39760-0.35417 0.89080-0.39294-0.15432
  -5   6  -3   -2.19    2.87  68-0.89905 0.44839-0.35274 0.88763-0.39171 0.16669
  -3  -2   8  322.66    5.87  68-0.90003 0.71231-0.35129 0.17228-0.39045 0.78084
  -3   5  -8  560.96    9.29  68-0.90044 0.57910-0.35067 0.79680-0.38992-0.07811
  -3   5  -5   15.70    3.31  68-0.90087 0.60442-0.35003 0.79572-0.38936 0.08308
  -2  -9   4   -1.74    2.71  68-0.89735 0.76281-0.35525-0.44564-0.39388 0.58046
  -2  -8   5    6.21    2.96  68-0.90255 0.77567-0.34750-0.36548-0.38717 0.62766
  -2   1   4 1765.88   11.48  67-0.89743 0.75996-0.35513 0.44466-0.39378 0.58342
  -2   3 -14   10.51    3.82  68-0.90132 0.61651-0.34934 0.61681-0.38877-0.38839
  -1   3 -10   87.22    6.13  69-0.90871 0.74115-0.33798 0.60552-0.37891-0.17112
   0  -9  -2    8.02    2.59  68-0.89815 0.88270-0.35407-0.44574-0.39286 0.28556
   0  -8   0  148.40    3.64  67-0.89692 0.89768-0.35589-0.35620-0.39443 0.39510
   0  -1 -16   26.51    2.54  67-0.89462 0.76442-0.35923 0.26949-0.39732-0.46170
   1  -8 -10   34.74    2.46  67-0.89397 0.89800-0.36016-0.35278-0.39812-0.12465
   1  -8  -9   -1.93    2.65  68-0.89782 0.90910-0.35456-0.35461-0.39328-0.07952
   1  -8  -8    8.18    2.83  68-0.89896 0.91926-0.35288-0.35789-0.39183-0.02472
   1  -8  -7    1.99    3.00  68-0.89871 0.92714-0.35325-0.35854-0.39215 0.02944
   1  -8  -6    5.35    2.62  68-0.89795 0.93324-0.35436-0.35582-0.39311 0.08443
   1  -7 -12    1.70    3.10  68-0.89871 0.88627-0.35325-0.26895-0.39215-0.23839
   1  -7  -3   38.70    3.03  67-0.89739 0.95847-0.35520-0.26797-0.39383 0.24650
   1  -5 -14   18.18    3.28  68-0.89899 0.86975-0.35283-0.09130-0.39178-0.34685
   1  -5  -1   36.78    3.51  67-0.89706 0.97423-0.35567-0.08997-0.39424 0.35365
   1  -3 -14   85.27    3.54  68-0.89917 0.86947-0.35256 0.08744-0.39155-0.34762
   1  -3  -1  113.13    4.88  67-0.89713 0.97436-0.35558 0.08703-0.39416 0.35311
   1  -1 -12   80.05    3.55  68-0.89957 0.88583-0.35197 0.26475-0.39104-0.24056
   1  -1  -3   31.49    5.55  68-0.89864 0.95927-0.35334 0.26376-0.39223 0.24253
   1   0  -9  165.74    4.74  67-0.89779 0.90868-0.35460 0.35430-0.39332-0.07745
   1   0  -6   -0.66    3.50  68-0.89744 0.93184-0.35512 0.35657-0.39377 0.08327
  -9   4   8   12.26    2.35  68-0.90186 0.20406-0.34848 0.70556-0.38812 0.70164
  -8   0  12   91.65    3.33  69-0.90804 0.32783-0.33896 0.34040-0.37988 0.92088
  -8   3   9    2.05    2.22  68-0.90298 0.29782-0.34679 0.61536-0.38666 0.76646
  -8   6   3   10.95    3.34  68-0.90583 0.25141-0.34242 0.87764-0.38288 0.44099
  -7   6   2    1.27    2.84  69-0.90720 0.32877-0.34029 0.87599-0.38103 0.39783
  -6  -1  11    0.09    2.12  68-0.90335 0.48516-0.34622 0.25728-0.38617 0.89983
  -6   6   0   49.01    2.54  68-0.90186 0.39178-0.34848 0.88321-0.38812 0.31254
  -5   5   2  126.72    3.17  68-0.90422 0.49602-0.34490 0.79025-0.38503 0.42971
  -5   6  -2   13.06    2.87  69-0.90870 0.46816-0.33793 0.87226-0.37899 0.20653
  -4  -1   9  900.14    7.73  69-0.90649 0.64178-0.34139 0.25241-0.38199 0.81338
  -4   4   3   19.84    3.28  69-0.90774 0.59271-0.33944 0.69603-0.38030 0.48949
  -4   5   0   -3.38    3.22  69-0.90709 0.56614-0.34046 0.78593-0.38118 0.32932
  -3   0   7   23.93    3.47  69-0.90824 0.71134-0.33866 0.33844-0.37962 0.71684
  -3   1   6   98.96    4.15  68-0.90506 0.70013-0.34360 0.43183-0.38390 0.66811
  -3   3   3  235.82    4.05  68-0.90298 0.67245-0.34679 0.61370-0.38666 0.51008
  -2  -1   6  152.72    5.10  69-0.90817 0.78771-0.33877 0.24964-0.37972 0.67638
  -2   4  -3  195.92    5.19  69-0.90922 0.71454-0.33710 0.69353-0.37827 0.19066
  -1 -10  -1    0.88    2.89  69-0.90599 0.81443-0.34217-0.54814-0.38266 0.31630
  -1   0   3  136.17    5.48  68-0.90385 0.84341-0.34547 0.34466-0.38552 0.53504
   0  -9  -3   14.55    2.93  69-0.90713 0.88372-0.34039-0.46140-0.38112 0.22061
   0  -7   1   19.76    2.24  68-0.90273 0.91249-0.34716-0.27595-0.38698 0.43917
   1  -7 -11   24.83    2.84  68-0.90514 0.90040-0.34349-0.27839-0.38380-0.19419
   1  -7  -4   87.55    3.38  69-0.90659 0.95938-0.34123-0.28167-0.38185 0.18004
   1  -6 -13    4.10    2.40  68-0.90174 0.88065-0.34867-0.18594-0.38829-0.29679
   1  -6  -2   14.04    2.53  68-0.90249 0.97207-0.34754-0.18628-0.38731 0.29162
   1  -4 -14    9.13    2.29  68-0.90137 0.87214-0.34923-0.00678-0.38877-0.35028
   1  -4  -1  901.68    7.65  68-0.90273 0.98034-0.34716-0.00965-0.38698 0.34458
   1  -2 -13   -1.20    2.27  68-0.90360 0.88093-0.34584 0.16991-0.38584-0.30135
   1   0  -8    2.44    2.45  68-0.90149 0.92097-0.34904 0.34869-0.38861-0.02800
   1   0  -7  157.55    4.16  68-0.90186 0.92885-0.34848 0.34919-0.38812 0.02417
  -9   2  11   50.92    2.64  69-0.91093 0.23749-0.33448 0.51286-0.37616 0.85142
  -9   3  10   -7.81    3.15  70-0.91356 0.23227-0.33025 0.59710-0.37248 0.79409
  -8   4   8   -7.25    3.07  70-0.91345 0.29992-0.33042 0.68681-0.37263 0.69977
  -8   5   6   59.79    2.59  69-0.91129 0.28124-0.33391 0.78041-0.37566 0.59441
  -7  -1  12   25.71    3.18  69-0.91216 0.41721-0.33252 0.24535-0.37445 0.92841
  -7   4   7   99.52    2.84  69-0.90878 0.37211-0.33790 0.69509-0.37912 0.66426
  -7   5   5   14.98    2.22  69-0.90890 0.35568-0.33771 0.78350-0.37896 0.55723
  -7   7  -4   94.32    3.15  69-0.91112 0.28391-0.33419 0.95808-0.37591 0.06972
  -7   7  -3   11.25    2.90  70-0.91534 0.29513-0.32733 0.95214-0.36994 0.11878
  -6   1  10   56.43    3.47  70-0.91405 0.48742-0.32944 0.41800-0.37178 0.83178
  -6   2   9  145.13    3.98  69-0.91305 0.47811-0.33107 0.50980-0.37320 0.77946
  -6   4   6  325.15    3.88  69-0.90902 0.44907-0.33752 0.69473-0.37879 0.62319
  -6   5   4   13.72    2.30  69-0.91194 0.43691-0.33287 0.77828-0.37476 0.51151
  -6   6   1  309.72    4.53  70-0.91451 0.41290-0.32869 0.86302-0.37113 0.34913
  -5   1   9   29.89    3.36  70-0.91503 0.56572-0.32784 0.41624-0.37039 0.78952
  -5   2   8   -1.64    3.11  70-0.91423 0.55558-0.32914 0.50706-0.37152 0.73559
  -4   3   5    3.65    2.35  69-0.90818 0.60955-0.33885 0.60657-0.37994 0.59663
  -3   2   5   12.82    3.43  70-0.91379 0.70079-0.32987 0.50652-0.37215 0.60261
  -3   4   1  116.98    4.16  70-0.91418 0.66726-0.32923 0.68569-0.37159 0.38729
  -3   5  -9    7.71    4.15  70-0.91968 0.59105-0.32005 0.76562-0.36361-0.15805
  -3   5  -4   78.23    3.28  69-0.91030 0.62290-0.33550 0.78092-0.37704 0.12308
  -1  -9   1    2.26    2.55  70-0.91250 0.83608-0.33197-0.46695-0.37398 0.41419
   0  -9  -4    7.81    2.87  70-0.91377 0.88221-0.32990-0.47155-0.37218 0.15721
   0  -8  -1   61.55    3.32  70-0.91356 0.90690-0.33025-0.38169-0.37248 0.31758
   0  -2 -16    2.59    2.18  69-0.90902 0.77824-0.33752 0.15945-0.37879-0.48100
   0  -1 -15   19.69    3.25  70-0.91439 0.79150-0.32888 0.24086-0.37129-0.43364
   0   0 -14    4.46    2.94  69-0.91082 0.79593-0.33467 0.33514-0.37632-0.37581
   0   1 -12  174.47    4.72  69-0.91261 0.81377-0.33179 0.42080-0.37382-0.27057
   1  -7 -10    9.07    2.21  69-0.90986 0.91389-0.33619-0.28669-0.37764-0.14567
   1  -7  -9   -0.17    2.97  70-0.91337 0.92513-0.33054-0.29130-0.37274-0.10076
   1  -7  -5   20.82    2.95  69-0.91238 0.95662-0.33215-0.29136-0.37414 0.11863
   1  -6 -12    5.29    2.28  69-0.90986 0.89700-0.33619-0.19824-0.37764-0.25398
   1  -6  -3   12.45    3.36  70-0.91483 0.97590-0.32817-0.20655-0.37068 0.22252
   1  -5 -13   -3.00    2.20  69-0.90890 0.88707-0.33771-0.10523-0.37896-0.30893
   1  -4 -13  226.53    4.12  69-0.91287 0.89119-0.33137-0.02425-0.37346-0.31152
   1  -3 -13    5.56    2.70  69-0.91191 0.89030-0.33292 0.06599-0.37480-0.30901
   1  -2  -2   24.89    4.05  69-0.90866 0.97757-0.33809 0.15909-0.37929 0.28421
   1  -1 -11   25.05    3.34  69-0.91133 0.90601-0.33385 0.24483-0.37561-0.20182
  -8   6   4    2.22    3.19  70-0.91920 0.27325-0.32086 0.85589-0.36417 0.47508
  -7   1  11    2.69    2.14  70-0.91862 0.41553-0.32184 0.41188-0.36502 0.86482
  -7   2  10    5.85    2.25  70-0.91618 0.40512-0.32593 0.50476-0.36857 0.81504
  -7   3   9   20.95    3.11  70-0.92009 0.40030-0.31935 0.58795-0.36286 0.75552
  -7   6   3   34.13    3.20  71-0.92047 0.35043-0.31870 0.85390-0.36229 0.43280
  -7   7  -2    3.88    3.04  71-0.92079 0.30895-0.31814 0.94329-0.36181 0.16324
  -6  -4  12   15.63    2.80  71-0.92282 0.51208-0.31463-0.03851-0.35875 0.92642
  -6  -3  12    4.72    2.61  70-0.92168 0.51254-0.31661 0.05102-0.36047 0.92550
  -6   3   8   54.84    2.68  70-0.91847 0.47534-0.32209 0.58859-0.36524 0.71844
  -5  -4  11    1.78    2.80  71-0.92113 0.58817-0.31756-0.03742-0.36130 0.88847
  -5  -3  11   13.71    2.82  71-0.92090 0.58778-0.31795 0.05166-0.36164 0.88783
  -5   4   5    3.77    2.18  70-0.91537 0.53187-0.32727 0.68425-0.36974 0.57342
  -5   5   3  720.44    5.91  71-0.92183 0.52202-0.31634 0.76287-0.36024 0.45531
  -5   6  -1  107.97    3.75  70-0.91909 0.48529-0.32104 0.85583-0.36433 0.24728
  -3   5  -3  192.99    4.87  71-0.92061 0.64090-0.31846 0.76375-0.36208 0.16197
  -2   2   3   -1.77    3.01  70-0.91802 0.77185-0.32286 0.50298-0.36591 0.50092
  -2   3   1  589.00    6.45  70-0.91847 0.75612-0.32209 0.58964-0.36524 0.39372
  -1 -10  -2    2.89    2.18  70-0.91653 0.81666-0.32535-0.56501-0.36807 0.24801
  -1  -1   4   28.80    5.21  70-0.91790 0.86659-0.32306 0.23266-0.36608 0.56826
  -1   1 -15   16.38    3.19  71-0.91991 0.71193-0.31965 0.40746-0.36312-0.45510
  -1   2 -13   31.81    3.90  71-0.92411 0.73263-0.31237 0.48829-0.35678-0.35480
  -1   2   0    3.07    3.47  70-0.91584 0.83091-0.32650 0.50480-0.36907 0.35545
   0  -9  -8    2.70    2.75  71-0.92002 0.85518-0.31946-0.48007-0.36295-0.06606
   0  -9  -7   10.47    2.95  71-0.92060 0.86431-0.31847-0.48260-0.36209-0.01298
   0  -9  -6    4.80    2.99  70-0.91976 0.87194-0.31991-0.48220-0.36335 0.04106
   0  -9  -5  193.97    3.36  70-0.91779 0.87859-0.32324-0.47759-0.36624 0.09595
   0  -3 -16    4.23    2.37  70-0.91544 0.78436-0.32716 0.05970-0.36964-0.48983
   1  -7  -8   21.16    2.28  70-0.91572 0.93611-0.32669-0.29554-0.36924-0.04771
   1  -7  -7   38.99    2.48  70-0.91641 0.94495-0.32554-0.29667-0.36824 0.00464
   1  -7  -6  371.58    4.17  70-0.91526 0.95205-0.32746-0.29490-0.36990 0.05926
   1  -6 -11   23.06    2.27  70-0.91664 0.91213-0.32516-0.20814-0.36791-0.21026
   1  -5 -12   -3.96    2.26  70-0.91779 0.90387-0.32324-0.12008-0.36624-0.26781
   1  -5  -2  321.86    4.54  70-0.91595 0.98541-0.32631-0.11891-0.36890 0.27297
   1  -2 -12    3.50    2.20  70-0.91549 0.90184-0.32708 0.14858-0.36957-0.26214
   1  -1 -10  223.59    4.69  71-0.92047 0.92355-0.31870 0.22840-0.36229-0.16159
   1  -1  -4   27.67    4.82  71-0.92092 0.97325-0.31792 0.22776-0.36162 0.15903
  -8  -1  13   61.77    2.88  71-0.92397 0.35272-0.31275 0.22495-0.35707 0.95146
  -8   1  12   17.92    3.22  72-0.92738 0.34714-0.30669 0.39601-0.35177 0.89304
  -8   2  11    1.22    2.07  71-0.92342 0.33520-0.31372 0.49228-0.35791 0.84493
  -8   3  10    5.09    2.15  71-0.92555 0.32915-0.30996 0.57771-0.35463 0.78824
  -8   5   7    2.57    2.69  71-0.92696 0.30668-0.30743 0.75152-0.35242 0.62372
  -7   0  12   -0.34    2.71  72-0.92852 0.43343-0.30461 0.30543-0.34996 0.90400
  -7   5   6    2.03    3.02  72-0.92674 0.38020-0.30782 0.75521-0.35277 0.58521
  -7   7  -1   26.10    3.32  71-0.92691 0.32462-0.30752 0.93184-0.35250 0.20748
  -6   0  11    2.84    2.11  71-0.92331 0.50497-0.31391 0.31438-0.35808 0.87139
  -6   6   2  168.57    3.97  72-0.92717 0.43396-0.30705 0.84193-0.35209 0.38186
  -5  -5  11   26.09    3.53  73-0.93332 0.60022-0.29568-0.14844-0.34215 0.86860
  -5  -2  11    0.06    2.74  72-0.92958 0.59619-0.30267 0.12517-0.34826 0.87475
  -5   0  10    2.66    2.31  71-0.92353 0.58176-0.31353 0.31388-0.35774 0.83021
  -5   3   7   26.58    2.52  71-0.92264 0.55608-0.31507 0.58343-0.35909 0.66935
  -4  -8   8   73.06    5.36  72-0.93050 0.65726-0.30097-0.41054-0.34678 0.72560
  -4  -4  10   10.16    3.33  72-0.93196 0.67588-0.29826-0.05669-0.34441 0.82959
  -4  -3  10   48.74    3.21  72-0.92996 0.67377-0.30197 0.03517-0.34765 0.83240
  -4   1   8   86.52    3.16  71-0.92364 0.65016-0.31333 0.40340-0.35758 0.73522
  -4   2   7   30.79    2.66  71-0.92517 0.64361-0.31063 0.48964-0.35521 0.67907
  -4   5   1   44.15    2.83  71-0.92452 0.59347-0.31179 0.75747-0.35623 0.35750
  -3  -1   8  465.71    6.41  72-0.92716 0.73881-0.30707 0.21823-0.35211 0.74276
  -2 -10   1    8.66    2.93  72-0.92794 0.76771-0.30567-0.58438-0.35088 0.37942
  -2   4  -2 2869.06   14.83  72-0.92793 0.74141-0.30568 0.66173-0.35089 0.21739
  -1 -10  -3   -0.52    2.24  71-0.92353 0.81631-0.31353-0.57607-0.35774 0.17969
  -1  -9   0   17.92    2.94  72-0.92711 0.84337-0.30717-0.49465-0.35219 0.33901
  -1  -6   4  113.84    4.49  72-0.92773 0.87671-0.30605-0.22815-0.35122 0.55315
  -1   0 -16    2.10    2.86  71-0.92456 0.70817-0.31171 0.31234-0.35616-0.51693
  -1   1   2 1236.38   11.58  71-0.92364 0.85449-0.31333 0.40325-0.35758 0.45288
  -1   3  -3  123.91    5.92  72-0.93034 0.82024-0.30128 0.56888-0.34705 0.17261
   0  -8  -2   15.38    2.79  71-0.92528 0.90960-0.31044-0.40165-0.35505 0.24873
   0  -7   0   -0.72    2.90  72-0.92577 0.92654-0.30956-0.31179-0.35428 0.35150
   0  -6   1   48.53    3.74  72-0.92821 0.93744-0.30518-0.22902-0.35046 0.40355
   0  -2 -15    0.95    2.83  71-0.92543 0.80251-0.31016 0.13251-0.35481-0.45192
   1  -6 -10   21.41    2.22  71-0.92209 0.92586-0.31604-0.21944-0.35993-0.16339
   1  -6  -9   19.87    2.98  71-0.92641 0.93814-0.30842-0.22624-0.35329-0.11675
   1  -6  -5 2519.96   10.21  72-0.92795 0.97232-0.30564-0.22861-0.35086 0.09503
   1  -6  -4  111.04    3.20  71-0.92275 0.97584-0.31488-0.21966-0.35892 0.15820
   1  -5 -11    3.04    2.89  71-0.92517 0.92020-0.31063-0.13427-0.35521-0.22318
   1  -5  -3    0.52    3.39  72-0.92747 0.98918-0.30652-0.13925-0.35163 0.20077
   1  -4 -12  141.00    3.05  71-0.92198 0.90937-0.31623-0.04156-0.36010-0.27015
   1  -4  -2   93.26    3.21  71-0.92386 0.99271-0.31295-0.04416-0.35724 0.26309
   1  -3 -12   52.54    2.57  71-0.92170 0.90894-0.31670 0.04768-0.36051-0.27019
   1  -3  -2   36.30    3.13  71-0.92364 0.99261-0.31333 0.04515-0.35758 0.26256
   1  -2 -11   91.76    3.56  71-0.92557 0.92060-0.30992 0.13051-0.35460-0.22249
   1  -1  -9   74.64    3.93  72-0.92767 0.93882-0.30616 0.21715-0.35131-0.11952
  -8   4   9   19.42    3.05  72-0.93246 0.32790-0.29735 0.65391-0.34364 0.72371
  -8   6   5    5.20    3.22  72-0.93228 0.29487-0.29770 0.83195-0.34395 0.50922
  -7  -3  13    1.80    3.01  73-0.93303 0.44521-0.29628 0.02929-0.34271 0.95229
  -7   4   8    9.04    2.18  72-0.92908 0.40064-0.30363 0.66104-0.34913 0.68786
  -7   6   4   13.23    3.21  73-0.93371 0.37090-0.29498 0.83082-0.34157 0.46616
  -7   7   0  355.68    4.95  73-0.93390 0.33980-0.29462 0.91844-0.34126 0.25080
  -6  -5  12   17.81    3.05  73-0.93366 0.52318-0.29508-0.14885-0.34166 0.90903
  -6  -2  12   11.43    2.36  72-0.93003 0.51952-0.30187 0.12430-0.34760 0.91458
  -6   4   7   41.62    2.58  72-0.92982 0.47848-0.30226 0.65860-0.34794 0.64657
  -6   5   5   25.40    2.37  72-0.92919 0.46075-0.30343 0.74938-0.34896 0.53972
  -6   7  -6    0.77    3.04  72-0.93288 0.37509-0.29657 0.91944-0.34296-0.05672
  -6   7  -5   17.99    3.25  72-0.93224 0.38183-0.29777 0.92190-0.34401-0.00153
  -6   7  -4   27.31    3.14  72-0.93324 0.39003-0.29588 0.92040-0.34236 0.04968
  -5   6   0   23.86    2.56  72-0.93003 0.50551-0.30187 0.83689-0.34760 0.28293
  -4   0   9    2.55    3.40  72-0.93212 0.66645-0.29800 0.29864-0.34422 0.77645
  -4   3   6   74.68    3.65  73-0.93425 0.64400-0.29396 0.56168-0.34068 0.61095
  -4   4   4  128.29    3.29  72-0.92972 0.62287-0.30246 0.65870-0.34811 0.51131
  -4   6  -6   11.94    3.22  72-0.93335 0.54458-0.29567 0.83024-0.34218-0.03101
  -4   6  -5   26.96    3.17  72-0.93317 0.55261-0.29602 0.83056-0.34248 0.02202
  -4   6  -4    6.84    2.93  73-0.93458 0.56225-0.29332 0.82638-0.34012 0.07411
  -3   3   4 1879.34    9.27  72-0.93151 0.70955-0.29914 0.56651-0.34522 0.52152
  -3   5  -2   12.30    3.45  72-0.93221 0.66124-0.29783 0.74308-0.34407 0.19834
  -2  -9   3  154.60    3.56  72-0.92962 0.78514-0.30263-0.49874-0.34827 0.48320
  -1  -7   3   40.09    3.26  73-0.93294 0.87320-0.29645-0.32668-0.34286 0.49098
   0  -8 -10    9.59    2.85  72-0.93171 0.85029-0.29875-0.41425-0.34487-0.19250
   0  -8  -3   -1.93    2.82  73-0.93296 0.90936-0.29641-0.41480-0.34282 0.17883
   0  -4 -15    4.45    2.41  72-0.92972 0.80735-0.30246-0.05388-0.34811-0.45792
   0  -4   2   54.36    3.97  72-0.93226 0.94896-0.29773-0.05890-0.34398 0.45085
   0  -3 -15    9.16    2.24  72-0.93014 0.80789-0.30168 0.03434-0.34743-0.45842
   0  -3   2    2.92    3.95  73-0.93554 0.95247-0.29148 0.02446-0.33851 0.44505
   0  -1 -14  250.90    4.40  72-0.93126 0.81704-0.29960 0.21036-0.34561-0.40585
   0   0 -13   -0.68    2.32  72-0.92913 0.82129-0.30353 0.30598-0.34905-0.35033
   0   1 -11   47.18    3.69  72-0.92975 0.84006-0.30239 0.39118-0.34806-0.24272
   1  -6  -8   52.43    2.70  72-0.92929 0.94918-0.30324-0.23059-0.34879-0.06817
   1  -6  -7  125.85    3.04  72-0.93056 0.95869-0.30090-0.23314-0.34675-0.01637
   1  -6  -6  352.78    4.22  72-0.93014 0.96657-0.30168-0.23233-0.34743 0.03807
   1  -5 -10    0.67    2.26  72-0.93119 0.93410-0.29973-0.14369-0.34573-0.18119
   1  -4 -11   13.86    2.49  72-0.92993 0.92559-0.30207-0.05338-0.34777-0.22960
   1  -3 -11    3.08    2.05  72-0.93056 0.92569-0.30090 0.03351-0.34675-0.23140
   1  -2 -10  186.17    4.42  73-0.93369 0.93720-0.29502 0.11617-0.34161-0.18205
   1  -2  -3  173.39    4.81  72-0.93077 0.99145-0.30051 0.12107-0.34641 0.19692
   1  -1  -8  198.63    4.68  73-0.93340 0.95267-0.29558 0.20586-0.34210-0.07522
   1  -1  -5   23.09    4.03  72-0.93193 0.97585-0.29835 0.20866-0.34453 0.08762
  -8   0  13   -0.88    2.32  73-0.93730 0.36597-0.28800 0.28673-0.33545 0.93073
  -7  -2  13   58.61    2.79  73-0.93672 0.44903-0.28914 0.11318-0.33644 0.94436
  -7   2  11   14.27    2.85  74-0.94063 0.43630-0.28136 0.46062-0.32962 0.83027
  -6  -1  12   14.06    2.81  74-0.94040 0.52931-0.28182 0.19521-0.33003 0.89659
  -6   2  10    0.49    2.98  73-0.93881 0.51184-0.28501 0.46358-0.33282 0.79260
  -6   6   3  111.99    3.51  74-0.93941 0.45469-0.28383 0.81906-0.33179 0.41419
  -6   7  -3    0.42    2.29  73-0.93607 0.40077-0.29042 0.91491-0.33756 0.10044
  -6   7  -2    9.08    3.17  74-0.93987 0.41418-0.28290 0.90590-0.33097 0.14625
  -5  -1  11   86.24    3.50  74-0.94138 0.60722-0.27983 0.19245-0.32828 0.85428
  -5   4   6   -4.63    2.49  73-0.93597 0.55998-0.29061 0.64720-0.33773 0.59599
  -5   5   4  481.29    4.70  73-0.93802 0.54677-0.28659 0.73222-0.33421 0.48383
  -5   6   1 1611.46    8.60  74-0.94061 0.52484-0.28139 0.81604-0.32965 0.31769
  -4  -2  10   29.33    3.17  73-0.93836 0.68121-0.28592 0.10902-0.33362 0.81918
  -4   5   2  280.95    4.79  74-0.93942 0.61630-0.28379 0.72917-0.33175 0.38654
  -4   6  -7   16.70    3.28  73-0.93764 0.54065-0.28733 0.82187-0.33486-0.09231
  -4   6  -3    9.21    3.04  74-0.94015 0.57637-0.28233 0.81607-0.33047 0.11718
  -3  -9   5    4.46    2.79  73-0.93768 0.72502-0.28726-0.51384-0.33479 0.56438
  -3   4   2   38.03    2.81  73-0.93526 0.69727-0.29198 0.64813-0.33894 0.40751
  -2 -10   0   23.86    3.03  74-0.94058 0.77133-0.28146-0.60840-0.32971 0.30450
  -2  -3   7    2.08    3.89  74-0.94200 0.82970-0.27857 0.01230-0.32717 0.67795
  -2   2 -15    8.38    3.03  74-0.93987 0.64735-0.28290 0.46049-0.33097-0.50103
  -1  -9  -1   35.07    3.05  73-0.93822 0.84588-0.28620-0.51512-0.33386 0.26862
  -1  -1 -16   11.01    3.14  74-0.94052 0.72526-0.28158 0.19219-0.32981-0.54264
  -1   3  -9    0.42    5.14  76-0.94903 0.79017-0.26358 0.53007-0.31398-0.18216
   0  -8  -9    7.53    2.32  73-0.93587 0.86308-0.29081-0.42170-0.33791-0.14467
   0  -8  -8    7.48    2.92  74-0.93893 0.87422-0.28478-0.42703-0.33262-0.09692
   0  -8  -5    1.83    2.86  74-0.94027 0.90008-0.28208-0.42993-0.33025 0.06167
   0  -8  -4   18.25    2.83  73-0.93747 0.90573-0.28767-0.42446-0.33515 0.12159
   0  -7 -12   22.48    2.43  73-0.93450 0.83685-0.29345-0.32963-0.34022-0.30520
   0  -7  -1   15.96    3.11  73-0.93873 0.93106-0.28518-0.33827-0.33297 0.27919
   0  -6 -13    3.88    2.90  73-0.93849 0.83227-0.28566-0.24775-0.33339-0.36383
   0  -5 -14   34.71    2.59  73-0.93647 0.82340-0.28963-0.15601-0.33687-0.41406
   0  -2 -14    2.61    3.04  74-0.94001 0.82555-0.28262 0.10429-0.33073-0.42219
   1  -5  -9    0.53    2.19  73-0.93597 0.94706-0.29061-0.15278-0.33773-0.13536
   1  -5  -8  434.56    5.02  74-0.93935 0.95905-0.28395-0.16227-0.33189-0.08405
   1  -5  -5   28.33    3.52  74-0.93968 0.98415-0.28327-0.16218-0.33129 0.07671
   1  -5  -4  914.14    6.49  73-0.93546 0.98812-0.29159-0.15408-0.33859 0.13691
   1  -4 -10   20.32    2.32  73-0.93667 0.94006-0.28924-0.06693-0.33653-0.18747
   1  -4  -3  158.84    3.68  73-0.93647 0.99712-0.28963-0.06721-0.33687 0.18853
   1  -3 -10  108.33    3.70  73-0.93801 0.94129-0.28661 0.01852-0.33423-0.18971
   1  -3  -3   19.44    3.73  73-0.93884 0.99927-0.28496 0.01784-0.33278 0.18506
   1  -2  -9   96.56    3.84  74-0.94024 0.95191-0.28214 0.10304-0.33031-0.13977
   1  -1  -7 1180.35    8.40  73-0.93607 0.96369-0.29042 0.20062-0.33756-0.02617
   1  -1  -6  194.28    4.21  73-0.93587 0.97175-0.29081 0.20109-0.33791 0.02758
  -8   2  12   80.63    3.34  75-0.94609 0.36638-0.27020 0.44748-0.31988 0.86222
  -8   3  11    0.38    3.18  74-0.94510 0.35769-0.27231 0.53918-0.32174 0.80820
  -8   5   8    0.02    2.20  74-0.94340 0.32993-0.27587 0.72072-0.32488 0.65296
  -8   6   6    4.73    3.08  75-0.94521 0.31492-0.27207 0.80755-0.32153 0.54093
  -7  -1  13   83.81    3.48  75-0.94527 0.45838-0.27194 0.18380-0.32141 0.92931
  -7   1  12   31.66    3.19  75-0.94527 0.45000-0.27194 0.36159-0.32142 0.87567
  -7   3  10   -3.10    2.28  74-0.94148 0.42951-0.27983 0.54642-0.32836 0.77614
  -7   5   7   33.59    2.48  74-0.94206 0.40552-0.27864 0.72501-0.32731 0.61203
  -7   6   5   27.90    2.92  75-0.94598 0.39294-0.27043 0.80533-0.32009 0.49851
  -7   7   1    2.53    2.33  74-0.94177 0.35572-0.27924 0.90307-0.32783 0.29159
  -6   1  11    0.58    2.06  74-0.94264 0.52399-0.27746 0.36588-0.32627 0.84007
  -6   3   9  165.81    3.19  74-0.94110 0.50609-0.28062 0.54920-0.32905 0.73441
  -6   5   6   59.50    3.27  74-0.94507 0.48559-0.27237 0.71825-0.32179 0.56641
  -6   7  -1   62.82    3.56  75-0.94561 0.42781-0.27122 0.89476-0.32078 0.18988
  -5   1  10  606.71    5.79  74-0.94511 0.60344-0.27227 0.36220-0.32171 0.79409
  -5   2   9    1.31    2.20  74-0.94187 0.59140-0.27904 0.45733-0.32766 0.74652
  -5   3   8  124.96    3.73  75-0.94527 0.58685-0.27195 0.53920-0.32142 0.68637
  -4   6  -8    3.34    3.61  75-0.94741 0.54142-0.26734 0.80243-0.31736-0.16363
  -4   6  -2    5.30    2.76  75-0.94623 0.59035-0.26990 0.80352-0.31961 0.16104
  -3   1   7   95.47    3.28  74-0.94264 0.74547-0.27746 0.36735-0.32627 0.66319
  -3   2   6  300.86    4.87  74-0.94479 0.73952-0.27296 0.45171-0.32231 0.60576
  -3   4 -13    0.76    4.19  76-0.95060 0.58974-0.26030 0.61621-0.31115-0.42506
  -3   5  -1   11.17    3.24  74-0.94409 0.68174-0.27442 0.71974-0.32360 0.23107
  -2  -8   4   26.04    2.97  74-0.94481 0.80834-0.27291-0.43895-0.32227 0.51148
  -2  -6   6 1103.62   13.89  75-0.94884 0.82884-0.26422-0.26961-0.31461 0.61113
  -2   0   6    1.36    3.37  74-0.94566 0.82517-0.27110 0.27107-0.32068 0.61545
  -2   1   5    0.74    2.66  74-0.94245 0.81372-0.27785 0.36694-0.32662 0.56933
  -2   3 -13   10.87    3.62  75-0.94615 0.67004-0.27007 0.53602-0.31977-0.40449
  -2   3   2  332.11    5.59  75-0.94523 0.79166-0.27202 0.53965-0.32149 0.40297
  -2   4  -1  516.69    6.77  74-0.94520 0.76704-0.27208 0.62858-0.32154 0.24148
  -1  -9  -2   27.24    3.07  75-0.94571 0.84545-0.27101-0.52989-0.32060 0.19954
  -1  -8   1   70.53    3.35  74-0.94440 0.86814-0.27377-0.43797-0.32303 0.36420
  -1   0 -15 1179.19    8.73  75-0.94557 0.73769-0.27130 0.27109-0.32085-0.49817
  -1   1 -14  135.76    4.10  74-0.94336 0.74421-0.27596 0.36367-0.32495-0.43962
   0  -8  -7   -1.62    2.31  74-0.94078 0.88405-0.28127-0.42920-0.32962-0.04987
   0  -8  -6    5.89    2.21  74-0.94129 0.89253-0.28022-0.43227-0.32870 0.00646
   0  -7 -11  147.25    3.11  74-0.94129 0.85197-0.28022-0.34397-0.32870-0.26094
   0  -6 -12   44.84    3.19  75-0.94601 0.84869-0.27037-0.26345-0.32003-0.32431
   0  -4 -14   22.92    2.31  74-0.94148 0.82767-0.27983-0.07695-0.32836-0.42330
   0  -3 -14   28.69    2.49  74-0.94302 0.82892-0.27667 0.00873-0.32557-0.42630
   0  -1 -13  180.91    4.22  75-0.94586 0.83945-0.27069 0.18157-0.32032-0.37784
   0   0 -12  920.39    7.65  75-0.94490 0.84656-0.27273 0.27208-0.32211-0.32248
   0   1 -10   -1.25    3.45  75-0.94519 0.86192-0.27212 0.36350-0.32157-0.21701
   1  -5  -7  548.76    5.02  74-0.94119 0.96916-0.28042-0.16561-0.32888-0.03329
   1  -5  -6    1.96    2.58  74-0.94148 0.97750-0.27983-0.16535-0.32836 0.01864
   1  -4  -9    3.77    2.37  74-0.94206 0.95329-0.27864-0.07740-0.32731-0.14339
   1  -4  -8   15.35    3.41  75-0.94580 0.96553-0.27082-0.08528-0.32043-0.09609
   1  -4  -4   12.17    3.17  74-0.94427 0.99627-0.27405-0.08131-0.32327 0.12115
   1  -3  -9   74.94    3.71  74-0.94386 0.95530-0.27491 0.00653-0.32403-0.14636
   1  -2  -8  112.17    4.10  75-0.94546 0.96471-0.27153 0.09301-0.32106-0.09597
   1  -2  -4  497.03    6.08  74-0.94225 0.99465-0.27825 0.09869-0.32697 0.12423
  -8   1  13   70.11    3.55  76-0.95121 0.37984-0.25898 0.34869-0.31021 0.90498
  -8   4  10   15.90    2.39  75-0.94958 0.35374-0.26264 0.61927-0.31343 0.74706
  -7   4   9   -1.50    2.36  75-0.94712 0.42699-0.26802 0.62403-0.31818 0.71217
  -7   7   2    2.19    3.04  75-0.94979 0.37256-0.26216 0.88572-0.31301 0.33032
  -6   4   8    2.40    2.15  75-0.94822 0.50482-0.26563 0.62239-0.31607 0.66837
  -6   6   4   -1.57    3.01  76-0.95125 0.47461-0.25887 0.79408-0.31011 0.44761
  -6   7   0   78.51    3.32  76-0.95185 0.44209-0.25752 0.88143-0.30892 0.23059
  -5   6   2  103.22    3.74  76-0.95121 0.54340-0.25896 0.79367-0.31019 0.35268
  -4  -5  10   77.16    4.86  76-0.95493 0.69902-0.25035-0.19561-0.30258 0.78668
  -4  -1  10  667.19    6.80  75-0.95042 0.69377-0.26075 0.17218-0.31177 0.79719
  -4   2   8   -2.56    3.35  76-0.95102 0.67716-0.25940 0.43766-0.31058 0.68806
  -4   4   5   -0.67    2.64  75-0.94895 0.64974-0.26403 0.62117-0.31467 0.53209
  -3  -8   6    5.70    3.05  76-0.95284 0.74820-0.25524-0.45620-0.30690 0.59078
  -3   0   8   -1.65    3.50  76-0.95060 0.76180-0.26034 0.26092-0.31141 0.70241
  -2 -10  -1   35.89    2.97  75-0.94858 0.77130-0.26483-0.62611-0.31537 0.23411
  -2  -4   7    0.81    6.81  81-0.97669 0.86567-0.18919-0.16692-0.24817 0.59897
  -2  -2   7   27.16    3.63  76-0.95162 0.83965-0.25804 0.08022-0.30938 0.65925
  -2   1 -16   88.36    3.47  75-0.94742 0.64566-0.26737 0.35805-0.31761-0.56720
  -2   2   4  264.56    5.30  75-0.95053 0.81338-0.26050 0.43921-0.31155 0.50092
  -1  -9  -3   13.81    3.01  76-0.95048 0.84181-0.26062-0.54043-0.31165 0.13778
  -1  -2 -16   15.12    2.50  75-0.94786 0.73123-0.26642 0.08744-0.31678-0.55653
  -1   2 -12   52.57    3.82  76-0.95019 0.76665-0.26127 0.43846-0.31223-0.34529
   0  -7 -10   29.22    2.28  75-0.94685 0.86546-0.26861-0.35398-0.31871-0.21898
   0  -7  -9   20.93    3.02  76-0.95109 0.87806-0.25924-0.36482-0.31044-0.17293
   0  -7  -2   53.16    2.73  75-0.94795 0.93199-0.26623-0.35707-0.31660 0.20849
   0  -6   0    0.64    2.39  75-0.94749 0.94798-0.26722-0.26715-0.31748 0.31714
   0  -5 -13   36.51    2.53  75-0.94655 0.84029-0.26926-0.17530-0.31928-0.37881
   1  -4  -7   18.63    2.53  75-0.94831 0.97591-0.26543-0.09065-0.31590-0.04727
   1  -4  -6   18.68    2.44  75-0.94895 0.98484-0.26403-0.09220-0.31467 0.00484
   1  -4  -5    6.14    2.39  75-0.94777 0.99183-0.26662-0.08956-0.31695 0.06108
   1  -3  -8  220.85    3.81  75-0.94831 0.96770-0.26543-0.00166-0.31590-0.10109
   1  -3  -7    1.14    3.29  75-0.95065 0.97879-0.26024-0.00760-0.31132-0.05263
   1  -3  -5  113.55    4.08  76-0.95107 0.99511-0.25929-0.00902-0.31048 0.05496
   1  -3  -4   18.12    2.65  75-0.94722 0.99929-0.26782 0.00043-0.31800 0.11574
   1  -2  -7   24.58    2.55  75-0.94849 0.97595-0.26503 0.08691-0.31555-0.04782
   1  -2  -6  216.35    4.75  75-0.94956 0.98515-0.26267 0.08405-0.31347 0.00327
   1  -2  -5 5933.33   17.92  75-0.94786 0.99173-0.26642 0.08765-0.31678 0.05993
  -8   5   9   -0.69    2.92  76-0.95574 0.35210-0.24820 0.69102-0.30076 0.67771
  -8   6   7    1.11    2.82  77-0.95665 0.33491-0.24603 0.78144-0.29883 0.57144
  -7   0  13   45.19    3.57  76-0.95522 0.46926-0.24945 0.25121-0.30186 0.90840
  -7   5   8   52.54    3.31  77-0.95621 0.42791-0.24708 0.69017-0.29976 0.64203
  -6   0  12    2.64    2.31  76-0.95276 0.54254-0.25523 0.25596-0.30697 0.87363
  -5   0  11    3.01    3.21  76-0.95471 0.62127-0.25066 0.25128-0.30293 0.82844
  -5   4   7   45.84    2.45  76-0.95388 0.58733-0.25262 0.60984-0.30466 0.61531
  -5   5   5   28.54    2.36  76-0.95284 0.57014-0.25503 0.70085-0.30679 0.51021
  -4   1   9  922.43    6.67  76-0.95362 0.68846-0.25322 0.34345-0.30519 0.73640
  -4   3   7    6.73    3.57  77-0.95575 0.67371-0.24819 0.51610-0.30074 0.62533
  -4   5   3  178.87    3.68  76-0.95345 0.63848-0.25362 0.69928-0.30555 0.41423
  -4   6  -1   35.32    2.54  76-0.95371 0.60643-0.25302 0.78717-0.30502 0.19929
  -3  -3   9   14.60    3.69  77-0.95893 0.78041-0.24040-0.02925-0.29385 0.73665
  -3   3   5    4.30    2.35  76-0.95413 0.74053-0.25202 0.51964-0.30413 0.53370
  -3   4   3    6.41    2.46  76-0.95336 0.72313-0.25383 0.61086-0.30573 0.42804
  -3   5 -10    4.27    6.35  80-0.97029 0.63298-0.20947 0.65485-0.26635-0.30969
  -3   5   0  421.86    5.57  76-0.95520 0.70057-0.24950 0.69526-0.30190 0.26294
  -2  -7   5   50.83    3.45  76-0.95404 0.82576-0.25224-0.37046-0.30432 0.54721
  -1  -9  -7    5.07    2.20  76-0.95284 0.81152-0.25503-0.54659-0.30679-0.08273
  -1  -9  -6    9.70    2.26  76-0.95405 0.82074-0.25222-0.55001-0.30431-0.03074
  -1  -9  -5   13.33    2.72  76-0.95439 0.82942-0.25142-0.54956-0.30360 0.02251
  -1  -9  -4   28.68    2.39  76-0.95293 0.83633-0.25483-0.54701-0.30661 0.07951
  -1  -8   0   29.36    2.93  77-0.95612 0.87272-0.24730-0.46460-0.29995 0.28450
  -1   2   1   23.81    5.08  76-0.95509 0.87811-0.24975 0.42834-0.30213 0.34327
  -1   3  -2  669.34    9.39  76-0.95479 0.85290-0.25048 0.51858-0.30277 0.18143
   0  -7  -8    0.94    2.67  76-0.95456 0.88955-0.25102-0.37251-0.30324-0.12689
   0  -7  -4    4.78    2.97  76-0.95598 0.92440-0.24764-0.37813-0.30026 0.08438
   0  -7  -3    1.86    2.15  76-0.95345 0.92953-0.25362-0.36980-0.30555 0.14402
   0  -6 -11    5.28    2.15  76-0.95284 0.86309-0.25503-0.27954-0.30679-0.28446
   0  -5 -12    0.66    2.85  76-0.95456 0.85657-0.25102-0.19459-0.30324-0.34176
   0  -4 -13    9.83    2.35  76-0.95186 0.84576-0.25728-0.09902-0.30878-0.38896
   0  -3 -13   43.02    3.11  76-0.95424 0.84838-0.25178-0.01622-0.30392-0.39314
   0  -2 -13    2.23    2.30  76-0.95267 0.84617-0.25543 0.07698-0.30714-0.39147
   1  -3  -6 1014.73    6.96  76-0.95206 0.98803-0.25683-0.01150-0.30838-0.00098
  -7   2  12    8.49    3.00  77-0.96065 0.46627-0.23602 0.41451-0.28999 0.84362
  -7   3  11   54.64    2.66  77-0.95944 0.45653-0.23908 0.50300-0.29269 0.79504
  -7   6   6    5.72    2.41  77-0.95739 0.41245-0.24418 0.77959-0.29721 0.52858
  -7   7   3    1.61    2.30  77-0.95772 0.38808-0.24337 0.86737-0.29649 0.36659
  -6   2  11   10.44    3.14  77-0.95994 0.54150-0.23782 0.41560-0.29158 0.80492
  -6   3  10   43.38    3.08  77-0.96001 0.53367-0.23765 0.50404-0.29143 0.75258
  -6   5   7  175.63    3.31  77-0.95894 0.50762-0.24034 0.68319-0.29382 0.59611
  -6   6   5   15.81    2.84  78-0.96154 0.49389-0.23371 0.76788-0.28794 0.47817
  -6   7   1    8.23    2.40  77-0.95845 0.45695-0.24156 0.86529-0.29489 0.27194
  -5   6   3   63.09    3.54  78-0.96101 0.56127-0.23510 0.76953-0.28917 0.38578
  -5   7  -6    0.05    2.70  78-0.96191 0.48711-0.23275 0.85511-0.28709-0.09766
  -5   7  -5   35.16    3.29  77-0.96052 0.49422-0.23634 0.86079-0.29027-0.03999
  -5   7  -4   34.43    3.38  77-0.95992 0.50179-0.23786 0.86214-0.29162 0.01534
  -5   7  -3   14.42    3.10  78-0.96108 0.51162-0.23492 0.85848-0.28901 0.06323
  -4   6  -9   -0.19    3.55  78-0.96454 0.55090-0.22577 0.76020-0.28090-0.25421
  -4   6   0  190.26    4.22  78-0.96089 0.62103-0.23541 0.76962-0.28944 0.23840
  -3  -7   7    0.77    3.06  78-0.96148 0.76519-0.23388-0.38854-0.28809 0.62466
  -3  -2   9  127.67    4.45  78-0.96070 0.78105-0.23589 0.05701-0.28987 0.73390
  -2  -9   1    4.38    2.80  78-0.96134 0.80066-0.23424-0.56681-0.28841 0.31643
  -2   4   0   19.77    3.78  77-0.95956 0.78941-0.23879 0.59448-0.29244 0.26882
  -1  -8 -10    2.24    2.66  78-0.96053 0.79356-0.23633-0.47321-0.29026-0.25818
  -1  -5   4  957.36   11.04  78-0.96278 0.91125-0.23047-0.21462-0.28507 0.48715
  -1  -4 -15  134.13    4.10  77-0.95974 0.75236-0.23832-0.11705-0.29202-0.52588
  -1  -1 -15   16.01    2.34  77-0.95736 0.74869-0.24424 0.15794-0.29726-0.52150
   0  -7  -7   89.74    2.73  77-0.95697 0.90021-0.24519-0.37584-0.29810-0.08172
   0  -7  -6    2.56    2.20  77-0.95804 0.90965-0.24257-0.38125-0.29578-0.02651
   0  -7  -5   10.88    2.43  77-0.95804 0.91783-0.24257-0.38039-0.29578 0.02442
   0  -6 -10    8.56    2.27  77-0.95853 0.87722-0.24135-0.29252-0.29471-0.24307
   0  -6  -1   46.94    2.83  77-0.95878 0.95203-0.24075-0.29274-0.29417 0.23686
   0  -4 -12  172.72    3.84  78-0.96055 0.86254-0.23626-0.11997-0.29020-0.35426
   0  -1 -12  177.84    3.54  77-0.95829 0.85918-0.24196 0.15647-0.29524-0.34968
   0   0 -11   -0.06    2.39  77-0.95821 0.86670-0.24216 0.24396-0.29542-0.29678
   0   1  -9   86.90    4.03  77-0.95894 0.88418-0.24033 0.33133-0.29380-0.18903
  -8   3  12    8.92    2.39  78-0.96237 0.38194-0.23152 0.50028-0.28625 0.82650
  -8   4  11   25.23    2.34  78-0.96432 0.37626-0.22635 0.58398-0.28167 0.76853
  -7  -2  14   29.20    2.95  79-0.96700 0.48839-0.21892 0.04094-0.27507 0.93614
  -7   1  13   87.42    3.23  79-0.96619 0.47894-0.22121 0.31197-0.27710 0.88422
  -7   4  10   20.44    2.40  78-0.96253 0.45157-0.23111 0.58849-0.28589 0.73188
  -7   7   4    1.61    3.21  79-0.96570 0.40382-0.22258 0.84710-0.27832 0.40276
  -6  -3  13    3.36    2.76  78-0.96428 0.56293-0.22646-0.03903-0.28176 0.90200
  -6  -2  13    6.16    2.82  78-0.96457 0.56320-0.22566 0.04880-0.28105 0.90134
  -6   1  12   10.86    3.15  79-0.96533 0.55502-0.22360 0.31337-0.27922 0.84640
  -6   4   9   45.17    2.46  78-0.96368 0.52837-0.22807 0.58557-0.28319 0.68828
  -6   7   2   33.54    3.39  78-0.96519 0.47273-0.22398 0.84751-0.27956 0.30966
  -5  -3  12    2.47    2.57  79-0.96712 0.64246-0.21860-0.04716-0.27478 0.85417
  -5  -2  12    0.53    2.75  79-0.96697 0.64185-0.21902 0.04178-0.27516 0.85488
  -5   2  10   20.46    2.19  78-0.96360 0.62262-0.22827 0.40792-0.28337 0.75511
  -5   3   9   37.74    2.42  78-0.96390 0.61402-0.22746 0.49610-0.28265 0.70046
  -5   5   6    2.59    2.88  79-0.96552 0.59052-0.22306 0.66874-0.27875 0.53634
  -5   7  -2  256.22    4.02  78-0.96372 0.52258-0.22796 0.85148-0.28310 0.11005
  -4   0  10  134.06    3.52  78-0.96307 0.70610-0.22969 0.23126-0.28463 0.76936
  -4   4   6   30.61    3.44  78-0.96477 0.67495-0.22512 0.58262-0.28057 0.55021
  -4   5   4   14.36    3.46  79-0.96578 0.65911-0.22235 0.66806-0.27812 0.44126
  -3  -9   4    0.98    2.38  78-0.96421 0.74328-0.22663-0.57252-0.28192 0.45663
  -3   5   1    5.91    3.33  79-0.96527 0.71868-0.22374 0.66916-0.27934 0.29445
  -2  -8   3    2.25    2.80  78-0.96574 0.82185-0.22246-0.49051-0.27821 0.41326
  -2  -1   7  304.55    5.98  79-0.96592 0.85383-0.22197 0.13365-0.27778 0.62768
  -2   0 -16   -3.82    2.97  79-0.96460 0.66227-0.22559 0.22843-0.28099-0.60344
  -2   2 -14   31.77    3.22  79-0.96638 0.68173-0.22067 0.39701-0.27663-0.50214
  -2   3   3  215.36    4.93  79-0.96530 0.82007-0.22367 0.49152-0.27929 0.41396
  -1  -8  -9    5.90    2.21  78-0.96390 0.80587-0.22746-0.48478-0.28265-0.21431
  -1  -8  -1    3.71    2.70  79-0.96460 0.87154-0.22557-0.48446-0.28097 0.21369
  -1  -6 -13    1.75    2.91  78-0.96436 0.77327-0.22624-0.30804-0.28157-0.43010
  -1  -6   3    9.12    3.23  78-0.96490 0.90509-0.22475-0.30857-0.28025 0.42844
  -1  -5 -14    2.28    2.81  79-0.96522 0.76483-0.22388-0.21968-0.27947-0.48194
  -1  -3 -15   -0.04    2.53  78-0.96222 0.75337-0.23192-0.03233-0.28661-0.53386
  -1  -2 -15    1.41    2.25  78-0.96203 0.75410-0.23242 0.05423-0.28705-0.53131
  -1   0 -14   -0.33    2.16  78-0.96268 0.76158-0.23071 0.23345-0.28553-0.48040
  -1   1 -13   49.58    2.72  78-0.96264 0.77146-0.23081 0.31797-0.28562-0.42585
   0  -6  -9   13.79    2.25  78-0.96330 0.89008-0.22908-0.30590-0.28409-0.19888
   0  -6  -2   58.20    3.70  79-0.96576 0.95017-0.22240-0.31164-0.27815 0.17169
   0  -5 -11   77.81    2.87  78-0.96181 0.87205-0.23299-0.21309-0.28756-0.30262
   0  -5   0   -0.60    3.51  78-0.96525 0.96610-0.22380-0.22232-0.27940 0.27916
   0  -3 -12   32.90    2.50  78-0.96360 0.86577-0.22827-0.04010-0.28337-0.36060
   0  -2 -12   37.51    2.58  78-0.96345 0.86553-0.22868 0.04890-0.28373-0.36003
  -7  -1  14   16.53    2.77  80-0.97031 0.49210-0.20954 0.12301-0.26677 0.92703
  -7   5   9   13.17    2.32  79-0.96875 0.44883-0.21416 0.66053-0.27088 0.66375
  -7   6   7   60.41    2.65  79-0.96780 0.43095-0.21691 0.75265-0.27332 0.55812
  -6  -4  13   18.87    3.14  80-0.97047 0.56816-0.20908-0.14529-0.26636 0.88733
  -6  -1  13   54.70    3.34  79-0.96881 0.56681-0.21397 0.12645-0.27072 0.89130
  -5  -6  11   10.54    4.34  82-0.97775 0.64423-0.18544-0.34700-0.24526 0.77206
  -5  -1  12  156.71    3.84  80-0.97113 0.64569-0.20709 0.11910-0.26458 0.84422
  -5   1  11   89.36    2.95  79-0.96815 0.63477-0.21588 0.30676-0.27242 0.79808
  -5   4   8   72.58    2.53  79-0.96875 0.61058-0.21416 0.57191-0.27088 0.63489
  -5   6   4   24.15    3.05  80-0.97012 0.57872-0.21012 0.74454-0.26728 0.41717
  -5   7  -7    5.05    3.11  80-0.96949 0.48728-0.21197 0.83646-0.26893-0.17121
  -5   7  -1   14.96    2.32  79-0.96758 0.53509-0.21752 0.84115-0.27387 0.15569
  -4  -9   6    8.31    2.97  79-0.96855 0.67880-0.21473-0.58540-0.27139 0.54209
  -4   6   1   92.65    3.03  79-0.96855 0.63776-0.21475 0.74933-0.27140 0.27242
  -3  -4   9   42.34    4.35  80-0.97279 0.79271-0.20195-0.15308-0.26001 0.70443
  -3  -1   9    8.21    3.28  79-0.96898 0.78858-0.21350 0.12526-0.27029 0.71563
  -3   1   8  464.14    5.80  79-0.96943 0.78071-0.21216 0.30230-0.26910 0.65991
  -3   2   7  348.84    4.48  79-0.96765 0.77087-0.21731 0.39655-0.27369 0.61053
  -3   4   4   -1.13    2.45  79-0.96808 0.74548-0.21609 0.57368-0.27260 0.44903
  -2  -9   0   -0.99    2.79  80-0.96924 0.80076-0.21273-0.58758-0.26961 0.23994
  -2   1 -15   34.64    3.17  79-0.96884 0.67635-0.21389 0.30117-0.27065-0.56024
  -1  -8  -8    0.16    2.05  79-0.96730 0.81726-0.21833-0.49267-0.27460-0.17183
  -1  -8  -7   19.56    2.86  80-0.96991 0.82900-0.21074-0.50057-0.26784-0.12131
  -1  -8  -2    4.35    2.61  79-0.96836 0.86795-0.21527-0.49696-0.27187 0.15085
  -1  -7 -11   -3.04    2.30  79-0.96730 0.79218-0.21833-0.40305-0.27460-0.33255
  -1  -7   1   14.74    3.07  80-0.97023 0.89452-0.20979-0.41298-0.26699 0.30719
  -1  -4 -14   80.63    3.28  80-0.96957 0.77046-0.21173-0.14561-0.26872-0.49569
  -1   0   4   -0.96    4.87  79-0.96864 0.91674-0.21448 0.21471-0.27117 0.47297
  -1   1   3   28.56    3.91  79-0.96751 0.90694-0.21772 0.30751-0.27405 0.42291
  -1   2 -11    7.92    3.83  80-0.97148 0.79619-0.20599 0.38266-0.26361-0.34043
   0  -6  -8 1218.17    6.89  79-0.96708 0.90194-0.21895-0.31634-0.27514-0.15353
   0  -6  -7  204.68    4.03  80-0.96988 0.91278-0.21084-0.32387-0.26793-0.10748
   0  -6  -3   92.78    3.81  80-0.96988 0.94578-0.21083-0.32336-0.26792 0.10729
   0  -5 -10   29.51    2.32  79-0.96773 0.88624-0.21711-0.22894-0.27351-0.26292
   0  -4 -11    5.34    2.31  79-0.96808 0.87773-0.21609-0.14002-0.27260-0.31885
   0  -1 -11   45.79    3.77  79-0.96928 0.87884-0.21260 0.12238-0.26949-0.32094
   0   0 -10   -0.54    3.42  80-0.96962 0.88631-0.21160 0.21355-0.26860-0.26987
   0   1  -8   55.19    4.09  80-0.96997 0.90422-0.21056 0.29842-0.26768-0.16255
  -7   3  12   -2.49    2.67  81-0.97401 0.47919-0.19764 0.46386-0.25642 0.80975
  -7   7   5    3.18    3.07  81-0.97356 0.41830-0.19908 0.82608-0.25771 0.43700
  -6   0  13    0.04    2.56  81-0.97477 0.57259-0.19517 0.19632-0.25422 0.87416
  -6   5   8   86.12    2.74  80-0.97092 0.52752-0.20730 0.65371-0.26503 0.61679
  -6   6   6   67.38    2.57  80-0.97145 0.51158-0.20565 0.74070-0.26357 0.50836
  -6   7   3  113.66    3.14  80-0.97186 0.48758-0.20442 0.82845-0.26247 0.34608
  -5  -4  12   22.54    3.06  81-0.97464 0.64928-0.19557-0.15873-0.25457 0.83422
  -5   7   0   -3.79    2.41  80-0.97166 0.54610-0.20504 0.82892-0.26302 0.19976
  -4   2   9   -0.05    2.45  80-0.97132 0.70555-0.20606 0.38475-0.26393 0.69581
  -4   3   8   51.62    2.72  80-0.97232 0.69862-0.20299 0.47108-0.26119 0.63874
  -3   3   6  212.68    3.76  80-0.97166 0.76656-0.20504 0.47281-0.26302 0.54611
  -3   5   2  451.65    5.39  81-0.97443 0.73614-0.19626 0.64190-0.25519 0.32277
  -2  -9  -1   40.33    3.17  81-0.97378 0.79666-0.19838-0.60257-0.25708 0.17788
  -2  -1 -16  102.20    3.14  80-0.97125 0.67025-0.20627 0.11708-0.26411-0.62163
  -2   1   6  147.08    3.88  80-0.97172 0.85113-0.20483 0.29429-0.26284 0.55927
  -2   2   5  283.02    5.27  80-0.97292 0.84417-0.20111 0.37984-0.25952 0.50225
  -2   4   1  361.12    5.05  80-0.97192 0.81022-0.20422 0.56086-0.26229 0.28961
  -1  -8  -6    8.54    2.14  80-0.97159 0.83845-0.20524-0.50722-0.26320-0.07184
  -1  -8  -5    4.39    2.71  80-0.97252 0.84740-0.20237-0.50970-0.26064-0.02127
  -1  -8  -4   22.83    2.35  80-0.97225 0.85568-0.20319-0.50923-0.26137 0.03395
  -1  -8  -3   76.56    2.70  80-0.97098 0.86250-0.20709-0.50541-0.26485 0.09130
  -1  -7 -10    7.55    2.22  80-0.97238 0.80586-0.20278-0.42061-0.26101-0.29013
  -1  -6 -12   12.05    2.34  80-0.97132 0.78878-0.20606-0.32775-0.26393-0.39434
  -1  -5 -13    3.98    2.22  80-0.97212 0.78119-0.20360-0.24220-0.26174-0.44996
  -1  -3 -14   16.20    2.84  80-0.97286 0.77381-0.20130-0.06719-0.25969-0.50444
  -1  -2 -14   -0.34    3.07  80-0.97327 0.77374-0.20001 0.02114-0.25853-0.50750
  -1  -1 -14  131.88    3.39  80-0.97095 0.77171-0.20720 0.11689-0.26494-0.49965
  -1   3  -1  276.36    5.76  80-0.97132 0.87784-0.20606 0.47386-0.26393 0.19647
   0  -6  -6   13.98    2.40  80-0.97145 0.92323-0.20565-0.32850-0.26357-0.05802
   0  -6  -5   71.71    2.95  80-0.97225 0.93177-0.20319-0.33154-0.26137-0.00655
   0  -6  -4  103.83    3.09  80-0.97186 0.93938-0.20442-0.33013-0.26247 0.04802
   0  -5  -9  428.42    4.29  80-0.97258 0.89926-0.20216-0.24385-0.26046-0.22247
   0  -4 -10   27.11    2.99  81-0.97416 0.89263-0.19713-0.16048-0.25596-0.28052
   0  -3 -11    7.75    2.15  80-0.97145 0.88185-0.20565-0.06119-0.26357-0.32756
   0  -2 -11    7.59    2.35  80-0.97225 0.88250-0.20319 0.02434-0.26137-0.32930
  -7   0  14   -1.65    2.22  81-0.97585 0.49766-0.19144 0.19076-0.25093 0.91230
  -7   2  13   72.72    3.42  81-0.97681 0.48951-0.18817 0.36882-0.24801 0.85577
  -7   4  11   77.94    2.67  81-0.97530 0.47208-0.19330 0.55090-0.25259 0.75237
  -7   6   8   -4.24    3.16  82-0.97695 0.44744-0.18769 0.72282-0.24757 0.58879
  -6   2  12   12.50    3.00  81-0.97678 0.56625-0.18830 0.36785-0.24813 0.81548
  -6   3  11    3.35    2.19  81-0.97486 0.55606-0.19474 0.46284-0.25388 0.76722
  -6   4  10   -2.72    2.23  81-0.97649 0.54940-0.18929 0.54547-0.24900 0.70943
  -6   7   4   17.23    2.94  82-0.97806 0.50131-0.18380 0.80839-0.24410 0.38070
  -5   0  12   -2.20    2.94  82-0.97748 0.65183-0.18587 0.18699-0.24595 0.82590
  -5   5   7   17.16    2.37  81-0.97634 0.60987-0.18979 0.63566-0.24946 0.56053
  -5   7  -8    0.82    3.12  81-0.97713 0.48716-0.18707 0.80985-0.24702-0.24614
  -5   7   1   36.30    2.48  81-0.97631 0.56019-0.18988 0.81340-0.24954 0.23761
  -4  -3  11  143.33    4.40  82-0.97812 0.72942-0.18360-0.08183-0.24392 0.78265
  -4  -2  11   58.22    3.43  81-0.97616 0.72731-0.19042 0.01426-0.25002 0.78922
  -4   1  10  673.59    5.85  81-0.97523 0.71806-0.19351 0.28407-0.25278 0.73751
  -4   4   7   -1.00    3.23  82-0.97732 0.69469-0.18643 0.54345-0.24645 0.57140
  -4   5   5 1061.01    6.62  81-0.97610 0.67783-0.19062 0.63669-0.25020 0.46608
  -4   6   2   95.46    3.02  81-0.97542 0.65261-0.19289 0.72745-0.25222 0.30704
  -3  -9   3    4.17    2.77  82-0.97710 0.74877-0.18718-0.61153-0.24712 0.36872
  -3   0   9   44.16    3.70  82-0.97784 0.79734-0.18458 0.18554-0.24480 0.68925
  -2  -9  -6   -0.43    3.03  81-0.97688 0.75888-0.18794-0.61415-0.24780-0.10153
  -2  -9  -2    3.03    2.72  81-0.97642 0.79130-0.18951-0.61244-0.24920 0.11495
  -2   3 -12    0.59    3.43  82-0.97813 0.70988-0.18359 0.45013-0.24391-0.42564
  -1  -7  -9   43.74    3.02  81-0.97667 0.81885-0.18866-0.43479-0.24844-0.24693
  -1  -7   0   54.12    3.50  82-0.97799 0.89405-0.18406-0.43847-0.24433 0.23213
  -1  -6 -11   -8.03    3.07  82-0.97716 0.80230-0.18696-0.34522-0.24693-0.35978
  -1  -4 -13   -0.51    3.03  82-0.97753 0.78554-0.18570-0.16873-0.24580-0.46882
  -1   0 -13  191.24    4.46  81-0.97684 0.78534-0.18807 0.18597-0.24791-0.46303
  -1   1 -12   35.28    3.51  82-0.97834 0.79520-0.18281 0.27016-0.24321-0.41416
  -1   2   2   24.55    5.38  82-0.97801 0.90939-0.18401 0.36268-0.24428 0.33848
   0  -5  -8   52.90    3.22  81-0.97641 0.91162-0.18957-0.25625-0.24926-0.17953
   0  -5  -1  103.44    3.31  81-0.97473 0.96691-0.19515-0.25049-0.25425 0.20121
   0  -1 -10   -3.83    3.45  82-0.97746 0.89477-0.18593 0.09876-0.24601-0.29327
  -7   5  10    1.81    2.36  82-0.97903 0.46707-0.18058 0.62664-0.24124 0.68799
  -7   7   6    4.84    2.27  82-0.97971 0.43445-0.17809 0.80215-0.23901 0.47121
  -6   5   9    1.48    3.05  82-0.98070 0.54617-0.17436 0.61936-0.23567 0.64082
  -6   6   7   27.14    2.37  82-0.97988 0.52877-0.17747 0.71224-0.23846 0.53693
  -6   8  -3    0.67    2.34  82-0.97929 0.44465-0.17964 0.89299-0.24041 0.00426
  -6   8  -2    0.93    2.22  82-0.97975 0.45436-0.17793 0.89034-0.23887 0.05468
  -6   8  -1    1.61    2.82  83-0.98104 0.46394-0.17306 0.88491-0.23450 0.10395
  -5   2  11   -2.37    2.34  82-0.97960 0.64561-0.17851 0.35661-0.23939 0.76593
  -5   3  10  153.55    3.25  82-0.97846 0.63655-0.18265 0.45143-0.24310 0.71515
  -5   4   9  167.90    3.90  82-0.98054 0.63029-0.17499 0.53279-0.23623 0.65425
  -5   6   5   59.23    2.64  82-0.97834 0.59539-0.18306 0.71799-0.24347 0.44691
  -5   7   2  538.49    5.58  83-0.98109 0.57342-0.17288 0.79664-0.23434 0.27535
  -4  -1  11   17.57    2.29  82-0.97886 0.72966-0.18120 0.09323-0.24180 0.78079
  -3  -8   5   11.52    2.75  82-0.98018 0.76665-0.17632-0.53554-0.23742 0.46736
  -3   3 -14   23.40    3.42  83-0.98110 0.61159-0.17284 0.43754-0.23431-0.55748
  -3   4   5    6.01    2.50  82-0.97965 0.76531-0.17830 0.53512-0.23920 0.46987
  -3   6  -5  107.87    4.10  83-0.98199 0.68643-0.16934 0.70270-0.23117-0.07767
  -3   6  -4    9.56    3.09  82-0.98048 0.69317-0.17520 0.70931-0.23642-0.01720
  -3   6  -3   45.24    3.56  82-0.98073 0.70163-0.17426 0.70817-0.23558 0.03476
  -2  -9  -5   20.74    2.18  82-0.97815 0.76781-0.18374-0.61851-0.24407-0.05075
  -2  -9  -4   -0.52    2.07  82-0.97851 0.77717-0.18244-0.61805-0.24291-0.00208
  -2  -9  -3   65.88    2.63  82-0.97815 0.78432-0.18374-0.61786-0.24407 0.05790
  -2  -7   4   12.12    3.00  82-0.97976 0.84309-0.17790-0.44448-0.23884 0.42830
  -2   0 -15    0.17    2.80  83-0.98070 0.68788-0.17436 0.17347-0.23567-0.59135
  -2   0   7    1.42    2.63  82-0.97897 0.86673-0.18078 0.18117-0.24143 0.59138
  -2   3   4   -0.59    2.67  82-0.97993 0.84216-0.17726 0.44597-0.23827 0.42748
  -1  -7  -8  161.12    3.63  82-0.97997 0.83021-0.17710-0.44712-0.23813-0.20365
  -1  -5 -12    2.64    2.26  82-0.97903 0.79637-0.18058-0.26473-0.24124-0.41651
  -1  -3 -13   12.15    3.05  83-0.98138 0.79026-0.17176-0.09680-0.23333-0.47766
  -1   3  -8  141.04    7.32  83-0.98324 0.83255-0.16430 0.42990-0.22664-0.21712
   0  -5  -7  127.04    3.23  82-0.97943 0.92272-0.17913-0.26678-0.23994-0.13517
   0  -5  -2  166.26    3.67  82-0.97965 0.96362-0.17830-0.26761-0.23920 0.13220
   0  -4  -9   -0.70    2.34  82-0.97926 0.90520-0.17975-0.17454-0.24050-0.24537
   0  -4   0 5526.82   19.24  82-0.97984 0.97980-0.17762-0.17905-0.23859 0.23877
   0  -3 -10   15.34    2.44  82-0.97822 0.89723-0.18347-0.08457-0.24384-0.29169
   0  -2 -10   34.76    2.71  82-0.97960 0.89829-0.17851-0.00069-0.23939-0.29726
   0   0  -9    0.54    2.38  82-0.97892 0.90521-0.18099 0.18074-0.24161-0.24158
   0   1  -7   11.74    3.36  82-0.97912 0.92184-0.18024 0.26790-0.24094-0.13530
  -7   1  14    9.03    2.44  83-0.98218 0.50446-0.16857 0.25827-0.23047 0.89155
  -7   6   9   63.28    2.97  84-0.98450 0.46414-0.15892 0.69375-0.22179 0.61527
  -6   1  13   51.29    2.62  83-0.98197 0.58039-0.16940 0.26082-0.23122 0.85131
  -6   7   5    9.75    3.14  83-0.98366 0.51565-0.16250 0.78569-0.22500 0.41605
  -6   8   0   38.44    3.32  83-0.98333 0.47339-0.16389 0.87708-0.22626 0.14740
  -5   1  12  158.67    3.71  84-0.98434 0.65923-0.15961 0.24973-0.22240 0.80190
  -4   0  11    2.25    2.99  83-0.98387 0.73544-0.16163 0.16210-0.22423 0.76283
  -4   6   3  470.31    4.69  83-0.98186 0.66703-0.16982 0.70467-0.23159 0.33958
  -3   2 -15    0.63    2.92  83-0.98295 0.60453-0.16544 0.34372-0.22765-0.61677
  -3   2   8  320.73    4.92  83-0.98336 0.79467-0.16374 0.34293-0.22613 0.61647
  -3   3   7  129.77    3.89  84-0.98433 0.78733-0.15965 0.42740-0.22244 0.55927
  -3   5   3   43.40    2.69  83-0.98238 0.75240-0.16774 0.61328-0.22972 0.35114
  -3   6  -2    5.46    2.39  83-0.98249 0.71166-0.16733 0.70116-0.22935 0.08351
  -2  -8  -9    4.51    2.12  83-0.98228 0.73952-0.16816-0.54407-0.23010-0.27997
  -2  -8   1   -0.42    2.96  84-0.98428 0.82423-0.15989-0.55380-0.22266 0.24713
  -2  -7 -11   -2.58    3.12  84-0.98427 0.72502-0.15992-0.46285-0.22268-0.39401
  -2  -3 -15   17.63    2.41  83-0.98269 0.69084-0.16649-0.10065-0.22860-0.60178
  -2  -2 -15   10.59    3.16  84-0.98415 0.69180-0.16042-0.01722-0.22313-0.60730
  -2  -1 -15   39.10    2.98  83-0.98347 0.69059-0.16332 0.07258-0.22575-0.60504
  -2   1 -14  122.12    4.04  84-0.98417 0.69929-0.16037 0.24794-0.22309-0.55478
  -2   4   2  621.42    5.96  83-0.98176 0.82821-0.17023 0.52715-0.23196 0.31266
  -2   5  -5  223.40    6.30  84-0.98498 0.77366-0.15685 0.60140-0.21992-0.07506
  -2   5  -4  139.13    4.94  83-0.98318 0.78025-0.16449 0.60938-0.22680-0.01503
  -2   5  -3    5.42    3.40  83-0.98360 0.78933-0.16278 0.60736-0.22526 0.03943
  -1  -7  -7    1.30    2.21  83-0.98259 0.84091-0.16691-0.45625-0.22897-0.16062
  -1  -7  -1  304.54    4.28  83-0.98254 0.89010-0.16712-0.45598-0.22916 0.16395
  -1  -6 -10   40.91    2.52  83-0.98207 0.81624-0.16899-0.36669-0.23084-0.31711
  -1  -2 -13   29.76    2.46  83-0.98285 0.79115-0.16587-0.01425-0.22804-0.48295
  -1  -1 -13   55.70    2.60  83-0.98181 0.79032-0.17003 0.07875-0.23178-0.47905
  -1   3   0 2181.63   13.60  83-0.98314 0.89771-0.16469 0.43287-0.22698 0.21326
   0  -5  -6  575.82    5.21  83-0.98155 0.93282-0.17106-0.27502-0.23271-0.08860
   0  -5  -5  587.15    5.22  83-0.98280 0.94218-0.16608-0.27992-0.22823-0.03952
   0  -5  -4  129.21    3.93  83-0.98315 0.95052-0.16464-0.28120-0.22693 0.01261
   0  -5  -3  209.15    3.86  83-0.98218 0.95802-0.16857-0.27716-0.23047 0.06994
   0  -4  -8   -2.56    3.28  84-0.98353 0.91719-0.16306-0.19067-0.22551-0.20587
   0  -3  -9    4.12    3.44  83-0.98341 0.90979-0.16356-0.10380-0.22596-0.25800
  -7   3  13    1.75    2.40  84-0.98579 0.49895-0.15361 0.42137-0.21697 0.82481
  -7   4  12   47.81    2.60  84-0.98551 0.49034-0.15486 0.51047-0.21810 0.77320
  -7   5  11   -0.73    2.83  85-0.98702 0.48404-0.14787 0.59106-0.21179 0.71184
  -7   7   7   -1.63    2.34  84-0.98574 0.44916-0.15382 0.77701-0.21716 0.50463
  -6  -2  14  183.21    4.31  85-0.98709 0.59342-0.14754-0.03101-0.21149 0.88558
  -6  -1  14   13.56    2.78  85-0.98751 0.59259-0.14551 0.05709-0.20966 0.88467
  -6   3  12    1.94    3.09  84-0.98626 0.57634-0.15144 0.41889-0.21501 0.78166
  -6   4  11   23.40    3.19  84-0.98650 0.56802-0.15031 0.50729-0.21399 0.72742
  -6   6   8    5.33    2.95  84-0.98669 0.54408-0.14943 0.68339-0.21320 0.56430
  -6   8   1    0.18    2.22  84-0.98590 0.48444-0.15310 0.86607-0.21652 0.19489
  -5   5   8    4.99    2.17  84-0.98513 0.62665-0.15653 0.60201-0.21961 0.58487
  -5   6   6   23.06    2.26  84-0.98532 0.61138-0.15569 0.68974-0.21886 0.47673
  -5   7   3   12.95    2.26  84-0.98574 0.58524-0.15382 0.77838-0.21716 0.31349
  -4  -9   5   11.24    2.67  84-0.98540 0.68705-0.15534-0.64633-0.21854 0.43345
  -4  -8   7    0.75    2.62  84-0.98593 0.70465-0.15297-0.55911-0.21640 0.53962
  -4  -4  11   46.15    3.86  85-0.98907 0.74084-0.13757-0.21842-0.20248 0.74100
  -4   2  10   29.85    2.47  84-0.98569 0.72941-0.15403 0.33255-0.21735 0.70233
  -4   3   9    4.49    2.27  84-0.98485 0.72018-0.15778 0.42541-0.22074 0.65173
  -4   4   8  466.60    5.00  85-0.98700 0.71373-0.14796 0.50432-0.21187 0.58942
  -4   5   6   16.46    2.29  84-0.98471 0.69558-0.15840 0.60335-0.22130 0.49168
  -4   6 -10   10.85    5.31  86-0.99094 0.56845-0.12710 0.66190-0.19299-0.39514
  -4   7  -5    3.06    2.75  85-0.98807 0.60789-0.14274 0.76595-0.20715-0.11223
  -4   7  -4    2.87    2.92  85-0.98643 0.61384-0.15067 0.77506-0.21432-0.05222
  -4   7  -3   34.09    2.61  84-0.98563 0.62179-0.15432 0.77752-0.21761 0.00527
  -4   7  -2   37.02    3.21  84-0.98634 0.63045-0.15105 0.77481-0.21466 0.05617
  -4   7  -1    9.99    2.82  85-0.98764 0.64020-0.14484 0.76787-0.20905 0.10317
  -3   1   9   12.12    3.42  85-0.98667 0.80650-0.14952 0.23868-0.21328 0.65785
  -3   6  -6   41.03    3.61  84-0.98637 0.68231-0.15091 0.68518-0.21454-0.14624
  -3   6  -1   42.93    2.76  84-0.98513 0.72249-0.15653 0.69082-0.21961 0.12719
  -2  -8  -8   -2.23    2.30  84-0.98542 0.75024-0.15528-0.55497-0.21848-0.24132
  -2  -4 -14   52.55    3.63  85-0.98690 0.70326-0.14845-0.20788-0.21232-0.56455
  -2   2 -13   15.75    3.00  84-0.98542 0.70872-0.15524 0.33295-0.21844-0.50588
  -2   5  -2   24.07    3.45  84-0.98585 0.79971-0.15331 0.59864-0.21671 0.08294
  -1  -7  -6  125.83    3.02  84-0.98461 0.85079-0.15882-0.46467-0.22168-0.11350
  -1  -7  -5   72.12    2.68  84-0.98579 0.86032-0.15361-0.47009-0.21697-0.06455
  -1  -7  -4  134.65    3.61  84-0.98644 0.86900-0.15062-0.47269-0.21427-0.01336
  -1  -7  -3    3.16    2.67  85-0.98665 0.87703-0.14960-0.47127-0.21335 0.03939
  -1  -7  -2   42.70    2.55  84-0.98504 0.88432-0.15694-0.46597-0.21998 0.09985
  -1  -6  -9  119.42    3.47  84-0.98606 0.82787-0.15235-0.38177-0.21583-0.28012
  -1  -5 -11    2.39    2.25  84-0.98461 0.80973-0.15882-0.28619-0.22168-0.38281
  -1  -4 -12   32.20    2.47  84-0.98460 0.80187-0.15887-0.19723-0.22173-0.43500
  -1  -1   5   20.59    4.38  85-0.98717 0.94327-0.14713 0.05767-0.21113 0.46735
  -1   0 -12   -2.45    2.91  85-0.98702 0.80229-0.14787 0.15058-0.21179-0.44794
  -1   2 -10   10.76    3.32  85-0.98739 0.82057-0.14610 0.32330-0.21019-0.33981
   0  -4  -7   12.77    3.47  84-0.98656 0.92918-0.15006-0.20555-0.21377-0.16191
   0  -4  -1  480.01    6.33  84-0.98659 0.97835-0.14989-0.20718-0.21362 0.15963
   0  -2  -9    6.32    2.32  84-0.98551 0.91195-0.15486-0.02287-0.21810-0.26541
   0  -1  -9   96.50    3.20  84-0.98480 0.91102-0.15798 0.06826-0.22092-0.26244
   0   0  -8   17.27    3.64  84-0.98649 0.92060-0.15037 0.14940-0.21405-0.21548
   0   1  -6 1228.42   12.23  84-0.98638 0.93666-0.15088 0.23935-0.21451-0.10885
  -7   2  14   30.69    2.43  85-0.98841 0.50968-0.14107 0.32125-0.20568 0.86671
  -6  -3  14    8.55    3.03  86-0.98967 0.59652-0.13439-0.13295-0.19963 0.87338
  -6   0  14   42.03    3.07  86-0.98971 0.59588-0.13418 0.13318-0.19944 0.87374
  -6   2  13    5.97    2.19  85-0.98859 0.58625-0.14011 0.31859-0.20481 0.82574
  -6   5  10    9.72    2.18  85-0.98871 0.56273-0.13951 0.58479-0.20427 0.66341
  -6   7   6    6.62    3.04  85-0.98899 0.52881-0.13803 0.76289-0.20293 0.44831
  -6   8   2    9.13    2.32  85-0.98851 0.49587-0.14056 0.85301-0.20522 0.23597
  -5  -2  13    4.56    2.94  86-0.98955 0.67246-0.13507-0.04267-0.20025 0.83300
  -5  -1  13   -1.73    2.91  86-0.98951 0.67273-0.13529 0.04537-0.20044 0.83265
  -5   3  11   12.47    3.01  85-0.98886 0.65542-0.13873 0.40592-0.20356 0.72961
  -5   4  10   14.73    3.05  86-0.98931 0.64785-0.13634 0.49223-0.20140 0.67355
  -5   7   4   12.83    2.78  86-0.98967 0.59845-0.13438 0.75729-0.19962 0.34949
  -4   1  11   20.09    3.20  86-0.98954 0.74115-0.13511 0.22387-0.20028 0.73875
  -4   6   4  582.66    4.98  85-0.98757 0.68128-0.14525 0.67963-0.20946 0.37252
  -4   7   0   27.93    3.02  86-0.98959 0.64989-0.13480 0.75812-0.20001 0.14912
  -3  -9   1    3.56    2.47  85-0.98859 0.74280-0.14011-0.66118-0.20481 0.21914
  -3   4   6   56.13    2.80  85-0.98857 0.78387-0.14023 0.49643-0.20492 0.48820
  -3   5   4   64.52    3.89  85-0.98895 0.76742-0.13824 0.58351-0.20312 0.37943
  -3   6   0   14.96    2.57  85-0.98803 0.73394-0.14295 0.67657-0.20738 0.16837
  -2  -8  -7   -2.51    2.14  85-0.98782 0.76082-0.14400-0.56660-0.20833-0.19715
  -2  -8  -6   27.57    3.05  86-0.98958 0.77119-0.13488-0.57718-0.20007-0.14840
  -2  -8   0   24.90    2.80  85-0.98848 0.81924-0.14070-0.57115-0.20535 0.17912
  -2  -7 -10    3.85    2.15  85-0.98824 0.73686-0.14190-0.48133-0.20644-0.35698
  -2  -6 -12   -0.34    2.49  85-0.98734 0.71887-0.14635-0.38499-0.21046-0.46244
  -2  -6   5  387.96    6.94  86-0.98947 0.86126-0.13549-0.39896-0.20063 0.44296
  -2  -5 -13   60.37    2.78  85-0.98812 0.71265-0.14253-0.30264-0.20700-0.51675
  -2   1   7  304.64    5.33  85-0.98910 0.87700-0.13745 0.22642-0.20240 0.55278
  -2   2   6 2077.92   10.07  85-0.98753 0.86724-0.14546 0.32376-0.20965 0.50620
  -2   4   3   45.36    3.60  86-0.98927 0.84404-0.13657 0.49316-0.20160 0.33666
  -2   5  -6  126.73    5.69  86-0.99085 0.77151-0.12771 0.57326-0.19358-0.15394
  -2   5  -1  248.80    5.14  85-0.98860 0.81056-0.14009 0.58535-0.20479 0.12482
  -1  -6  -8  324.33    4.38  86-0.98913 0.83883-0.13730-0.39689-0.20227-0.24053
  -1  -6   1  185.78    4.68  85-0.98896 0.91245-0.13818-0.39569-0.20306 0.24360
  -1  -5 -10  201.59    3.92  86-0.98913 0.82237-0.13730-0.30765-0.20227-0.34760
  -1  -5   3    1.07    3.29  85-0.98830 0.92836-0.14161-0.30366-0.20617 0.35413
  -1  -3 -12   61.71    2.64  85-0.98808 0.80513-0.14274-0.12488-0.20719-0.45004
  -1   1 -11   33.62    3.35  86-0.98977 0.81475-0.13382 0.22250-0.19912-0.40438
  -1   1   4   25.89    4.86  85-0.98899 0.93704-0.13805 0.22763-0.20294 0.40473
   0  -4  -6    4.48    3.10  85-0.98880 0.93961-0.13902-0.21688-0.20382-0.11838
   0  -4  -2   54.64    3.77  86-0.98966 0.97338-0.13444-0.22221-0.19968 0.09174
   0  -3  -8   99.82    3.16  85-0.98778 0.92234-0.14420-0.12322-0.20852-0.22109
   0  -3   0    1.92    3.89  85-0.98939 0.98994-0.13590-0.13265-0.20100 0.20094
  -7   6  10   22.52    2.38  86-0.99074 0.48030-0.12884 0.66223-0.19461 0.64221
  -6   8   3   35.83    3.18  86-0.99120 0.50745-0.12617 0.83811-0.19218 0.27631
  -5  -7  10   35.89    5.63  88-0.99453 0.65255-0.10295-0.52114-0.17107 0.64309
  -5  -5  12    4.12    3.10  87-0.99291 0.66783-0.11515-0.33003-0.18217 0.76125
  -5  -3  13   64.25    3.78  87-0.99280 0.67565-0.11587-0.15311-0.18283 0.81593
  -5   0  13  187.77    4.26  87-0.99171 0.67487-0.12301 0.12144-0.18932 0.82262
  -5   2  12    2.30    2.23  86-0.99074 0.66537-0.12884 0.30718-0.19461 0.77436
  -5   5   9   25.25    2.87  87-0.99178 0.64185-0.12261 0.56724-0.18895 0.60852
  -5   6   7   33.83    2.47  86-0.99092 0.62470-0.12779 0.66214-0.19366 0.50509
  -4   5   7    1.91    2.93  87-0.99148 0.70908-0.12443 0.57195-0.19061 0.51649
  -4   7  -6   28.56    3.20  86-0.99160 0.60287-0.12371 0.74775-0.18996-0.18294
  -4   7   1   66.09    3.17  87-0.99189 0.66097-0.12186 0.74502-0.18827 0.19161
  -3  -9   0   27.78    2.80  86-0.99120 0.73613-0.12616-0.67544-0.19218 0.15217
  -3  -8   4   -0.65    2.57  86-0.99110 0.76939-0.12674-0.58591-0.19270 0.36847
  -3  -2  10   -0.98    3.23  87-0.99139 0.81944-0.12500-0.05362-0.19113 0.68925
  -3  -1  10    5.29    3.41  86-0.99112 0.81928-0.12663 0.03768-0.19261 0.69078
  -3   1 -15   41.07    3.40  87-0.99219 0.61427-0.11996 0.21060-0.18655-0.65752
  -3   4 -12    1.77    4.06  88-0.99349 0.64093-0.11104 0.46688-0.17844-0.50403
  -3   6  -7    6.11    3.50  87-0.99316 0.68169-0.11338 0.64748-0.18056-0.23253
  -3   6   1   64.58    3.66  86-0.99127 0.74569-0.12572 0.65982-0.19178 0.20725
  -2  -8  -5   -1.18    2.67  87-0.99121 0.77983-0.12611-0.58321-0.19214-0.10512
  -2  -8  -4    4.21    2.84  87-0.99162 0.78914-0.12358-0.58892-0.18984-0.05118
  -2  -8  -3   53.19    3.30  87-0.99190 0.79773-0.12180-0.59003-0.18822-0.00017
  -2  -8  -2  139.82    3.82  87-0.99159 0.80556-0.12376-0.58833-0.19000 0.05540
  -2  -8  -1   53.51    2.70  86-0.99060 0.81271-0.12968-0.58237-0.19538 0.11512
  -2  -7  -9  111.96    3.42  87-0.99143 0.74803-0.12474-0.49771-0.19089-0.31936
  -2  -7   3   36.35    3.03  86-0.99060 0.84558-0.12970-0.49348-0.19539 0.32987
  -2  -6 -11    2.64    3.09  87-0.99155 0.73164-0.12401-0.41011-0.19023-0.42618
  -2  -3 -14   10.40    2.31  86-0.99005 0.70546-0.13283-0.13460-0.19823-0.57975
  -2  -2 -14   34.42    3.06  87-0.99167 0.70715-0.12325-0.05389-0.18954-0.58853
  -2  -1 -14  119.32    4.01  87-0.99188 0.70728-0.12195 0.03421-0.18835-0.58959
  -2   0 -14  462.69    5.32  86-0.99006 0.70578-0.13273 0.13273-0.19814-0.57971
  -2   3   5  471.50    5.12  86-0.99005 0.86160-0.13283 0.39987-0.19823 0.44122
  -2   5   0  122.06    4.30  87-0.99173 0.82219-0.12291 0.56813-0.18923 0.16421
  -1  -6  -7 1385.60    7.43  87-0.99153 0.84902-0.12416-0.40974-0.19036-0.19964
  -1  -4 -11    2.93    2.21  86-0.98986 0.81537-0.13388-0.22265-0.19918-0.40336
  -1  -4   4    8.12    3.34  87-0.99154 0.93955-0.12406-0.23288-0.19027 0.39147
  -1  -2 -12   47.40    2.64  86-0.98997 0.80675-0.13325-0.04497-0.19861-0.45883
  -1  -1 -12   31.74    2.66  86-0.98999 0.80677-0.13317 0.04387-0.19854-0.45888
  -1   2   3  188.27    6.05  86-0.99108 0.93080-0.12687 0.30532-0.19282 0.34148
  -1   3   1  113.79    5.02  86-0.99122 0.91457-0.12604 0.39362-0.19207 0.23288
   0  -4  -5   27.01    2.58  86-0.99034 0.94911-0.13115-0.22505-0.19671-0.07233
   0  -4  -4  445.76    5.37  86-0.99107 0.95807-0.12693-0.22957-0.19288-0.02262
   0  -4  -3  261.63    4.75  86-0.99100 0.96611-0.12732-0.22943-0.19324 0.03133
   0  -3  -7  645.02    6.02  86-0.99108 0.93338-0.12684-0.14029-0.19280-0.18360
   0  -2  -8 1181.64    7.61  86-0.99012 0.92458-0.13241-0.04582-0.19785-0.23232
   0  -1  -8   58.01    2.95  86-0.99023 0.92448-0.13178 0.04246-0.19728-0.23300
   0   0  -7   -0.49    3.58  86-0.99148 0.93447-0.12443 0.12442-0.19061-0.18677
   0   1  -5  132.95    5.90  87-0.99152 0.95010-0.12416 0.21346-0.19037-0.07963
  -6   1  14    9.21    2.37  87-0.99284 0.59944-0.11545 0.20423-0.18256 0.85655
  -6   4  12   19.25    3.08  88-0.99342 0.58372-0.11135 0.46710-0.17884 0.74567
  -6   6   9    2.18    2.22  87-0.99235 0.55763-0.11870 0.65351-0.18551 0.59117
  -6   7   7    1.60    2.26  87-0.99292 0.54190-0.11485 0.73823-0.18201 0.47994
  -6   8   4   -0.73    2.76  88-0.99352 0.51744-0.11061 0.82142-0.17816 0.31628
  -5   7   5    2.31    2.96  87-0.99323 0.61073-0.11268 0.73552-0.18004 0.38337
  -5   8  -4   59.28    3.49  87-0.99347 0.53698-0.11097 0.82342-0.17849-0.09917
  -5   8  -3    6.44    2.26  87-0.99252 0.54342-0.11756 0.83010-0.18447-0.04052
  -5   8  -2   -2.46    2.17  87-0.99242 0.55125-0.11828 0.83135-0.18512 0.01429
  -5   8  -1    9.32    2.15  87-0.99285 0.56072-0.11538 0.82778-0.18249 0.06588
  -5   8   0    4.11    2.71  88-0.99358 0.56980-0.11019 0.82140-0.17778 0.11283
  -4  -9   4   19.88    2.64  87-0.99269 0.68571-0.11642-0.68534-0.18343 0.34715
  -4   3  10   39.72    3.25  87-0.99308 0.73697-0.11377 0.37948-0.18103 0.66557
  -4   4   9    4.10    2.91  88-0.99376 0.72941-0.10880 0.46506-0.17651 0.60742
  -4   6   5  103.06    2.90  87-0.99216 0.69428-0.11996 0.65347-0.18665 0.40434
  -3  -9  -5   19.22    2.30  87-0.99195 0.69590-0.12128-0.68047-0.18785-0.12024
  -3  -9  -4   29.25    2.31  87-0.99270 0.70481-0.11638-0.68582-0.18340-0.07120
  -3  -9  -3    7.77    2.80  87-0.99304 0.71404-0.11402-0.68789-0.18126-0.01920
  -3  -9  -2    4.99    2.56  87-0.99304 0.72216-0.11401-0.68746-0.18125 0.03502
  -3  -9  -1   -2.06    2.05  87-0.99242 0.72991-0.11828-0.68313-0.18512 0.08935
  -3  -7   6   19.68    2.89  87-0.99275 0.78760-0.11607-0.50768-0.18312 0.46559
  -3   0  10    1.70    3.43  88-0.99336 0.82117-0.11175 0.11179-0.17919 0.67872
  -3   2   9  121.44    4.06  88-0.99340 0.81334-0.11143 0.28932-0.17891 0.62330
  -3   3   8  108.14    3.20  87-0.99288 0.80451-0.11512 0.38110-0.18226 0.57333
  -3   5   5  852.73    6.48  88-0.99376 0.78042-0.10882 0.55414-0.17653 0.40571
  -2  -5 -12   19.87    2.39  87-0.99273 0.72520-0.11617-0.32836-0.18321-0.48706
  -2  -4 -13    1.56    2.24  87-0.99238 0.71600-0.11849-0.23820-0.18532-0.53889
  -2  -2   8   42.32    3.81  88-0.99340 0.88974-0.11145-0.06695-0.17892 0.58237
  -2  -1   8    9.28    2.44  87-0.99254 0.88876-0.11743 0.02835-0.18436 0.58812
  -1  -6  -6  193.72    4.02  87-0.99327 0.85914-0.11243-0.42128-0.17982-0.15555
  -1  -6   0   -2.00    2.49  87-0.99267 0.90806-0.11659-0.41773-0.18360 0.16852
  -1  -5  -9  210.66    3.57  87-0.99245 0.83410-0.11807-0.32628-0.18493-0.31184
  -1  -4 -10    4.21    2.91  88-0.99353 0.82663-0.11054-0.24673-0.17810-0.37328
  -1  -3 -11   37.48    3.22  87-0.99313 0.81778-0.11338-0.15320-0.18068-0.42306
  -1   0   5   95.71    5.21  88-0.99341 0.94964-0.11142 0.11119-0.17889 0.43486
   0  -3  -6   -0.24    3.31  88-0.99334 0.94362-0.11187-0.15407-0.17931-0.14511
   0  -2  -7   70.27    3.79  88-0.99353 0.93605-0.11055-0.06857-0.17811-0.19780
  -6   3  13    6.17    2.14  88-0.99400 0.59256-0.10710 0.37407-0.17507 0.79569
  -6   5  11    2.43    2.22  88-0.99430 0.57591-0.10477 0.55018-0.17296 0.68573
  -5   1  13    2.82    2.16  88-0.99441 0.67711-0.10393 0.19305-0.17219 0.80536
  -5   4  11    2.51    2.64  89-0.99519 0.66157-0.09725 0.45322-0.16611 0.69168
  -5   6   8    9.76    2.99  88-0.99500 0.63712-0.09888 0.63302-0.16759 0.53218
  -5   8  -5    3.33    2.93  89-0.99518 0.53036-0.09732 0.80981-0.16618-0.16734
  -5   8   1    0.41    2.97  88-0.99481 0.57944-0.10059 0.81216-0.16916 0.15773
  -4  -2  12   15.44    2.86  89-0.99515 0.75425-0.09758-0.08101-0.16641 0.75928
  -4  -1  12   47.04    2.74  88-0.99440 0.75366-0.10401 0.01523-0.17227 0.76466
  -4   0  12   27.20    3.23  89-0.99542 0.75517-0.09512 0.09524-0.16417 0.75649
  -4   2  11   60.71    2.50  88-0.99443 0.74584-0.10372 0.28254-0.17200 0.71030
  -4   7  -7    0.34    3.43  88-0.99498 0.59862-0.09907 0.71880-0.16777-0.25821
  -4   7   2   49.14    2.68  88-0.99409 0.67181-0.10646 0.72967-0.17450 0.22969
  -3  -8  -8    3.28    3.01  89-0.99511 0.67532-0.09799-0.61347-0.16678-0.30088
  -3  -3  10  105.15    4.82  89-0.99593 0.82403-0.09008-0.17711-0.15958 0.65784
  -3  -2 -15    3.00    3.14  88-0.99511 0.61680-0.09792-0.08060-0.16673-0.67937
  -3   0 -15   94.40    3.96  89-0.99504 0.61713-0.09859 0.09758-0.16734-0.67721
  -3   2 -14    6.38    3.02  89-0.99538 0.62675-0.09551 0.27351-0.16453-0.62526
  -3   4   7    3.27    2.48  88-0.99451 0.79767-0.10309 0.45941-0.17142 0.50835
  -3   6   2   56.79    2.96  88-0.99398 0.75643-0.10731 0.64139-0.17526 0.24333
  -2  -7  -8   -5.35    2.27  88-0.99380 0.75802-0.10863-0.51292-0.17647-0.28184
  -2  -6 -10  817.40    5.55  88-0.99453 0.74322-0.10287-0.43174-0.17123-0.39115
  -2  -5   6   44.26    5.09  89-0.99616 0.87609-0.08763-0.35738-0.15734 0.45367
  -2  -3 -13   13.89    3.00  89-0.99509 0.71898-0.09811-0.16873-0.16690-0.55623
  -2   0   8  110.72    4.30  88-0.99470 0.89086-0.10148 0.10170-0.16996 0.57387
  -2   1 -13   39.09    3.26  88-0.99428 0.71799-0.10495 0.19303-0.17312-0.55112
  -2   3 -11    8.93    3.67  89-0.99577 0.73584-0.09175 0.35797-0.16110-0.45563
  -2   4   4  141.73    3.34  88-0.99459 0.85798-0.10245 0.45921-0.17085 0.35917
  -2   5   1   65.05    3.07  88-0.99451 0.83314-0.10309 0.54856-0.17142 0.19879
  -1  -6  -5    8.72    2.25  88-0.99446 0.86826-0.10351-0.43103-0.17181-0.10943
  -1  -6  -4   26.99    3.36  89-0.99513 0.87784-0.09776-0.43626-0.16658-0.06046
  -1  -6  -2   13.33    3.45  89-0.99526 0.89438-0.09663-0.43750-0.16554 0.04596
  -1  -6  -1   12.65    3.40  88-0.99453 0.90177-0.10287-0.43067-0.17123 0.10509
  -1  -5  -8    3.47    3.07  88-0.99493 0.84435-0.09952-0.34619-0.16818-0.27469
  -1  -2 -11    5.28    3.16  89-0.99495 0.81969-0.09935-0.07867-0.16803-0.43526
  -1   0 -11  150.12    4.22  88-0.99447 0.81944-0.10339 0.10241-0.17170-0.43199
   0  -3  -5  108.24    4.00  89-0.99495 0.95351-0.09932-0.16861-0.16800-0.10076
   0  -3  -1 1979.01   12.19  88-0.99435 0.98584-0.10435-0.16420-0.17258 0.11857
   0  -1  -7   10.94    2.57  88-0.99419 0.93691-0.10562 0.01496-0.17373-0.20180
   0   1  -4  249.76    8.56  89-0.99512 0.96192-0.09789 0.18690-0.16669-0.05017
  -6   2  14  191.54    3.45  89-0.99582 0.60208-0.09124 0.26946-0.16067 0.83483
  -6   6  10    7.75    3.10  89-0.99611 0.56969-0.08831 0.62259-0.15800 0.61741
  -6   7   8   94.34    2.80  89-0.99600 0.55312-0.08949 0.71282-0.15908 0.51089
  -6   8   5    3.38    2.08  89-0.99585 0.52838-0.09103 0.80382-0.16048 0.35123
  -5   3  12    1.58    2.33  89-0.99550 0.67009-0.09441 0.36146-0.16357 0.74321
  -5   5  10   88.19    3.33  89-0.99614 0.65415-0.08797 0.53369-0.15770 0.62981
  -5   7   6   16.06    2.36  89-0.99600 0.62190-0.08949 0.71276-0.15908 0.41596
  -5   8   2    3.76    3.10  90-0.99626 0.58763-0.08661 0.80172-0.15645 0.19914
  -4   5 -12   13.09    5.34  92-0.99798 0.55967-0.06065 0.50666-0.13272-0.56277
  -4   5   8   67.88    2.75  89-0.99568 0.72244-0.09272 0.53826-0.16202 0.53955
  -4   6   6    5.18    2.37  89-0.99561 0.70592-0.09335 0.62765-0.16260 0.43263
  -4   7   3   19.93    2.46  89-0.99600 0.68206-0.08949 0.71244-0.15908 0.26821
  -3  -8  -7   -2.95    2.91  90-0.99638 0.68358-0.08534-0.62734-0.15529-0.26364
  -3  -7 -10   55.06    3.37  90-0.99625 0.65951-0.08681-0.53659-0.15664-0.41908
  -3  -6 -12   18.86    2.37  89-0.99559 0.64336-0.09356-0.44157-0.16279-0.51944
  -3  -5 -13   -3.86    3.26  90-0.99622 0.63432-0.08709-0.35494-0.15689-0.58156
  -3  -4 -14   10.26    2.54  89-0.99572 0.62667-0.09229-0.26413-0.16164-0.62861
  -3  -1 -15   42.99    2.75  89-0.99565 0.61828-0.09293 0.00361-0.16222-0.68219
  -3   1  10    1.04    2.60  89-0.99593 0.82360-0.09018 0.17910-0.15971 0.65779
  -3   3 -13   30.91    3.49  90-0.99646 0.63536-0.08438 0.35071-0.15442-0.58294
  -3   5 -10    5.80    6.70  95-0.99808 0.66153-0.01852 0.46308-0.09399-0.48207
  -3   6   3 2614.39   10.70  89-0.99623 0.76653-0.08695 0.62130-0.15676 0.27872
  -2  -7  -7    6.68    2.23  89-0.99548 0.76844-0.09462-0.52888-0.16376-0.23807
  -2  -5 -11  113.33    2.92  89-0.99593 0.73626-0.09018-0.35541-0.15971-0.45631
  -2  -4 -12    7.53    2.92  89-0.99610 0.72778-0.08840-0.26766-0.15809-0.51258
  -2  -2 -13   20.08    3.16  90-0.99646 0.72003-0.08434-0.09363-0.15438-0.56939
  -2   0 -13   -1.88    3.20  90-0.99643 0.71878-0.08478 0.08787-0.15478-0.57172
  -2   2 -12   14.67    3.19  90-0.99623 0.72796-0.08702 0.26478-0.15683-0.51386
  -2   2   7   24.78    2.56  89-0.99559 0.88339-0.09356 0.27159-0.16279 0.51266
  -2   3   6  134.84    3.27  89-0.99597 0.87563-0.08976 0.35730-0.15932 0.45529
  -1  -6  -3  214.20    3.77  89-0.99548 0.88585-0.09462-0.43976-0.16376-0.00973
  -1  -4  -9   39.33    3.30  90-0.99636 0.83786-0.08550-0.27073-0.15544-0.34014
  -1  -3 -10   83.98    3.70  90-0.99637 0.82985-0.08546-0.18175-0.15541-0.39436
  -1  -1 -11   35.28    2.56  89-0.99543 0.82071-0.09504 0.00552-0.16414-0.43914
  -1   3   2   36.45    4.27  89-0.99605 0.92774-0.08891 0.35636-0.15855 0.25243
   0  -3  -4  204.53    4.12  89-0.99585 0.96267-0.09103-0.17713-0.16048-0.05480
   0  -3  -3  877.15    7.77  89-0.99621 0.97117-0.08720-0.18089-0.15699-0.00457
   0  -3  -2    5.54    2.81  89-0.99589 0.97974-0.09060-0.17491-0.16009 0.05402
   0  -2  -6   99.62    3.40  89-0.99589 0.94631-0.09060-0.08836-0.16009-0.16251
   0   0  -6  707.66    7.76  89-0.99576 0.94621-0.09187 0.09110-0.16125-0.16227
  -6  -2  15   26.46    2.99  91-0.99761 0.61226-0.06849-0.11096-0.13998 0.86719
  -6  -1  15   63.24    3.38  90-0.99713 0.61118-0.07597-0.01421-0.14682 0.87548
  -6   0  15   -1.07    3.04  91-0.99732 0.61186-0.07325 0.07111-0.14433 0.87205
  -6   4  13   20.44    3.01  91-0.99744 0.59524-0.07133 0.42633-0.14257 0.76423
  -6   8   6   71.09    3.22  91-0.99741 0.53796-0.07174 0.78403-0.14295 0.38885
  -5   2  13    1.33    2.21  90-0.99690 0.67959-0.07914 0.25715-0.14971 0.78294
  -5   8   3   29.83    3.13  90-0.99726 0.59843-0.07409 0.78684-0.14510 0.24204
  -4  -8   6    0.07    2.66  90-0.99681 0.70656-0.08031-0.63234-0.15078 0.42131
  -4  -7   8   -0.64    3.02  92-0.99798 0.72395-0.06088-0.55968-0.13301 0.50879
  -4  -3  12   25.66    3.55  91-0.99783 0.75742-0.06418-0.20417-0.13603 0.72857
  -4   1  12   46.76    2.63  90-0.99703 0.75691-0.07744 0.16576-0.14816 0.74049
  -4   4  10    6.51    3.06  91-0.99742 0.74026-0.07162 0.42684-0.14284 0.62674
  -4   7   4    5.94    2.83  91-0.99748 0.69211-0.07065 0.69356-0.14195 0.30445
  -3  -8  -6    2.50    2.83  91-0.99742 0.69370-0.07158-0.64084-0.14281-0.21811
  -3  -3 -14   30.12    3.24  91-0.99741 0.62896-0.07175-0.19625-0.14296-0.64718
  -3   3   9   12.43    3.24  91-0.99748 0.81713-0.07065 0.33775-0.14195 0.58681
  -3   5   6  635.77    5.31  90-0.99697 0.79216-0.07829 0.52321-0.14893 0.43219
  -2  -7  -6    1.76    2.19  90-0.99668 0.77750-0.08189-0.54183-0.15222-0.19588
  -2  -7  -5    2.19    2.90  90-0.99735 0.78628-0.07283-0.55296-0.14394-0.15138
  -2  -7   1   11.61    2.92  90-0.99712 0.83565-0.07618-0.54673-0.14701 0.17515
  -2  -6  -9   71.04    2.72  90-0.99668 0.75313-0.08189-0.45213-0.15222-0.35672
  -2  -1 -13   40.96    2.76  90-0.99692 0.72078-0.07892-0.01040-0.14952-0.57476
  -2   1   8    9.56    3.55  90-0.99720 0.89370-0.07506 0.16373-0.14599 0.54958
  -2   5   2   53.97    2.86  90-0.99677 0.84422-0.08083 0.52599-0.15126 0.23301
  -1  -5  -7   23.49    2.44  90-0.99668 0.85428-0.08189-0.36317-0.15222-0.23648
  -1   1 -10  119.25    3.73  90-0.99672 0.82989-0.08139 0.16982-0.15176-0.39853
  -1   1   5   21.73    4.10  91-0.99748 0.95373-0.07068 0.15980-0.14198 0.39776
  -1   2  -9    1.18    3.45  90-0.99701 0.83838-0.07774 0.25580-0.14844-0.34780
  -1   2   4  519.74    6.80  90-0.99719 0.94514-0.07512 0.25370-0.14604 0.34836
  -1   4  -3 1157.38   11.68  91-0.99738 0.88782-0.07228 0.42851-0.14344-0.03131
  -1   4  -2   96.85    4.47  90-0.99735 0.89613-0.07278 0.42902-0.14390 0.02298
   0  -2  -5   48.94    3.87  91-0.99729 0.95614-0.07368-0.10491-0.14473-0.12391
   0  -1  -6 1214.42    8.91  90-0.99677 0.94718-0.08083-0.00889-0.15126-0.17203
  -6   1  15   26.72    3.71  91-0.99796 0.61427-0.06119 0.15033-0.13347 0.85944
  -6   3  14    8.31    3.24  91-0.99789 0.60430-0.06277 0.33068-0.13493 0.80876
  -6   5  12   18.23    2.45  91-0.99757 0.58794-0.06902 0.51382-0.14064 0.70732
  -6   7   9   61.77    2.69  91-0.99787 0.56357-0.06328 0.68539-0.13539 0.54195
  -5  -8   8   61.60    4.01  92-0.99807 0.63909-0.05841-0.65737-0.13093 0.49209
  -5  -4  13   99.48    4.22  92-0.99801 0.68111-0.05991-0.30001-0.13231 0.76412
  -5  -1  14   38.29    3.48  91-0.99795 0.68937-0.06144-0.02979-0.13371 0.82066
  -5   0  14   -2.36    3.09  92-0.99804 0.68873-0.05914 0.05887-0.13160 0.81941
  -5   4  12   25.52    3.00  92-0.99811 0.67287-0.05733 0.40947-0.12994 0.71176
  -5   6   9   67.29    2.59  91-0.99757 0.64799-0.06902 0.60315-0.14064 0.55882
  -5   7   7   -2.85    2.19  91-0.99776 0.63118-0.06541 0.68846-0.13734 0.44978
  -5   8   4    4.68    2.88  91-0.99802 0.60740-0.05979 0.77118-0.13219 0.28188
  -4  -9   2    7.71    2.28  91-0.99755 0.67443-0.06934-0.73193-0.14094 0.19758
  -4   3  11  139.06    3.05  91-0.99758 0.74892-0.06881 0.33610-0.14045 0.67893
  -4   5   9  117.49    3.49  92-0.99804 0.73347-0.05928 0.50101-0.13172 0.56622
  -4   6   7    5.17    2.34  91-0.99774 0.71621-0.06583 0.60011-0.13773 0.46179
  -3  -8  -5   65.78    3.32  92-0.99800 0.70223-0.06016-0.65048-0.13253-0.17802
  -3  -8   2    0.94    2.09  91-0.99756 0.75933-0.06913-0.64360-0.14074 0.20933
  -3  -7  -9   13.82    2.19  91-0.99770 0.67012-0.06668-0.55590-0.13850-0.38328
  -3  -6 -11   55.89    2.71  91-0.99763 0.65354-0.06796-0.46704-0.13967-0.48845
  -3  -5 -12   55.40    3.49  92-0.99807 0.64532-0.05853-0.38194-0.13104-0.55497
  -3  -4 -13   -1.97    2.98  92-0.99806 0.63713-0.05869-0.29724-0.13119-0.60524
  -3   1 -14   -5.76    3.12  92-0.99799 0.62777-0.06047 0.15281-0.13281-0.65840
  -3   2  10    3.16    3.25  92-0.99799 0.82588-0.06046 0.23850-0.13280 0.63121
  -3   4   8    4.35    2.33  91-0.99776 0.80921-0.06541 0.42164-0.13734 0.52820
  -3   6   4  243.17    3.79  91-0.99782 0.77719-0.06413 0.59844-0.13617 0.31167
  -2  -7  -4   46.38    3.11  91-0.99788 0.79543-0.06288-0.56068-0.13502-0.10505
  -2  -7   0   33.55    3.05  91-0.99786 0.82833-0.06348-0.55972-0.13558 0.11023
  -2  -6  -8    9.07    2.85  91-0.99792 0.76234-0.06211-0.47233-0.13432-0.32034
  -2  -6   4   82.98    3.92  91-0.99776 0.86098-0.06547-0.46858-0.13740 0.32659
  -2  -5 -10   45.88    2.49  91-0.99778 0.74660-0.06498-0.38045-0.13695-0.42498
  -2  -4 -11    5.46    2.97  92-0.99805 0.73796-0.05901-0.29749-0.13147-0.48565
  -2  -3 -12    1.44    2.68  91-0.99780 0.72956-0.06456-0.20265-0.13656-0.53390
  -2   4   5    2.62    2.39  91-0.99758 0.86917-0.06881 0.42502-0.14045 0.38305
  -2   5  -7  445.49   11.04  92-0.99836 0.77091-0.04840 0.49489-0.12175-0.27885
  -2   5   3  322.40    4.74  92-0.99809 0.85370-0.05793 0.50176-0.13049 0.26910
  -1  -5  -6  928.83    6.33  91-0.99772 0.86336-0.06626-0.37926-0.13812-0.19655
  -1  -5   1   34.68    3.68  92-0.99806 0.92160-0.05879-0.38681-0.13128 0.16884
  -1  -4  -8   18.55    3.25  91-0.99792 0.84723-0.06215-0.29404-0.13435-0.30749
  -1  -2 -10    7.69    2.49  91-0.99772 0.83106-0.06626-0.11213-0.13812-0.41125
  -1   0 -10   -1.38    3.47  92-0.99803 0.83011-0.05938 0.06200-0.13182-0.42080
  -1   4  -4   52.70    4.80  92-0.99824 0.88076-0.05335 0.41062-0.12629-0.09908
  -1   4  -1   30.41    3.94  91-0.99786 0.90498-0.06346 0.41981-0.13555 0.06824
   0  -2  -4  261.18    5.70  92-0.99802 0.96475-0.05969-0.11743-0.13210-0.08511
   0  -2  -1  670.71    9.27  92-0.99808 0.98955-0.05819-0.12121-0.13073 0.07465
   0   0  -5   -1.96    4.40  92-0.99798 0.95680-0.06073 0.06077-0.13306-0.13482
  -6   6  11    0.82    2.36  92-0.99817 0.58040-0.05686 0.59077-0.12967 0.64349
  -5  -2  14   -1.53    2.93  92-0.99836 0.68947-0.04996-0.12721-0.12336 0.81003
  -5   1  14   40.89    3.23  93-0.99840 0.68961-0.04758 0.13571-0.12118 0.80870
  -5   3  13   71.24    3.44  92-0.99837 0.68175-0.04938 0.31408-0.12283 0.75772
  -5   5  11   25.57    2.51  92-0.99828 0.66569-0.05302 0.49517-0.12616 0.65433
  -4  -9  -4    2.47    2.28  92-0.99814 0.62534-0.05755-0.74387-0.13031-0.13546
  -4  -9  -3    6.54    2.83  92-0.99835 0.63366-0.05040-0.74988-0.12376-0.08852
  -4  -9  -2   -2.03    2.94  93-0.99839 0.64207-0.04807-0.75299-0.12163-0.04081
  -4  -9  -1   -3.64    2.86  93-0.99839 0.65012-0.04805-0.75410-0.12161 0.01280
  -4  -9   0   -4.53    2.84  93-0.99840 0.65869-0.04791-0.75106-0.12148 0.06931
  -4  -9   1   45.09    2.76  92-0.99816 0.66649-0.05702-0.74427-0.12982 0.13026
  -4   2  12   12.99    2.30  92-0.99827 0.75820-0.05345 0.22992-0.12655 0.71936
  -4   7   5  144.20    3.64  92-0.99836 0.70171-0.05001 0.67149-0.12341 0.34490
  -3  -8  -4    1.67    2.14  92-0.99832 0.71035-0.05175-0.66114-0.12499-0.12805
  -3  -8  -3    5.03    2.89  93-0.99843 0.71880-0.04580-0.66731-0.11955-0.08030
  -3  -8   0   16.21    2.95  93-0.99843 0.74418-0.04606-0.66644-0.11979 0.08219
  -3  -8   1   15.46    2.16  92-0.99826 0.75152-0.05388-0.65852-0.12694 0.13801
  -3  -7  -8   91.66    3.51  93-0.99840 0.67858-0.04744-0.57598-0.12105-0.34585
  -3  -7   5   23.57    2.98  92-0.99833 0.78450-0.05115-0.57350-0.12445 0.35111
  -3  -2 -14   -0.35    2.27  92-0.99820 0.62801-0.05579-0.12026-0.12869-0.66360
  -3  -1 -14    3.07    3.09  93-0.99842 0.62909-0.04654-0.04324-0.12023-0.67066
  -3  -1  11   42.71    3.48  93-0.99844 0.83453-0.04506-0.04301-0.11887 0.67048
  -3   0 -14   -3.96    3.07  93-0.99841 0.62808-0.04735 0.04981-0.12097-0.67129
  -3   0  11 4047.01   14.57  93-0.99844 0.83485-0.04493 0.04562-0.11875 0.66999
  -3   5   7    3.82    3.26  93-0.99841 0.80190-0.04695 0.49267-0.12060 0.45807
  -3   7  -3  146.83    4.10  93-0.99845 0.71999-0.04377 0.66665-0.11769-0.08269
  -3   7  -2   63.40    3.50  92-0.99838 0.72837-0.04895 0.67279-0.12243-0.02035
  -3   7  -1   21.19    3.44  92-0.99838 0.73699-0.04879 0.67180-0.12228 0.03295
  -3   7   0  391.49    5.31  93-0.99845 0.74472-0.04386 0.66713-0.11777 0.07779
  -2  -7  -3    1.94    2.35  92-0.99815 0.80329-0.05728-0.56648-0.13006-0.05640
  -2  -7  -2    1.98    2.18  92-0.99823 0.81155-0.05494-0.56869-0.12792-0.00482
  -2  -7  -1   31.66    2.48  92-0.99817 0.81994-0.05686-0.56594-0.12967 0.04606
  -2  -3   8   58.44    5.38  93-0.99847 0.89469-0.03634-0.23017-0.11088 0.51466
  -2  -2 -12   12.45    3.09  93-0.99843 0.73057-0.04580-0.13299-0.11955-0.54992
  -2   1 -12    0.62    3.04  93-0.99842 0.73053-0.04644 0.13503-0.12013-0.54979
  -2   3   7    1.78    3.40  93-0.99841 0.88668-0.04736 0.31481-0.12098 0.47133
  -1  -5  -5    3.21    2.62  92-0.99827 0.87201-0.05345-0.39238-0.12655-0.15460
  -1  -3  -9    0.49    2.43  92-0.99815 0.83867-0.05728-0.20863-0.13006-0.36848
  -1  -1 -10  120.09    3.51  92-0.99820 0.83092-0.05579-0.02993-0.12869-0.42180
  -1   3   3   21.87    2.83  92-0.99829 0.93842-0.05281 0.31969-0.12597 0.27552
  -1   4   0  133.00    4.82  92-0.99837 0.91399-0.04932 0.40567-0.12277 0.11181
   0  -2  -3  249.16    6.00  92-0.99835 0.97310-0.05034-0.12792-0.12371-0.03973
   0  -2  -2  335.36    7.06  93-0.99839 0.98138-0.04802-0.13148-0.12158 0.01278
   0  -1  -5  130.35    4.06  92-0.99815 0.95647-0.05728-0.03052-0.13006-0.14031
  -6   2  15   25.10    2.37  93-0.99849 0.61268-0.04181 0.21893-0.11606 0.84446
  -5   6  10    5.14    2.07  93-0.99850 0.65759-0.03840 0.57266-0.11293 0.58552
  -5   7   8   12.43    2.32  93-0.99850 0.64127-0.04054 0.66441-0.11488 0.47905
  -5   8   5   15.28    2.30  93-0.99849 0.61656-0.04181 0.75448-0.11606 0.31956
  -4  -8   5   11.43    2.73  94-0.99848 0.70025-0.03370-0.67800-0.10861 0.32496
  -4   0  13    0.75    2.64  93-0.99849 0.76557-0.03499 0.03472-0.10980 0.75200
  -4   4 -13    3.77    3.67  94-0.99838 0.55282-0.02710 0.38281-0.10254-0.64718
  -4   6   8  123.89    2.96  93-0.99850 0.72605-0.03767 0.57245-0.11225 0.48915
  -4   7  -8   -0.81    3.56  93-0.99849 0.59507-0.03499 0.65555-0.10980-0.36935
  -4   8  -3   44.72    3.49  94-0.99848 0.63506-0.03339 0.74558-0.10833-0.10538
  -4   8  -2   22.81    2.38  93-0.99850 0.64358-0.03981 0.75221-0.11422-0.04552
  -4   8  -1    1.09    2.14  93-0.99850 0.65229-0.04096 0.75338-0.11528 0.01022
  -4   8   0    3.86    2.17  93-0.99850 0.66051-0.03874 0.75064-0.11324 0.06189
  -4   8   1    0.95    2.70  94-0.99846 0.66850-0.03209 0.74457-0.10713 0.10934
  -3  -8  -2   65.59    2.63  93-0.99849 0.72727-0.04203-0.67054-0.11625-0.02922
  -3  -8  -1   28.39    2.38  93-0.99849 0.73521-0.04160-0.67089-0.11586 0.02361
  -3  -6 -10  180.66    3.28  93-0.99848 0.66170-0.04352-0.49179-0.11762-0.45749
  -3  -6   7   40.54    4.00  94-0.99848 0.80130-0.03431-0.49924-0.10917 0.44657
  -3  -3 -13   34.96    3.25  94-0.99848 0.63795-0.03403-0.23441-0.10892-0.62715
  -3   1  11   39.92    3.29  94-0.99846 0.83480-0.03211 0.12175-0.10715 0.65855
  -3   6  -8  169.74    7.38  94-0.99836 0.67810-0.02603 0.55957-0.10156-0.36808
  -3   6   5  119.47    3.05  93-0.99850 0.78674-0.04096 0.57533-0.11528 0.34420
  -3   7  -4   19.41    2.90  94-0.99843 0.71239-0.02968 0.65248-0.10492-0.14856
  -3   7   1   20.55    3.36  93-0.99849 0.75412-0.03535 0.65768-0.11013 0.12443
  -2  -6  -7   18.76    2.46  93-0.99847 0.77137-0.04458-0.48964-0.11860-0.28268
  -2  -5  -9   27.52    2.37  93-0.99850 0.75464-0.04075-0.40598-0.11508-0.39332
  -2  -1 -12    0.09    3.07  93-0.99849 0.72998-0.03538-0.05412-0.11015-0.56161
  -2   0 -12   14.66    3.13  94-0.99848 0.73057-0.03326 0.03258-0.10821-0.56235
  -2   2   8   42.34    2.69  93-0.99849 0.89491-0.04267 0.22135-0.11684 0.52053
  -2   4   6    7.51    3.25  93-0.99849 0.87904-0.03523 0.39083-0.11002 0.40602
  -2   5   4  525.84    5.62  94-0.99848 0.86259-0.03365 0.47894-0.10857 0.29641
  -1  -5  -4   40.79    2.53  93-0.99848 0.88036-0.04288-0.40299-0.11704-0.11081
  -1  -5  -3   27.82    3.51  94-0.99849 0.88874-0.03513-0.41052-0.10993-0.06342
  -1  -5  -1  342.69    5.35  94-0.99847 0.90502-0.03286-0.41280-0.10784 0.04174
  -1  -5   0    0.70    2.44  93-0.99850 0.91320-0.04117-0.40454-0.11547 0.10215
  -1  -4  -7   38.62    2.85  93-0.99850 0.85593-0.04117-0.31609-0.11547-0.27274
  -1  -2  -9    1.46    3.55  94-0.99847 0.83965-0.03278-0.14568-0.10777-0.38840
   0  -1  -4  243.89    6.28  93-0.99849 0.96501-0.03572-0.05455-0.11047-0.10563
   0   0  -4 2540.64   17.23  94-0.99847 0.96518-0.03274 0.03184-0.10773-0.10911
  -5   2  14    3.45    2.26  94-0.99841 0.68995-0.02889 0.20687-0.10442 0.79144
  -5   8   6   22.74    3.22  94-0.99829 0.62549-0.02373 0.73470-0.09968 0.35755
  -4  -8  -7    2.73    2.23  94-0.99845 0.60089-0.03172-0.68082-0.10702-0.32060
  -4  -1  13    4.72    2.50  94-0.99839 0.76644-0.02794-0.06082-0.10356 0.74920
  -4   1  13    9.08    3.18  95-0.99819 0.76695-0.02047 0.11002-0.09668 0.74240
  -4   3  12   27.64    3.12  94-0.99830 0.75880-0.02403 0.29212-0.09996 0.69199
  -4   4  11   56.40    2.38  94-0.99845 0.75041-0.03102 0.38768-0.10638 0.64466
  -4   5  10   93.88    2.77  94-0.99833 0.74242-0.02526 0.47116-0.10109 0.58528
  -4   7   6   58.71    2.63  94-0.99841 0.70930-0.02889 0.65278-0.10442 0.37374
  -4   8  -4   92.98    4.03  95-0.99817 0.62647-0.01984 0.73142-0.09610-0.17231
  -4   8   2   47.06    3.24  94-0.99828 0.67687-0.02321 0.73519-0.09920 0.15415
  -3  -7  -7   42.94    2.43  94-0.99843 0.68655-0.03017-0.59355-0.10560-0.30859
  -3  -6  -9  551.30    5.27  95-0.99818 0.66975-0.02004-0.51632-0.09629-0.42400
  -3  -5 -11   70.65    2.71  94-0.99843 0.65378-0.02974-0.41665-0.10520-0.52349
  -3  -4 -12    2.00    2.32  94-0.99835 0.64490-0.02590-0.33092-0.10168-0.58160
  -3  -2  11    3.79    2.86  94-0.99827 0.83451-0.02293-0.15458-0.09895 0.65016
  -3   2 -13    0.00    2.96  95-0.99825 0.63774-0.02206 0.19945-0.09814-0.63771
  -3   3  10   98.88    2.95  94-0.99838 0.82701-0.02718 0.29508-0.10285 0.60020
  -3   4   9   47.21    2.49  94-0.99840 0.81893-0.02803 0.38455-0.10364 0.54734
  -3   7   2   24.07    3.36  94-0.99831 0.76223-0.02418 0.64626-0.10009 0.16726
  -2  -6  -6   29.13    2.51  94-0.99839 0.77931-0.02782-0.50659-0.10344-0.24374
  -2  -6   3  126.21    4.34  94-0.99829 0.85301-0.02361-0.50989-0.09957 0.23562
  -2  -4 -10   21.83    2.33  94-0.99842 0.74611-0.02931-0.32722-0.10481-0.45819
  -2  -4   7    1.25    6.46  98-0.99460 0.88254 0.02632-0.38282-0.05348 0.40348
  -2  -3 -11    9.50    2.37  94-0.99844 0.73784-0.03059-0.23736-0.10599-0.51102
  -2  -1   9   67.13    3.94  94-0.99834 0.90287-0.02534-0.06294-0.10116 0.55840
  -2   0   9    0.25    2.46  94-0.99842 0.90288-0.02931 0.02929-0.10481 0.56222
  -2   4  -9   31.17    5.32  97-0.99703 0.75344 0.00128 0.35294-0.07664-0.43339
  -2   6  -3   25.45    3.53  95-0.99819 0.80473-0.02028 0.55329-0.09651-0.09190
  -2   6  -2    2.56    2.46  94-0.99838 0.81328-0.02705 0.56135-0.10273-0.03045
  -2   6  -1   18.69    2.61  94-0.99839 0.82136-0.02761 0.56192-0.10324 0.02328
  -2   6   0   14.55    3.33  94-0.99826 0.82982-0.02256 0.55630-0.09860 0.07219
  -1  -5  -2   29.34    2.63  94-0.99845 0.89694-0.03145-0.41405-0.10677-0.01286
  -1  -4  -6   -0.73    3.23  95-0.99819 0.86366-0.02046-0.33571-0.09667-0.23831
  -1  -4   3  170.94    5.33  94-0.99839 0.93770-0.02776-0.32846-0.10339 0.25211
  -1  -3  -8  139.41    3.40  94-0.99841 0.84770-0.02889-0.23924-0.10442-0.33748
  -1  -1   6  201.19    5.83  95-0.99820 0.96257-0.02077-0.06786-0.09696 0.40644
  -1   0   6    0.46    2.71  94-0.99840 0.96293-0.02803 0.02807-0.10364 0.41277
  -1   1  -9  383.79    6.23  95-0.99827 0.83905-0.02282 0.11006-0.09884-0.39819
  -1   2   5 6183.80   18.31  94-0.99839 0.95478-0.02761 0.20648-0.10324 0.35881
  -1   3  -7   36.94    5.74  96-0.99764 0.85500-0.00816 0.27401-0.08535-0.30482
  -1   4   1  902.30    7.58  94-0.99845 0.92213-0.03123 0.38802-0.10658 0.14632
  -5  -3  14   -0.01    2.62  96-0.99763 0.68889-0.00812-0.26034-0.08549 0.77401
  -5   3  14    2.10    2.66  96-0.99746 0.68946-0.00532 0.27182-0.08291 0.76958
  -5   4  13  106.40    2.97  95-0.99807 0.68151-0.01727 0.37542-0.09392 0.72579
  -5   5  12    8.89    2.18  95-0.99808 0.67370-0.01749 0.46256-0.09412 0.67351
  -5   6  11    6.39    3.10  96-0.99761 0.66491-0.00787 0.54190-0.08526 0.61079
  -5   7   9    5.96    2.30  95-0.99797 0.64925-0.01493 0.63778-0.09176 0.51025
  -5   9   0   12.76    2.37  95-0.99798 0.57502-0.01514 0.81645-0.09196 0.02564
  -5   9   1   -4.28    3.07  96-0.99775 0.58242-0.01047 0.81358-0.08765 0.07831
  -5   9   2    3.20    2.83  96-0.99745 0.59131-0.00511 0.80647-0.08271 0.12498
  -4  -8  -6    2.84    2.27  95-0.99803 0.60849-0.01642-0.69624-0.09314-0.28114
  -4  -7  -9   10.18    2.29  95-0.99805 0.58439-0.01685-0.60782-0.09353-0.44044
  -4  -6 -11   17.29    2.32  95-0.99815 0.56870-0.01941-0.51499-0.09589-0.54567
  -4  -5 -12   18.84    3.22  96-0.99766 0.55925-0.00880-0.43760-0.08611-0.60925
  -4  -4 -13   -3.59    3.13  96-0.99767 0.55038-0.00900-0.34483-0.08630-0.66639
  -4  -3 -14   -0.07    2.47  95-0.99813 0.54295-0.01882-0.24537-0.09535-0.70991
  -4  -2  13   14.98    2.86  96-0.99753 0.76548-0.00651-0.17123-0.08401 0.73025
  -4   6   9   13.03    3.19  96-0.99767 0.73355-0.00886 0.54340-0.08617 0.51709
  -4   7   7   39.73    3.07  96-0.99752 0.71708-0.00639 0.62988-0.08390 0.40672
  -4   8   3    8.61    3.00  95-0.99782 0.68492-0.01184 0.72353-0.08892 0.19710
  -3  -7  -6   21.73    2.40  95-0.99791 0.69411-0.01365-0.61059-0.09058-0.26854
  -3  -7   4  550.58    6.67  95-0.99774 0.77577-0.01014-0.61257-0.08735 0.26488
  -3  -2 -13   -3.81    2.32  95-0.99789 0.63550-0.01322-0.16194-0.09019-0.64814
  -3   2  11    2.61    3.08  95-0.99780 0.83469-0.01138 0.18926-0.08849 0.63956
  -3   5   8    1.31    1.95  95-0.99801 0.81034-0.01578 0.46077-0.09255 0.48332
  -3   6   6   38.42    2.55  95-0.99808 0.79404-0.01749 0.55173-0.09412 0.37608
  -3   7  -5    7.54    2.87  96-0.99744 0.70280-0.00508 0.62725-0.08268-0.22558
  -3   7   3   39.68    3.37  95-0.99773 0.76946-0.00996 0.63320-0.08718 0.20781
  -2  -6  -5   53.61    2.58  95-0.99790 0.78711-0.01343-0.52176-0.09038-0.20240
  -2  -5  -8  460.12    4.54  95-0.99807 0.76240-0.01727-0.42953-0.09392-0.36014
  -2  -2 -11   -1.50    2.97  96-0.99756 0.73723-0.00695-0.17129-0.08441-0.53229
  -2   1   9   61.56    2.88  95-0.99806 0.90281-0.01706 0.10720-0.09373 0.55045
  -2   2 -11   -0.12    3.08  96-0.99768 0.73777-0.00916 0.18646-0.08645-0.52812
  -2   3   8   53.92    3.60  96-0.99756 0.89436-0.00696 0.27416-0.08442 0.48745
  -2   5   5  258.89    4.66  96-0.99763 0.86991-0.00828 0.45375-0.08563 0.32706
  -2   6   1   79.29    3.06  95-0.99789 0.83750-0.01322 0.54740-0.09019 0.11633
  -1  -1  -9  388.72    4.85  95-0.99800 0.83879-0.01557-0.07525-0.09235-0.40383
  -1   0  -9    3.78    3.24  96-0.99769 0.83896-0.00924 0.00963-0.08652-0.40883
  -1   1   6  193.13    4.87  95-0.99775 0.96253-0.01046 0.10021-0.08764 0.39729
  -1   3   4   17.53    2.75  95-0.99808 0.94647-0.01770 0.28521-0.09432 0.29688
  -1   4   2   96.82    4.02  95-0.99773 0.93008-0.01010 0.36654-0.08731 0.18077
   0  -1  -3 8318.34   27.18  95-0.99812 0.97281-0.01855-0.07188-0.09510-0.06772
   0  -1  -2  781.50   10.44  96-0.99759 0.98052-0.00743-0.08337-0.08485-0.02452
   0  -1  -1 2661.96   20.42  96-0.99768 0.98895-0.00916-0.08240-0.08645 0.03101
  -5  -9   2    4.24    2.89  97-0.99668 0.58808 0.00527-0.80731-0.07336 0.11568
  -5  -8   7   -0.13    3.03  97-0.99644 0.62868 0.00808-0.72112-0.07075 0.38195
  -5   0  15   62.15    3.38  97-0.99682 0.69721 0.00350-0.00314-0.07499 0.81570
  -5   1  15   68.66    3.30  97-0.99647 0.69661 0.00766 0.08102-0.07114 0.81176
  -5   8   7   -2.19    2.37  96-0.99732 0.63269-0.00335 0.71501-0.08132 0.39377
  -5   9   3    3.31    3.29  96-0.99682 0.59940 0.00343 0.79758-0.07505 0.17087
  -4  -8  -5   49.82    2.40  96-0.99725 0.61446-0.00228-0.71137-0.08033-0.23967
  -4  -8   4    6.65    2.19  96-0.99734 0.68969-0.00376-0.70913-0.08169 0.24499
  -4  -7  -8    4.11    3.00  97-0.99672 0.59051 0.00474-0.62779-0.07384-0.40842
  -4  -2 -14    3.70    2.88  97-0.99685 0.54216 0.00310-0.18119-0.07536-0.72688
  -4   2 -14    0.29    3.11  97-0.99676 0.54284 0.00427 0.17311-0.07428-0.72867
  -4   2  13   21.01    2.33  96-0.99732 0.76625-0.00335 0.18205-0.08132 0.72721
  -4   8  -5   43.37    3.42  96-0.99674 0.61735 0.00455 0.70771-0.07401-0.24707
  -4   8   4   11.90    3.19  96-0.99696 0.69331 0.00164 0.70913-0.07671 0.24006
  -3  -7  -5    2.52    2.68  96-0.99700 0.70025 0.00113-0.62493-0.07718-0.23045
  -3  -6  -8  169.73    3.97  97-0.99683 0.67533 0.00336-0.53798-0.07512-0.39281
  -3  -5 -10    1.59    2.14  96-0.99719 0.65944-0.00143-0.44408-0.07954-0.49663
  -3  -3 -12   15.37    3.17  97-0.99681 0.64360 0.00364-0.27127-0.07486-0.60740
  -3  -1 -13   20.48    2.97  96-0.99696 0.63504 0.00172-0.09134-0.07664-0.65989
  -3   0 -13  101.03    3.68  97-0.99656 0.63490 0.00672-0.00753-0.07201-0.66552
  -3   1 -13   21.51    3.16  97-0.99691 0.63545 0.00231 0.08564-0.07609-0.66051
  -3   3 -12   23.68    3.76  97-0.99630 0.64305 0.00966 0.25641-0.06929-0.61452
  -3   7   4  594.03    5.64  97-0.99668 0.77658 0.00519 0.61771-0.07343 0.24876
  -2  -6  -4   42.48    2.50  96-0.99713 0.79384-0.00058-0.53439-0.07875-0.16147
  -2  -5  -7  457.61    4.95  97-0.99668 0.76868 0.00523-0.45074-0.07339-0.32836
  -2  -4  -9   28.10    2.29  96-0.99713 0.75303-0.00058-0.35629-0.07875-0.42948
  -2  -3 -10   38.42    3.19  97-0.99682 0.74480 0.00355-0.27077-0.07494-0.48712
  -2   2   9    4.24    3.38  97-0.99669 0.90195 0.00510 0.17258-0.07351 0.53071
  -2   3 -10   42.09    4.33  97-0.99595 0.74385 0.01334 0.25289-0.06589-0.49739
  -2   4   7    4.59    2.38  96-0.99720 0.88615-0.00164 0.35739-0.07974 0.42976
  -2   6  -4   37.63    3.70  96-0.99711 0.79552-0.00029 0.53405-0.07849-0.16330
  -2   6   2  198.62    3.90  96-0.99716 0.84524-0.00100 0.53515-0.07915 0.15946
  -1  -4  -5   -1.02    2.51  96-0.99722 0.87006-0.00186-0.35323-0.07994-0.20386
  -1  -3  -7   39.87    2.77  96-0.99722 0.85411-0.00186-0.26597-0.07994-0.30894
  -1  -2  -8   65.56    3.69  96-0.99699 0.84558 0.00124-0.18029-0.07708-0.36557
  -1   2  -8   66.49    4.22  97-0.99683 0.84593 0.00337 0.17395-0.07511-0.36843
  -1   4  -5   -0.28    4.12  97-0.99621 0.86982 0.01063 0.34769-0.06840-0.21365
   0   0  -3    0.35    3.40  96-0.99729 0.97251-0.00292 0.00297-0.08092-0.08027
  -5  -9   0    3.33    2.82  97-0.99608 0.57156 0.01262-0.81529-0.06667 0.00082
  -5  -9   1    2.45    2.62  98-0.99584 0.57957 0.01512-0.81357-0.06436 0.05281
  -5  -1  15   72.75    2.95  97-0.99627 0.69631 0.01061-0.10061-0.06853 0.80913
  -5   2  15   63.71    3.21  98-0.99527 0.69522 0.02056 0.15657-0.05930 0.80010
  -5   5  13   19.97    3.19  98-0.99553 0.68070 0.01812 0.42599-0.06157 0.69377
  -5   7  10   45.16    2.51  97-0.99619 0.65475 0.01147 0.61109-0.06774 0.54074
  -5   8   8   75.49    3.52  98-0.99560 0.63894 0.01748 0.69360-0.06216 0.42785
  -4  -8  -4   96.52    2.93  97-0.99638 0.62412 0.00933-0.72202-0.06972-0.19764
  -4  -7   7   40.63    3.33  98-0.99554 0.71367 0.01804-0.64224-0.06164 0.38472
  -4  -6 -10   12.50    2.35  97-0.99659 0.57501 0.00693-0.54040-0.07194-0.51804
  -4  -1 -14    0.31    3.13  98-0.99571 0.54056 0.01638-0.10208-0.06319-0.74205
  -4   3  13   19.94    2.69  98-0.99541 0.76349 0.01930 0.24768-0.06047 0.70685
  -4   4  12    4.73    2.07  97-0.99650 0.75695 0.00805 0.34704-0.07090 0.66373
  -4   5  11    7.08    2.24  97-0.99646 0.74902 0.00848 0.43496-0.07051 0.60936
  -4   7   8   -4.55    3.08  97-0.99569 0.72392 0.01658 0.60473-0.06300 0.44027
  -4   8   5   13.89    3.08  98-0.99559 0.69767 0.01761 0.69565-0.06204 0.27865
  -3  -7  -4   13.95    2.85  97-0.99588 0.70783 0.01471-0.63801-0.06473-0.18935
  -3  -4 -11   21.71    2.38  97-0.99659 0.65163 0.00693-0.36324-0.07194-0.55748
  -3   0  12   -2.10    2.87  97-0.99569 0.83977 0.01658-0.01770-0.06300 0.66519
  -3   3  11    4.53    2.93  98-0.99571 0.83267 0.01638 0.25079-0.06318 0.61607
  -3   4  10  129.92    3.01  97-0.99642 0.82509 0.00891 0.34651-0.07011 0.56818
  -3   5   9   15.04    3.29  97-0.99578 0.81611 0.01570 0.42895-0.06381 0.50868
  -3   6   7   43.64    2.57  97-0.99650 0.80077 0.00805 0.52548-0.07090 0.40819
  -2  -6  -3   21.87    2.50  97-0.99635 0.80247 0.00976-0.54398-0.06932-0.11730
  -2  -6  -2    1.76    3.35  98-0.99554 0.80917 0.01804-0.55230-0.06164-0.07170
  -2  -6   1   89.44    3.88  97-0.99580 0.83393 0.01549-0.54988-0.06401 0.09156
  -2  -5   5  268.81    6.73  98-0.99471 0.86612 0.02547-0.47107-0.05475 0.29619
  -2  -2   9   -0.51    3.15  98-0.99588 0.90072 0.01476-0.19399-0.06469 0.52209
  -2  -1 -11   18.84    2.30  97-0.99629 0.73669 0.01040-0.09979-0.06873-0.54759
  -2   0 -11   -2.57    2.97  98-0.99553 0.73417 0.01818-0.01519-0.06151-0.55793
  -2   1 -11   20.66    3.16  98-0.99576 0.73558 0.01591 0.07256-0.06362-0.55264
  -2   5   6   43.62    3.63  98-0.99552 0.87603 0.01829 0.42676-0.06141 0.35785
  -2   6   3  128.23    4.10  97-0.99591 0.85208 0.01440 0.51946-0.06502 0.20003
  -1  -4  -4   56.36    3.64  97-0.99583 0.87733 0.01525-0.37161-0.06423-0.16419
  -1   2   6  222.89    4.92  98-0.99566 0.96058 0.01694 0.16105-0.06267 0.37203
  -1   3   5  103.12    4.04  98-0.99568 0.95255 0.01671 0.25043-0.06287 0.31840
  -1   4   3  167.80    3.68  97-0.99615 0.93628 0.01189 0.34449-0.06735 0.21559
  -5  -2  15   53.29    3.26  99-0.99341 0.69317 0.03544-0.21629-0.04563 0.78596
  -5   4  14   33.20    2.53  98-0.99497 0.68642 0.02302 0.33272-0.05718 0.74484
  -5   6  12   37.84    2.63  98-0.99488 0.67018 0.02388 0.50974-0.05639 0.63667
  -4  -8  -3   42.82    2.49  98-0.99532 0.63160 0.01992-0.73188-0.06007-0.15323
  -4  -8  -2   20.04    3.15  98-0.99433 0.63767 0.02841-0.74057-0.05218-0.10855
  -4  -8   2   34.52    3.05  98-0.99437 0.67089 0.02812-0.74083-0.05245 0.10669
  -4  -7  -7    8.76    2.17  98-0.99475 0.59747 0.02494-0.64803-0.05540-0.37352
  -4  -5 -11    3.73    2.08  98-0.99512 0.56465 0.02175-0.46707-0.05837-0.58477
  -4  -4 -12   18.04    2.79  98-0.99443 0.55591 0.02759-0.38209-0.05294-0.64335
  -4  -4  12    9.39    3.14  99-0.99310 0.75300 0.03766-0.39587-0.04357 0.63488
  -4  -3 -13    3.77    2.34  98-0.99526 0.54845 0.02047-0.28760-0.05956-0.69101
  -4   0 -14   15.21    2.31  98-0.99488 0.53899 0.02388-0.02385-0.05639-0.74891
  -4   0  14   11.17    2.79  99-0.99388 0.77110 0.03197-0.03295-0.04886 0.74699
  -4   1 -14   -1.61    2.36  98-0.99516 0.54015 0.02138 0.07109-0.05871-0.74547
  -4   6  10   -2.44    2.05  98-0.99526 0.73935 0.02047 0.51270-0.05956 0.54579
  -3  -7  -3  155.86    3.15  98-0.99473 0.71522 0.02515-0.64840-0.05520-0.14542
  -3  -7   2   15.42    3.12  99-0.99408 0.75599 0.03038-0.65378-0.05035 0.11611
  -3  -6  -7    9.31    2.22  98-0.99475 0.68198 0.02494-0.55898-0.05540-0.35990
  -3  -5  -9    7.45    2.76  98-0.99443 0.66524 0.02760-0.47186-0.05293-0.46850
  -3  -2 -12    0.78    3.05  99-0.99420 0.64110 0.02941-0.20721-0.05124-0.63114
  -3  -1  12  282.98    4.82  99-0.99374 0.83892 0.03303-0.12500-0.04788 0.65241
  -3   1  12  295.44    4.11  98-0.99485 0.84023 0.02409 0.06419-0.05619 0.66146
  -3   4 -11   24.19    3.91  99-0.99392 0.64888 0.03167 0.32589-0.04914-0.57992
  -3   7   5   32.12    2.34  98-0.99492 0.78289 0.02345 0.59967-0.05679 0.28705
  -2  -6  -1   17.31    2.64  98-0.99509 0.81700 0.02196-0.55617-0.05817-0.02120
  -2  -6   0   13.71    2.69  98-0.99514 0.82565 0.02153-0.55514-0.05857 0.03290
  -2  -5  -6  121.67    3.65  98-0.99452 0.77516 0.02683-0.47172-0.05364-0.29473
  -2  -4  -8   11.83    3.40  98-0.99435 0.75844 0.02828-0.38421-0.05230-0.40262
  -2   4   8   -0.96    3.19  99-0.99401 0.89047 0.03090 0.32449-0.04986 0.45313
  -2   6  -5   58.57    4.43  99-0.99315 0.78343 0.03732 0.49796-0.04389-0.24812
  -2   6   4   81.26    3.82  99-0.99399 0.85839 0.03111 0.50190-0.04966 0.24099
  -1  -4  -3 1102.36    7.84  99-0.99423 0.88380 0.02922-0.38557-0.05142-0.12424
  -1  -3  -6    8.52    2.41  98-0.99473 0.85988 0.02515-0.29248-0.05520-0.28024
  -1  -1  -8   11.99    3.33  98-0.99464 0.84364 0.02588-0.11511-0.05453-0.38801
   0   0  -2   61.17    6.52  98-0.99449 0.97749 0.02715-0.02727-0.05335-0.05603
   0   1  -1 2877.91   39.15  98-0.99410 0.98563 0.03022 0.06067-0.05049-0.00440
  -5   3  15   -1.56    2.42  99-0.99283 0.69396 0.03906 0.22595-0.04238 0.78290
  -4  -8  -1    4.44    2.13  99-0.99366 0.64545 0.03316-0.74611-0.04787-0.05733
  -4  -8   0    0.71    2.03  99-0.99333 0.65333 0.03560-0.74834-0.04561-0.00602
  -4  -8   1    2.83    2.09  99-0.99357 0.66204 0.03378-0.74661-0.04729 0.04940
  -4  -7  -6   30.50    3.17 100-0.99209 0.60240 0.04407-0.66737-0.03772-0.33796
  -4  -6  -9    0.32    2.26  99-0.99373 0.57881 0.03262-0.56552-0.04838-0.48998
  -4  -3  13   11.67    3.20 100-0.99091 0.75973 0.05136-0.31964-0.03093 0.67643
  -4  -1  14    2.44    2.82 100-0.99183 0.76875 0.04570-0.13541-0.03621 0.73619
  -4   1  14    8.14    2.21  99-0.99344 0.77102 0.03475 0.05421-0.04640 0.74611
  -4   2  14   -5.72    2.78 100-0.99215 0.76929 0.04365 0.13235-0.03812 0.73660
  -4   3 -13    8.17    3.55 100-0.99144 0.54506 0.04817 0.21701-0.03390-0.71614
  -4   5  12    4.58    3.04 100-0.99223 0.75353 0.04316 0.40157-0.03857 0.63134
  -4   7   9   13.54    2.92  99-0.99244 0.72898 0.04174 0.58149-0.03990 0.47088
  -4   8  -6    2.09    2.95 100-0.99214 0.60434 0.04370 0.66815-0.03806-0.33692
  -4   8   6    4.04    2.20  99-0.99353 0.70522 0.03411 0.67803-0.04699 0.31653
  -3  -7  -2   58.94    2.80  99-0.99359 0.72176 0.03368-0.65659-0.04739-0.10155
  -3  -7  -1   25.68    3.05  99-0.99284 0.72912 0.03901-0.66259-0.04244-0.05242
  -3  -7   0  396.88    5.26  99-0.99251 0.73734 0.04129-0.66436-0.04031-0.00097
  -3  -7   1   23.20    3.05  99-0.99290 0.74620 0.03859-0.66190-0.04283 0.05539
  -3  -4 -10    5.93    2.72  99-0.99281 0.65501 0.03922-0.39583-0.04224-0.53394
  -3  -3 -11    2.58    2.81 100-0.99241 0.64673 0.04196-0.30855-0.03968-0.58865
  -3  -3  11    7.26    3.22 100-0.99112 0.82808 0.05013-0.31844-0.03208 0.58319
  -3   2  12   43.36    2.55  99-0.99312 0.83913 0.03709 0.13820-0.04422 0.64970
  -3   4  11  243.15    4.00 100-0.99189 0.82928 0.04531 0.30896-0.03657 0.58886
  -3   6   8   28.94    2.32  99-0.99356 0.80686 0.03389 0.49897-0.04719 0.43866
  -3   7  -6   22.07    3.28  99-0.99259 0.68992 0.04073 0.58414-0.04083-0.31730
  -3   7   6   19.97    3.07  99-0.99244 0.78907 0.04173 0.58035-0.03990 0.32374
  -2  -3  -9  341.07    4.33  99-0.99312 0.74886 0.03709-0.30241-0.04422-0.46622
  -2  -2 -10  409.86    4.63  99-0.99372 0.74111 0.03271-0.20872-0.04829-0.51547
  -2   0  10 1341.26    8.80  99-0.99306 0.90682 0.03751-0.03993-0.04382 0.55465
  -2   1  10  161.47    3.58  99-0.99297 0.90666 0.03815 0.04830-0.04323 0.55431
  -2   3   9   -0.93    2.51  99-0.99359 0.89909 0.03368 0.23373-0.04739 0.50534
  -2   5   7  992.65    6.66 100-0.99193 0.88154 0.04508 0.39874-0.03679 0.38770
  -1  -4  -2  105.93    4.11  99-0.99258 0.89025 0.04081-0.39673-0.04076-0.08112
  -1  -2  -7 2712.23   11.29  99-0.99336 0.85001 0.03538-0.21231-0.04580-0.34430
  -1   0  -8   -1.32    3.47 100-0.99250 0.84055 0.04132-0.03917-0.04029-0.40380
  -1   0   7  162.81    4.93 100-0.99232 0.96561 0.04252-0.04412-0.03916 0.40220
  -1   1  -8   13.11    3.56  99-0.99257 0.84159 0.04086 0.04887-0.04071-0.40147
  -1   1   7 1239.74    8.88 100-0.99228 0.96573 0.04279 0.04478-0.03891 0.40205
  -1   4   4    7.00    2.36  99-0.99324 0.94242 0.03624 0.31939-0.04501 0.24753
  -1   5  -1  323.12    5.73  99-0.99245 0.90003 0.04165 0.40406-0.03997-0.02541
  -1   5   0    1.76    3.49 100-0.99239 0.90832 0.04210 0.40329-0.03956 0.02624
   0   1   0   -1.09    4.73 100-0.99216 0.99195 0.04360 0.04750-0.03816 0.03680
  -5  -8  -5    2.47    2.15 100-0.99190 0.52569 0.04542-0.75873-0.03663-0.29722
  -5  -8   6   18.10    2.71 100-0.99136 0.61656 0.04875-0.76144-0.03354 0.28920
  -5  -7  -8   -1.58    2.18 100-0.99148 0.49975 0.04804-0.67023-0.03420-0.46392
  -5  -7   9    5.40    3.38 101-0.98855 0.63876 0.06460-0.68842-0.01877 0.43609
  -5  -6 -10   91.69    2.77 100-0.99138 0.48334 0.04867-0.58401-0.03361-0.56899
  -4  -6   9   17.15    4.02 101-0.98907 0.72368 0.06185-0.59662-0.02133 0.45252
  -4  -5 -10  231.85    4.07 100-0.99074 0.56830 0.05248-0.49693-0.03007-0.55947
  -4  -2 -13    0.51    2.21 100-0.99190 0.54430 0.04542-0.22115-0.03663-0.71517
  -4   4  13   16.31    2.30 100-0.99172 0.76149 0.04655 0.30880-0.03559 0.68138
  -4   6  11   -2.56    2.25 100-0.99117 0.74416 0.04995 0.48334-0.03242 0.57180
  -4   8   7    0.28    2.17 100-0.99084 0.71078 0.05193 0.65931-0.03058 0.35508
  -4   9  -1    3.61    3.08 101-0.99000 0.64363 0.05674 0.74452-0.02609-0.07992
  -4   9   0   14.04    3.08 100-0.99063 0.65244 0.05312 0.74867-0.02947-0.02170
  -4   9   1   64.63    3.60 100-0.99066 0.66051 0.05295 0.74843-0.02963 0.03106
  -4   9   2    3.35    3.06 101-0.98998 0.66848 0.05686 0.74447-0.02599 0.08129
  -3  -6  -6   40.03    2.51 100-0.99189 0.68697 0.04548-0.57979-0.03658-0.32526
  -3  -6   6   39.96    3.41 100-0.99077 0.78527 0.05235-0.58696-0.03019 0.31222
  -3  -5  -8  579.06    5.27 100-0.99050 0.66905 0.05389-0.49867-0.02875-0.44016
  -3  -4  10  133.61    7.36 102-0.98662 0.81500 0.07417-0.43066-0.00983 0.50750
  -3  -1 -12   43.86    2.72 100-0.99141 0.63755 0.04846-0.13745-0.03381-0.65025
  -3   2 -12   -3.02    2.68 101-0.99068 0.63660 0.05284 0.12742-0.02973-0.65326
  -3   3  12  158.85    3.72 101-0.98992 0.83581 0.05719 0.20997-0.02568 0.63089
  -3   5  10    6.49    2.19 100-0.99158 0.82097 0.04740 0.39773-0.03480 0.53287
  -3   8  -2   69.93    3.43 101-0.98986 0.72001 0.05758 0.65415-0.02532-0.12079
  -3   8  -1   34.07    2.55 100-0.99119 0.72977 0.04980 0.66248-0.03256-0.05865
  -3   8   0   14.53    2.29 100-0.99155 0.73872 0.04761 0.66461-0.03460-0.00340
  -3   8   1   13.39    2.43 100-0.99134 0.74606 0.04889 0.66359-0.03341 0.04809
  -3   8   2    2.57    3.08 100-0.99049 0.75394 0.05398 0.65785-0.02867 0.09655
  -2  -5  -5  220.85    3.87 100-0.99165 0.77998 0.04697-0.49181-0.03519-0.26027
  -2  -4  -7   -1.73    3.40 100-0.99036 0.76205 0.05474-0.41201-0.02796-0.37481
  -2  -1 -10   18.02    3.46 101-0.99002 0.73740 0.05663-0.14648-0.02620-0.53727
  -2  -1  10  167.93    4.83 101-0.99016 0.90354 0.05584-0.14533-0.02694 0.53734
  -2   2  10   11.85    2.63 100-0.99088 0.90520 0.05166 0.12573-0.03083 0.54141
  -2   6   5  412.11    4.44 100-0.99110 0.86442 0.05038 0.48312-0.03202 0.27577
  -1  -4  -1   31.84    2.85 100-0.99165 0.89758 0.04697-0.40384-0.03519-0.03273
  -1  -4   0  134.15    3.94 100-0.99155 0.90583 0.04761-0.40447-0.03460 0.02016
  -1  -3  -5    0.41    2.40 100-0.99103 0.86389 0.05080-0.31704-0.03163-0.25211
  -1   3   6 1059.25    7.09 100-0.99113 0.95665 0.05017 0.21621-0.03222 0.34227
  -1   5  -2   26.10    3.69 100-0.99107 0.89066 0.05053 0.39472-0.03188-0.08778
  -1   5   1   40.95    2.83 100-0.99151 0.91581 0.04782 0.39757-0.03440 0.07607
  -1   5   2  324.78    5.07 101-0.98977 0.92228 0.05803 0.38729-0.02490 0.11928
  -5  -8  -4   57.49    2.63 101-0.98931 0.53133 0.06070-0.77412-0.02258-0.25611
  -5  -5 -11   -2.29    2.27 101-0.98880 0.47242 0.06347-0.50689-0.02000-0.63885
  -5  -4 -12    4.76    3.09 102-0.98770 0.46305 0.06909-0.42630-0.01476-0.69579
  -5   0  16   -1.08    2.36 101-0.98855 0.69766 0.06474-0.06703-0.01881 0.81243
  -5   1  16    5.35    2.30 101-0.98896 0.69779 0.06262 0.02566-0.02080 0.81510
  -4  -7  -5    9.07    2.02 101-0.98904 0.60777 0.06219-0.68571-0.02119-0.30023
  -4  -7   6   53.56    3.31 102-0.98764 0.69758 0.06940-0.69305-0.01447 0.28354
  -4  -6  -8    3.30    2.17 101-0.98975 0.58355 0.05830-0.59295-0.02482-0.45708
  -4  -4 -11   31.00    2.58 101-0.98924 0.55981 0.06113-0.41804-0.02219-0.61984
  -4  -3 -12   14.20    2.21 101-0.98955 0.55061 0.05942-0.32787-0.02377-0.67301
  -4  -1 -13    0.88    2.79 102-0.98793 0.54155 0.06793-0.15722-0.01584-0.73207
  -4   3  14    2.80    2.15 101-0.98900 0.76639 0.06240 0.20448-0.02100 0.72044
  -4   7  10  132.85    3.70 101-0.98813 0.73277 0.06692 0.55636-0.01678 0.50182
  -4   9  -2   -1.39    3.02 102-0.98793 0.63306 0.06793 0.73524-0.01584-0.14429
  -4   9   3   16.44    2.39 101-0.98884 0.67512 0.06325 0.73828-0.02020 0.12926
  -3  -6  -5  113.85    3.33 101-0.98853 0.69202 0.06488-0.59961-0.01869-0.28865
  -3  -2  12   40.15    3.23 102-0.98704 0.83205 0.07233-0.25129-0.01173 0.61653
  -3   0 -12   -0.72    2.09 101-0.98908 0.63453 0.06198-0.05956-0.02139-0.66322
  -3   1 -12   45.08    3.20 101-0.98835 0.63446 0.06577 0.02242-0.01786-0.66534
  -3   6   9   31.98    2.43 101-0.98939 0.81075 0.06028 0.47368-0.02298 0.46672
  -3   7   7    3.28    2.24 101-0.98904 0.79375 0.06219 0.56086-0.02119 0.35790
  -3   8  -3   -0.05    2.87 102-0.98738 0.70855 0.07069 0.64067-0.01326-0.18504
  -3   8   3    0.71    2.25 101-0.98900 0.76029 0.06240 0.65014-0.02100 0.14425
  -2  -5  -4  146.15    4.01 101-0.98838 0.78497 0.06566-0.51104-0.01796-0.22301
  -2   2 -10  417.16    6.51 102-0.98806 0.73549 0.06727 0.11029-0.01645-0.54700
  -2   4   9   11.20    2.28 101-0.98845 0.89422 0.06526 0.29142-0.01833 0.47497
  -2   6   6 1187.56    7.10 102-0.98755 0.86860 0.06983 0.46356-0.01407 0.31050
  -2   7  -1   34.87    3.15 102-0.98777 0.81088 0.06874 0.55398-0.01508-0.06458
  -2   7   0   35.16    3.25 101-0.98840 0.82002 0.06552 0.55711-0.01809-0.00788
  -2   7   1   13.41    3.05 101-0.98796 0.82829 0.06779 0.55492-0.01597 0.04324
  -1  -2  -6  104.62    4.09 102-0.98750 0.85239 0.07009-0.24851-0.01382-0.32214
  -1  -2   6  232.23    8.16 102-0.98661 0.95124 0.07438-0.25311-0.00982 0.31913
  -1  -1  -7   50.41    3.99 102-0.98774 0.84466 0.06889-0.15803-0.01495-0.37438
  -1  -1   7 1257.41   11.21 102-0.98669 0.95978 0.07399-0.16354-0.01018 0.37277
  -1   2   7   24.10    2.57 101-0.98963 0.96341 0.05900 0.11917-0.02417 0.38675
  -1   4   5   11.67    2.40 101-0.98931 0.94631 0.06070 0.29582-0.02258 0.27809
  -1   5  -3   29.82    3.77 102-0.98709 0.87810 0.07206 0.37326-0.01198-0.16170
   0   1   1 2781.31   21.02 102-0.98765 0.99611 0.06932 0.02123-0.01454 0.06911
  -5  -8  -3    5.07    2.26 102-0.98684 0.53712 0.07346-0.78668-0.01080-0.21589
  -5  -8   5    7.84    2.53 102-0.98664 0.60254 0.07442-0.78787-0.00990 0.21288
  -5  -7  -7    9.28    2.25 102-0.98743 0.50557 0.07060-0.69419-0.01346-0.42730
  -5  -6  -9    1.79    2.22 102-0.98630 0.48711 0.07601-0.61128-0.00842-0.54051
  -5  -4  14   35.05    3.85 103-0.98435 0.67654 0.08486-0.44098-0.00015 0.68628
  -5  -1  16    1.10    3.07 102-0.98564 0.69442 0.07910-0.16809-0.00553 0.79819
  -4  -7  -4    4.08    2.74 103-0.98529 0.61304 0.08068-0.70137-0.00405-0.26308
  -4  -6  -7   17.95    2.98 103-0.98483 0.58746 0.08274-0.61763-0.00214-0.42506
  -4  -5  -9  214.18    4.04 103-0.98497 0.57081 0.08212-0.52816-0.00272-0.53242
  -4  -2  14    0.53    2.53 103-0.98527 0.76199 0.08076-0.25900-0.00398 0.70351
  -4   0 -13   -1.13    2.96 103-0.98549 0.53831 0.07979-0.07741-0.00489-0.74596
  -4   1 -13   -2.18    2.99 103-0.98481 0.53709 0.08281 0.00880-0.00206-0.75045
  -4   2 -13    1.73    2.81 103-0.98529 0.53924 0.08068 0.09630-0.00405-0.74341
  -4   5  13    4.94    2.14 102-0.98612 0.75531 0.07686 0.36816-0.00762 0.65316
  -4   6  12    0.87    3.13 103-0.98521 0.74638 0.08105 0.45405-0.00371 0.59713
  -4   8   8   98.79    2.93 102-0.98719 0.71507 0.07176 0.63993-0.01238 0.39096
  -4   9  -3   17.03    3.18 102-0.98536 0.62296 0.08038 0.72034-0.00434-0.20716
  -4   9   4   26.37    2.50 102-0.98702 0.68256 0.07261 0.72842-0.01159 0.17551
  -4   9   5    9.39    2.97 103-0.98478 0.68808 0.08298 0.71761-0.00191 0.21933
  -3  -6  -4   11.85    2.92 103-0.98486 0.69645 0.08258-0.61785-0.00228-0.25148
  -3  -5  -7   22.54    3.16 103-0.98540 0.67308 0.08020-0.52534-0.00450-0.40952
  -3  -4  -9   49.06    2.64 102-0.98728 0.65849 0.07134-0.42751-0.01278-0.50971
  -3  -3 -10    5.67    2.94 103-0.98560 0.64821 0.07928-0.34636-0.00536-0.56951
  -3  -2 -11   -5.12    2.19 102-0.98731 0.64108 0.07122-0.24723-0.01289-0.61861
  -3   0  13   -1.69    2.92 103-0.98516 0.83839 0.08126-0.08231-0.00351 0.66159
  -3   1  13   75.06    2.66 102-0.98610 0.83984 0.07695 0.01157-0.00754 0.66590
  -3   2  13    5.80    2.59 103-0.98483 0.83858 0.08272 0.09486-0.00215 0.65973
  -3   4  12   22.17    2.96 103-0.98497 0.83066 0.08211 0.27398-0.00272 0.60791
  -3   5  11   14.48    3.22 102-0.98574 0.82382 0.07862 0.36543-0.00598 0.55646
  -3   7   8   18.95    2.77 103-0.98462 0.79775 0.08366 0.53968-0.00128 0.39142
  -3   8   4   -1.82    2.25 102-0.98702 0.76644 0.07261 0.63956-0.01159 0.18842
  -2  -5  -3   10.67    3.32 103-0.98494 0.79080 0.08222-0.52696-0.00261-0.18365
  -2  -5   4  545.48    7.59 102-0.98570 0.84863 0.07882-0.52382-0.00579 0.19413
  -2  -4  -6   81.54    3.71 103-0.98480 0.76501 0.08288-0.43976-0.00200-0.34580
  -2  -3  -8   20.60    2.65 102-0.98728 0.75186 0.07134-0.33840-0.01278-0.44240
  -2  -2  -9    4.66    2.49 102-0.98702 0.74269 0.07261-0.25148-0.01159-0.49813
  -2   0 -10    8.82    2.42 102-0.98666 0.73466 0.07431-0.07551-0.01000-0.55261
  -2   1 -10   22.97    3.53 103-0.98524 0.73302 0.08091 0.00700-0.00384-0.55885
  -2   3  10   42.44    2.63 102-0.98711 0.90102 0.07219 0.19437-0.01198 0.52299
  -2   5   8   24.39    2.26 102-0.98711 0.88460 0.07219 0.37264-0.01198 0.41546
  -2   7  -2   -0.79    2.96 102-0.98561 0.80058 0.07922 0.54348-0.00542-0.12815
  -2   7   2   25.10    2.33 102-0.98697 0.83516 0.07283 0.55007-0.01139 0.09318
  -2   7   3   36.39    3.32 103-0.98518 0.84132 0.08117 0.54174-0.00360 0.13844
  -1  -3  -4   40.85    2.84 102-0.98635 0.86793 0.07580-0.34328-0.00861-0.21951
  -1   3   7    2.16    3.05 103-0.98477 0.95841 0.08302 0.18410-0.00187 0.36467
  -1   5   3    1.97    2.33 102-0.98719 0.92801 0.07176 0.37355-0.01238 0.16043
  -5  -8  -2    1.07    2.11 103-0.98435 0.54293 0.08491-0.79778-0.00018-0.17279
  -5  -8  -1   11.69    3.03 104-0.98222 0.54937 0.09388-0.80688 0.00821-0.12662
  -5  -7  -6   -2.63    2.66 104-0.98259 0.50794 0.09237-0.71368 0.00680-0.39702
  -5  -5 -10  258.10    4.34 104-0.98184 0.47495 0.09540-0.54146 0.00964-0.61153
  -5  -3  15    1.43    2.83 103-0.98265 0.68278 0.09210-0.35956 0.00655 0.73321
  -5  -2 -13    1.53    3.13 103-0.98265 0.45042 0.09212-0.27130 0.00656-0.77068
  -4  -7  -3   27.72    3.12 104-0.98211 0.61750 0.09430-0.71762 0.00861-0.22080
  -4  -4 -10   34.43    3.08 104-0.98172 0.56015 0.09587-0.45272 0.01008-0.59842
  -4  -2 -12  124.08    3.45 103-0.98318 0.54441 0.08994-0.26875 0.00452-0.70078
  -4   0  15    0.03    2.98 103-0.98261 0.76785 0.09226-0.09237 0.00670 0.74467
  -4   1  15   35.86    2.40 103-0.98361 0.76844 0.08809-0.00032 0.00280 0.75083
  -4   2  15    1.96    2.98 104-0.98228 0.76763 0.09361 0.08438 0.00796 0.74631
  -4   4 -12   17.76    3.22 104-0.98252 0.54426 0.09264 0.26214 0.00705-0.70366
  -4   4  14    3.21    2.28 103-0.98426 0.76189 0.08534 0.27076 0.00022 0.69943
  -4   7  11   80.04    3.56 103-0.98243 0.73544 0.09303 0.53040 0.00741 0.53145
  -4   8   9    3.53    3.17 103-0.98259 0.71953 0.09235 0.61914 0.00678 0.42390
  -4   9   6   19.40    2.84 104-0.98177 0.69364 0.09567 0.70426 0.00989 0.26122
  -3  -6   5  121.17    4.27 104-0.98140 0.76796 0.09714-0.63129 0.01127 0.21846
  -3   6  10   11.71    2.16 103-0.98376 0.81325 0.08746 0.44638 0.00220 0.49576
  -3   8  -4    4.14    2.64 104-0.98102 0.69426 0.09866 0.61354 0.01269-0.26634
  -3   8   5   10.50    2.30 103-0.98426 0.77280 0.08534 0.62607 0.00022 0.22873
  -2   0  11    1.23    3.08 104-0.98128 0.90289 0.09762-0.09778 0.01172 0.55260
  -2   1  11  544.86    5.44 103-0.98324 0.90509 0.08967-0.00025 0.00427 0.55979
  -2   2  11    3.63    3.03 103-0.98217 0.90369 0.09408 0.08356 0.00840 0.55464
  -2   6   7   51.75    3.25 103-0.98274 0.87234 0.09175 0.44230 0.00622 0.34314
  -2   7  -3    7.02    3.08 104-0.98110 0.78745 0.09835 0.52424 0.01240-0.20073
  -2   7   4   13.40    3.16 103-0.98252 0.84753 0.09263 0.52964 0.00704 0.18055
  -1  -3   4   19.44    4.61 104-0.98112 0.92886 0.09825-0.36607 0.01231 0.18940
  -1   0  -7  120.41    4.50 104-0.98149 0.83823 0.09679-0.09766 0.01094-0.40048
  -1   1   8  206.80    4.72 103-0.98261 0.96441 0.09228-0.00292 0.00672 0.41003
  -1   4   6   15.22    2.40 103-0.98396 0.94943 0.08661 0.26983 0.00141 0.30751
  -1   5   4  966.45    6.64 103-0.98376 0.93268 0.08746 0.35778 0.00220 0.19896
   0   2   0  343.28    7.46 103-0.98336 0.98343 0.08915 0.09033 0.00379-0.00438
   0   2   1  677.64    9.34 104-0.98209 0.99051 0.09440 0.08488 0.00870 0.04491
  -5  -8   0    7.29    2.12 104-0.98051 0.55613 0.10073-0.81314 0.01470-0.07906
  -5  -8   1    0.39    2.98 105-0.97911 0.56293 0.10601-0.81680 0.01965-0.03103
  -5  -8   2   -0.92    2.84 105-0.97911 0.57122 0.10601-0.81705 0.01965 0.02251
  -5  -8   3   22.68    2.42 104-0.98067 0.58112 0.10009-0.81272 0.01410 0.08152
  -5  -6  -8   25.56    2.88 104-0.97996 0.48917 0.10284-0.63779 0.01668-0.51136
  -5  -6  11    8.86    4.15 106-0.97574 0.64146 0.11801-0.65356 0.03091 0.49404
  -5  -4 -11   46.89    3.30 105-0.97924 0.46389 0.10553-0.45963 0.01920-0.67623
  -5  -3 -12    3.12    3.19 104-0.97935 0.45613 0.10513-0.37269 0.01882-0.72777
  -4  -7  -2   32.67    3.20 105-0.97882 0.62223 0.10710-0.72877 0.02067-0.18354
  -4  -7   5  131.47    3.86 104-0.98067 0.68190 0.10010-0.72353 0.01411 0.20264
  -4  -6  -6   14.51    3.03 105-0.97914 0.58962 0.10592-0.63890 0.01956-0.39588
  -4  -3 -11  121.44    3.06 104-0.98100 0.55066 0.09883-0.36672 0.01291-0.65556
  -4   3  15    1.63    3.15 104-0.97941 0.76487 0.10489 0.16160 0.01859 0.73414
  -4   8  -7   -0.44    3.65 104-0.97911 0.58388 0.10601 0.60449 0.01965-0.44704
  -4   9  -4    4.16    3.18 104-0.97953 0.60894 0.10446 0.69627 0.01819-0.28408
  -3  -6  -3   44.78    2.52 104-0.98089 0.70094 0.09925-0.63364 0.01331-0.21293
  -3  -5  -6    2.27    3.02 105-0.97911 0.67500 0.10601-0.55047 0.01965-0.37997
  -3  -4  -8    1.84    2.72 104-0.97956 0.65871 0.10433-0.46010 0.01807-0.48576
  -3  -1 -11  106.36    3.18 104-0.98127 0.63603 0.09777-0.18786 0.01192-0.64130
  -3  -1  13   77.58    3.50 104-0.97939 0.83233 0.10499-0.19593 0.01869 0.63991
  -3   3 -11    2.41    3.06 105-0.97871 0.63522 0.10750 0.15944 0.02104-0.64925
  -3   3  13   11.53    2.24 104-0.98122 0.83483 0.09798 0.16897 0.01212 0.64657
  -3   7   9    9.59    3.18 105-0.97905 0.80062 0.10625 0.51691 0.01987 0.42483
  -3   8   6    9.12    2.25 104-0.98067 0.77757 0.10009 0.61181 0.01410 0.26864
  -2  -5  -2   22.33    2.52 104-0.98154 0.79461 0.09671-0.54248 0.01093-0.14398
  -2  -5  -1  267.41    4.87 105-0.97853 0.79946 0.10813-0.55318 0.02164-0.10472
  -2  -3  -7   12.35    3.45 105-0.97911 0.75159 0.10601-0.37121 0.01965-0.42204
  -2  -1  -9   14.65    3.59 105-0.97923 0.73563 0.10558-0.19314 0.01924-0.52787
  -2   4  10  366.11    4.08 104-0.98127 0.89474 0.09777 0.25858 0.01192 0.49848
  -2   5   9   35.48    2.50 104-0.98067 0.88654 0.10009 0.34481 0.01410 0.44284
  -2   6  -6   33.53    4.24 105-0.97819 0.76029 0.10938 0.42574 0.02281-0.36914
  -2   7   5   50.54    3.46 105-0.97903 0.85241 0.10632 0.51577 0.01993 0.22455
  -1  -3  -3  128.73    3.57 104-0.98084 0.87040 0.09946-0.36746 0.01351-0.18793
  -1  -2  -5   20.14    3.75 105-0.97915 0.85251 0.10588-0.28322 0.01952-0.30181
  -1   0   8   -1.09    3.48 105-0.97957 0.96120 0.10430-0.10425 0.01804 0.39960
  -1   2  -7 2764.09   18.61 105-0.97943 0.83665 0.10483 0.07426 0.01854-0.40772
  -1   2   8  107.47    3.32 104-0.98100 0.96287 0.09883 0.07964 0.01291 0.40354
  -1   5   5   29.19    3.48 104-0.97926 0.93659 0.10546 0.33934 0.01913 0.23674
   0   1   2  791.64    9.98 104-0.98154 0.99836 0.09671-0.00651 0.01093 0.09762
   0   2  -1  702.34   11.87 104-0.98009 0.97187 0.10234 0.07716 0.01621-0.07094
   0   2   2  373.74    7.14 105-0.97843 0.99545 0.10851 0.06974 0.02199 0.08717
  -6  -8  -3    2.66    2.79 105-0.97589 0.44182 0.11752-0.82901 0.03042-0.26871
  -5  -7  -5   34.72    2.45 105-0.97760 0.51124 0.11153-0.73363 0.02481-0.36199
  -5  -1 -13    3.76    3.10 106-0.97570 0.44498 0.11819-0.20737 0.03105-0.79199
  -4  -7  -1    9.22    2.93 106-0.97568 0.62796 0.11824-0.74063 0.03110-0.13627
  -4  -5  -8  114.03    2.99 105-0.97772 0.57203 0.11111-0.55370 0.02441-0.50874
  -4  -1 -12    9.15    2.88 105-0.97665 0.53923 0.11491-0.20233 0.02797-0.72436
  -4  -1  15   32.85    3.15 105-0.97630 0.76081 0.11611-0.20834 0.02910 0.72425
  -4   5  14    2.88    2.40 105-0.97760 0.75514 0.11153 0.33348 0.02481 0.67444
  -4   6  13   -0.97    2.46 105-0.97790 0.74728 0.11048 0.42217 0.02382 0.62278
  -3  -6  -2    0.23    2.21 105-0.97713 0.70517 0.11322-0.64718 0.02639-0.17496
  -3  -6   4  255.28    5.15 106-0.97437 0.75309 0.12267-0.65630 0.03525 0.14276
  -3  -5   8    1.20    3.68 107-0.97011 0.78121 0.13621-0.58133 0.04797 0.34263
  -3  -3  -9    4.10    2.94 105-0.97612 0.64707 0.11676-0.38367 0.02970-0.55057
  -3  -2 -10   19.70    2.29 105-0.97683 0.63960 0.11428-0.28987 0.02738-0.60440
  -3   0 -11   25.11    3.39 106-0.97560 0.63054 0.11852-0.12059 0.03135-0.66024
  -3   4  13   -1.93    3.08 106-0.97559 0.82941 0.11855 0.23634 0.03138 0.62833
  -3   5  12   54.35    2.60 105-0.97784 0.82328 0.11069 0.33037 0.02402 0.58355
  -3   6  11   36.04    2.43 105-0.97665 0.81430 0.11491 0.41612 0.02797 0.52622
  -3   7  -7   44.91    4.48 106-0.97362 0.66186 0.12515 0.49824 0.03758-0.45255
  -3   8   7    1.70    2.24 105-0.97645 0.78111 0.11560 0.59606 0.02862 0.30723
  -2  -5   0  127.86    4.30 105-0.97607 0.80552 0.11692-0.56196 0.02985-0.05793
  -2  -5   1   70.35    3.94 106-0.97516 0.81367 0.12000-0.56525 0.03275-0.00360
  -2  -4  -5   52.78    2.80 105-0.97819 0.76645 0.10942-0.46399 0.02283-0.31939
  -2  -2  -8   23.54    2.62 105-0.97695 0.74095 0.11386-0.28974 0.02698-0.48380
  -2  -2  10   16.48    3.36 105-0.97609 0.88904 0.11685-0.29613 0.02979 0.48106
  -2   3  11   33.68    2.43 105-0.97796 0.89994 0.11027 0.15398 0.02362 0.54208
  -2   6   8   10.46    2.33 105-0.97701 0.87407 0.11365 0.41940 0.02679 0.37874
  -2   7   6   -5.50    2.82 106-0.97511 0.85544 0.12018 0.50169 0.03292 0.26316
  -1  -3  -2  685.10    7.27 106-0.97481 0.87290 0.12121-0.38985 0.03388-0.15354
  -1  -1  -6  295.90    4.77 105-0.97677 0.84182 0.11449-0.20188 0.02758-0.36434
  -1   1  -7   55.54    3.93 105-0.97706 0.83430 0.11346-0.02247 0.02661-0.41569
  -1   3   8  230.22    3.80 105-0.97653 0.95830 0.11533 0.14875 0.02837 0.38944
  -1   4   7   19.15    2.54 105-0.97725 0.95119 0.11280 0.24140 0.02599 0.33800
  -1   5  -4   40.04    3.82 105-0.97581 0.85906 0.11782 0.32822 0.03070-0.25696
  -1   6   0    1.03    3.29 105-0.97569 0.89155 0.11822 0.41515 0.03108-0.04464
  -1   6   1  188.42    4.58 105-0.97593 0.90072 0.11741 0.41656 0.03032 0.01260
  -1   6   2   14.22    3.53 106-0.97508 0.90719 0.12028 0.41427 0.03301 0.06014
  -6  -8  -2    3.71    2.63 106-0.97221 0.44607 0.12976-0.84241 0.04181-0.22746
  -6  -7  -6    0.76    2.63 107-0.97170 0.41353 0.13137-0.75224 0.04333-0.44169
  -5  -7  -4   34.87    3.27 107-0.97188 0.51458 0.13080-0.75435 0.04280-0.32154
  -5  -7   8    4.82    2.72 107-0.97167 0.61325 0.13145-0.75534 0.04341 0.32026
  -5  -6  -7   33.43    2.96 106-0.97224 0.48963 0.12967-0.66438 0.04173-0.48119
  -5  -5  -9   51.81    2.53 106-0.97328 0.47491 0.12632-0.57340 0.03858-0.58547
  -4  -7   0   28.48    2.32 106-0.97367 0.63445 0.12506-0.74898 0.03739-0.08676
  -4  -7   1   67.21    3.40 107-0.97190 0.64082 0.13074-0.75372 0.04274-0.03974
  -4  -7   2   58.77    3.42 107-0.97153 0.64852 0.13189-0.75502 0.04382 0.01275
  -4  -7   3   26.95    2.94 106-0.97273 0.65787 0.12809-0.75147 0.04025 0.07078
  -4  -6  -5   31.69    2.89 106-0.97261 0.59189 0.12849-0.66308 0.04062-0.35988
  -4  -4  -9   28.54    2.92 107-0.97197 0.55784 0.13053-0.48740 0.04254-0.57689
  -4  -2 -11    3.03    3.05 107-0.97118 0.54078 0.13300-0.31136 0.04486-0.68829
  -4   3 -12    7.79    3.48 107-0.97002 0.53191 0.13656 0.12954 0.04822-0.74521
  -4   4  15    2.65    2.44 106-0.97418 0.75969 0.12337 0.23163 0.03581 0.71758
  -4   5 -11    0.70    3.43 108-0.96804 0.53902 0.14248 0.30117 0.05380-0.69481
  -3  -6  -1   47.31    2.79 106-0.97367 0.71110 0.12506-0.65957 0.03739-0.12772
  -3  -6   0   14.01    3.34 107-0.97081 0.71576 0.13414-0.66858 0.04594-0.08502
  -3  -5  -5   19.01    3.34 107-0.97195 0.67624 0.13056-0.57506 0.04257-0.34913
  -3   1 -11  105.56    4.05 107-0.97191 0.62613 0.13071-0.04339 0.04271-0.67277
  -3   1  14  180.49    4.09 106-0.97250 0.83443 0.12883-0.03830 0.04094 0.67161
  -3   2 -11    0.66    2.95 107-0.97188 0.62709 0.13078 0.04710 0.04278-0.67182
  -3   2  14    5.62    2.90 106-0.97251 0.83413 0.12879 0.04845 0.04091 0.67135
  -3   7  10   10.95    2.43 106-0.97267 0.80185 0.12827 0.49434 0.04042 0.45647
  -3   8  -5   74.23    4.08 107-0.96885 0.67414 0.14008 0.57221 0.05153-0.35938
  -3   8   8   33.10    2.85 107-0.97112 0.78392 0.13319 0.57893 0.04504 0.34485
  -3   9   0   24.70    3.24 106-0.97152 0.71822 0.13192 0.66846 0.04385-0.08453
  -3   9   1   -0.47    2.96 107-0.97218 0.72707 0.12984 0.67349 0.04189-0.02576
  -3   9   2   12.24    2.33 106-0.97251 0.73530 0.12879 0.67313 0.04091 0.02572
  -3   9   3    2.79    2.80 107-0.97162 0.74331 0.13161 0.66910 0.04356 0.07816
  -2  -1  11  585.27    6.97 106-0.97242 0.89428 0.12909-0.21685 0.04119 0.52386
  -2   0  -9    0.98    3.31 106-0.97188 0.72790 0.13079-0.13055 0.04279-0.55276
  -2   3  -9  351.73    7.02 107-0.97207 0.72771 0.13020 0.13508 0.04224-0.55275
  -2   4  11   -6.17    3.08 107-0.97181 0.89363 0.13103 0.22408 0.04301 0.52239
  -2   5  10   32.96    2.28 106-0.97276 0.88657 0.12800 0.31818 0.04016 0.46925
  -2   7  -4   53.34    3.67 106-0.97180 0.76996 0.13105 0.49145 0.04304-0.28539
  -1   5   6    4.32    2.57 106-0.97354 0.93927 0.12548 0.31954 0.03779 0.27153
  -1   6  -1   12.35    2.64 106-0.97291 0.88066 0.12751 0.40686 0.03970-0.10679
  -1   6   3   11.07    2.51 106-0.97276 0.91387 0.12800 0.40584 0.04016 0.10531
   0   1   3 8554.19   27.71 106-0.97399 0.99896 0.12401-0.03398 0.03641 0.12539
   0   2   3  247.64    5.40 106-0.97322 0.99818 0.12653 0.05270 0.03878 0.12201
   0   3   0    0.99    4.47 106-0.97154 0.97166 0.13186 0.13422 0.04379-0.04379
   0   3   1 2018.95   12.57 106-0.97192 0.98039 0.13066 0.13766 0.04267 0.01005
  -6  -8  -1    3.92    2.62 108-0.96796 0.45028 0.14289-0.85400 0.05402-0.18499
  -6  -8   6   63.20    3.24 107-0.96928 0.50782 0.13899-0.85277 0.05034 0.19389
  -6  -6  -8    1.37    2.23 107-0.96955 0.39396 0.13816-0.67257 0.04956-0.55701
  -6  -4 -11   45.14    2.40 107-0.96928 0.36887 0.13900-0.49566 0.05035-0.71932
  -5  -4 -10    2.85    2.74 107-0.96851 0.46165 0.14128-0.49716 0.05250-0.65391
  -5  -3 -11   -1.88    3.17 108-0.96752 0.45183 0.14419-0.40866 0.05525-0.71330
  -5  -2 -12    8.37    2.25 107-0.96997 0.44729 0.13690-0.31463 0.04838-0.75790
  -5   0 -13   34.38    2.46 107-0.97057 0.43976 0.13506-0.13677 0.04665-0.80925
  -5   1 -13   18.74    3.27 108-0.96703 0.43586 0.14561-0.05783 0.05658-0.82039
  -5   2 -13    0.54    3.11 108-0.96634 0.43575 0.14759 0.03039 0.05845-0.82196
  -4  -5  -7  157.55    3.13 107-0.96900 0.57151 0.13984-0.58580 0.05114-0.47838
  -4  -3 -10   17.21    2.35 107-0.96969 0.54775 0.13774-0.40552 0.04917-0.63797
  -4   0 -12    4.23    2.21 107-0.97055 0.53322 0.13514-0.13532 0.04671-0.74293
  -4   1  16    4.15    2.31 107-0.96880 0.76192 0.14042-0.05255 0.05169 0.75492
  -4   2  16  242.41    3.89 107-0.96898 0.76270 0.13990 0.03700 0.05120 0.75525
  -3  -6   1   63.69    3.59 107-0.96902 0.72242 0.13978-0.67405 0.05108-0.03543
  -3  -6   2   67.91    3.67 107-0.96851 0.73031 0.14128-0.67494 0.05250 0.01661
  -3  -4  -7   44.29    2.52 107-0.97065 0.65804 0.13481-0.49213 0.04640-0.46054
  -3   0  14   -2.02    2.94 108-0.96811 0.82920 0.14246-0.14487 0.05361 0.66068
  -3   3  14    7.80    2.49 107-0.96941 0.83164 0.13858 0.12717 0.04996 0.66210
  -3   5  13   36.23    3.31 107-0.96788 0.82148 0.14313 0.30244 0.05424 0.60438
  -3   6  12   11.15    2.96 108-0.96772 0.81310 0.14362 0.39109 0.05471 0.55173
  -3   9  -1    0.95    2.92 108-0.96758 0.70548 0.14403 0.66053 0.05509-0.14908
  -3   9   4   -0.43    2.28 107-0.96962 0.74956 0.13795 0.66300 0.04937 0.12747
  -3   9   5   10.21    2.88 108-0.96699 0.75503 0.14574 0.65432 0.05671 0.17269
  -2  -4  -4   68.19    2.86 107-0.97065 0.76757 0.13481-0.49107 0.04640-0.28705
  -2  -3  -6  128.13    3.30 107-0.96900 0.74927 0.13984-0.40771 0.05114-0.39914
  -2  -3   9    4.02    4.37 109-0.96069 0.86555 0.16308-0.43028 0.07309 0.38444
  -2   1  12  466.63    5.02 107-0.96928 0.89926 0.13900-0.04984 0.05035 0.56749
  -2   2  12    0.20    2.22 107-0.96948 0.89921 0.13837 0.03831 0.04976 0.56893
  -2   3  12   46.67    3.09 108-0.96642 0.89649 0.14738 0.12045 0.05825 0.55934
  -2   6   9   -0.65    2.11 107-0.96997 0.87537 0.13690 0.39643 0.04838 0.40946
  -2   7   7   77.87    2.62 107-0.96955 0.85867 0.13816 0.48502 0.04956 0.29899
  -2   8   0   31.61    3.25 108-0.96700 0.79869 0.14571 0.56586 0.05668-0.08365
  -2   8   1    4.38    3.04 107-0.96804 0.80787 0.14266 0.57071 0.05380-0.02672
  -2   8   2    6.71    3.11 107-0.96845 0.81649 0.14147 0.57025 0.05268 0.02771
  -2   8   3    2.93    2.96 107-0.96758 0.82397 0.14403 0.56597 0.05509 0.07907
  -1  -3  -1  284.79    5.78 107-0.96832 0.87439 0.14183-0.40985 0.05302-0.11959
  -1  -2  -4    2.12    3.76 108-0.96779 0.84962 0.14339-0.32088 0.05449-0.28160
  -1  -1   8  216.48    5.21 108-0.96591 0.94725 0.14883-0.23739 0.05962 0.35696
  -1   1   9   68.43    3.07 107-0.96976 0.95975 0.13753-0.04835 0.04897 0.42065
  -1   2   9   99.52    3.08 107-0.96997 0.96005 0.13690 0.04135 0.04838 0.42116
  -1   4   8   16.82    2.60 107-0.96914 0.95111 0.13942 0.21701 0.05075 0.36453
  -1   5   7  583.17    5.65 108-0.96701 0.94061 0.14567 0.29961 0.05664 0.30471
  -1   6  -2   10.77    3.51 107-0.96736 0.86702 0.14467 0.38883 0.05570-0.17682
  -1   6   4  117.78    3.20 107-0.96955 0.91891 0.13816 0.39579 0.04956 0.15110
   0   0   2   59.43    6.50 107-0.96783 0.98453 0.14329-0.14349 0.05440 0.05440
   0   3   2    3.81    2.93 107-0.97024 0.98724 0.13606 0.13065 0.04759 0.05938
   0   3   3  936.78    7.94 108-0.96659 0.99159 0.14687 0.12088 0.05777 0.10264
  -6  -8   0   37.97    2.36 108-0.96519 0.45602 0.15078-0.86384 0.06126-0.13755
  -6  -8   1    3.46    2.90 109-0.96265 0.46121 0.15778-0.87093 0.06787-0.09196
  -6  -7  -5   17.60    2.35 108-0.96534 0.41462 0.15036-0.77445 0.06086-0.40638
  -5  -7  -3   12.19    2.15 108-0.96608 0.51658 0.14827-0.77178 0.05889-0.28433
  -5  -6  -6    4.89    2.78 108-0.96390 0.48954 0.15438-0.68851 0.06465-0.45156
  -5  -5  -8   17.95    3.11 109-0.96275 0.47292 0.15750-0.60275 0.06761-0.56081
  -4  -6  -4    8.15    2.19 108-0.96556 0.59250 0.14974-0.68393 0.06027-0.32712
  -4  -6   8  128.52    4.89 109-0.96117 0.68770 0.16174-0.69623 0.07162 0.30648
  -4  -3  14   -0.51    3.02 108-0.96209 0.73808 0.15929-0.42710 0.06930 0.62937
  -4  -2  15    2.87    2.99 109-0.96030 0.74475 0.16403-0.34358 0.07378 0.67972
  -4   0  16    4.96    3.11 108-0.96377 0.75690 0.15472-0.15617 0.06498 0.74353
  -4   1 -12   10.94    2.24 108-0.96604 0.52813 0.14837-0.06047 0.05898-0.75540
  -4   2 -12  120.14    3.85 108-0.96505 0.52642 0.15117 0.02515 0.06162-0.75865
  -4   6 -10   12.90    5.20 111-0.95314 0.53067 0.18188 0.35132 0.09071-0.68111
  -3  -5  -4   91.40    3.59 108-0.96400 0.67626 0.15408-0.59941 0.06437-0.31685
  -3  -3  -8   15.97    2.71 108-0.96444 0.64437 0.15287-0.41948 0.06323-0.53138
  -3  -2  -9  866.88    6.79 109-0.96276 0.63370 0.15747-0.33646 0.06758-0.58980
  -3  -2  13    0.13    2.59 109-0.96191 0.81471 0.15976-0.33892 0.06975 0.58991
  -3  -1 -10    5.00    2.27 108-0.96641 0.62965 0.14732-0.23710 0.05798-0.63341
  -3   4  14   26.04    3.02 108-0.96354 0.82613 0.15536 0.20164 0.06558 0.64741
  -3   7  11    9.25    2.33 108-0.96459 0.80196 0.15245 0.46962 0.06283 0.48937
  -3   8   9   -6.80    2.35 108-0.96489 0.78606 0.15162 0.55917 0.06204 0.38332
  -3   9  -2    1.46    2.98 108-0.96316 0.69350 0.15640 0.64466 0.06656-0.21374
  -3   9   6  195.11    3.97 109-0.96294 0.75911 0.15699 0.64437 0.06712 0.21515
  -2  -2  -7   65.07    3.73 109-0.96314 0.73502 0.15646-0.33472 0.06662-0.46839
  -2  -1  -8  431.73    5.58 108-0.96363 0.72742 0.15510-0.24504 0.06534-0.52054
  -2   0  12   30.38    3.26 108-0.96365 0.89430 0.15505-0.15454 0.06529 0.55238
  -2   1  -9   14.02    2.68 108-0.96556 0.72209 0.14974-0.06110 0.06027-0.56945
  -2   2  -9    4.40    3.53 109-0.96354 0.71988 0.15537 0.02198 0.06559-0.57461
  -2   5  11   61.82    3.35 109-0.96311 0.88531 0.15653 0.28837 0.06669 0.49756
  -2   7   8   48.89    3.37 109-0.96313 0.86081 0.15648 0.46632 0.06664 0.33643
  -2   8  -1   63.06    3.43 108-0.96327 0.78675 0.15609 0.55569 0.06628-0.14735
  -2   8   4   28.95    2.41 108-0.96474 0.82970 0.15203 0.55945 0.06244 0.12554
  -1  -3   0 2319.27   13.66 109-0.96255 0.87683 0.15804-0.42658 0.06811-0.08106
  -1  -3   3   20.90    3.88 109-0.96235 0.90189 0.15860-0.42637 0.06864 0.07993
  -1   0  -6   -0.36    3.70 109-0.96288 0.82781 0.15715-0.15502 0.06728-0.40465
  -1   0   9  175.85    4.62 109-0.96295 0.95282 0.15696-0.15674 0.06710 0.40293
  -1   3   9   75.84    3.03 108-0.96608 0.95677 0.14827 0.11899 0.05889 0.41013
  -1   6   5 2619.54   10.06 108-0.96519 0.92269 0.15078 0.38347 0.06126 0.19271
   0   1   4  254.53    5.67 108-0.96474 0.99796 0.15203-0.06239 0.06244 0.15302
   0   2   4  273.78    4.96 108-0.96615 0.99957 0.14806 0.03073 0.05869 0.15612
   0   3  -1 2043.74   14.71 108-0.96497 0.95673 0.15141 0.11644 0.06185-0.11681
  -6  -8   2    6.51    2.18 109-0.96094 0.46814 0.16264-0.87559 0.07212-0.04150
  -6  -8   3   28.29    2.33 109-0.96062 0.47615 0.16348-0.87653 0.07291 0.01008
  -6  -8   4    0.85    2.06 109-0.96156 0.48529 0.16099-0.87386 0.07056 0.06635
  -6  -7  -4   25.74    3.12 110-0.95763 0.41574 0.17119-0.79479 0.08022-0.37125
  -6  -6  -7   16.67    2.21 109-0.96007 0.39359 0.16493-0.69973 0.07429-0.52726
  -6  -5  -9   67.84    2.78 109-0.96157 0.37676 0.16098-0.60626 0.07054-0.63296
  -5  -7  -2  269.58    3.71 109-0.96047 0.51964 0.16389-0.78756 0.07330-0.24525
  -5  -7   7    1.06    2.53 110-0.95833 0.59183 0.16942-0.79294 0.07853 0.23225
  -5  -1 -12   -0.22    2.80 109-0.95991 0.43639 0.16535-0.25450 0.07468-0.78496
  -4  -6  -3    2.01    2.89 110-0.95795 0.59375 0.17037-0.70380 0.07943-0.29210
  -4  -5  -6   50.85    3.47 109-0.95866 0.56984 0.16858-0.61365 0.07774-0.45091
  -4  -4  -8   -5.15    2.33 109-0.96047 0.55403 0.16389-0.51797 0.07330-0.55753
  -4  -1 -11   20.16    2.91 109-0.95981 0.52996 0.16562-0.25501 0.07493-0.71689
  -3  -4  -6    3.23    3.17 110-0.95837 0.65404 0.16930-0.52345 0.07842-0.43756
  -3  -3  12  166.51    5.55 110-0.95604 0.80136 0.17516-0.44181 0.08398 0.52176
  -3  -1  14  175.91    4.17 110-0.95712 0.81916 0.17247-0.26078 0.08142 0.63105
  -3   4 -10    8.39    3.39 110-0.95663 0.61916 0.17368 0.18194 0.08258-0.65946
  -3   6  13    0.18    2.80 110-0.95798 0.81159 0.17030 0.36105 0.07937 0.57932
  -3   8  10   59.71    3.12 110-0.95761 0.78711 0.17124 0.54046 0.08026 0.41598
  -3   9   7   22.67    3.05 109-0.95851 0.76234 0.16895 0.63216 0.07809 0.25710
  -2  -4  -3  212.45    3.80 109-0.96188 0.76672 0.16015-0.51682 0.06975-0.25651
  -2   4  12   29.74    2.30 109-0.96055 0.89031 0.16369 0.19223 0.07310 0.54547
  -2   6  10  121.74    2.79 109-0.96157 0.87536 0.16098 0.37281 0.07054 0.43988
  -2   8  -2  150.04    4.04 110-0.95714 0.77142 0.17243 0.53925 0.08139-0.21626
  -2   8   5    5.41    2.14 109-0.96141 0.83412 0.16140 0.55065 0.07094 0.17085
  -2   8   6    6.19    2.85 110-0.95727 0.83803 0.17209 0.53958 0.08107 0.21375
  -1  -1  -5   -0.66    2.65 109-0.96047 0.83354 0.16389-0.25132 0.07330-0.35680
  -1   4   9    6.51    2.38 109-0.95943 0.94980 0.16660 0.18844 0.07586 0.39383
  -1   5   8  465.78    5.03 109-0.95880 0.94093 0.16820 0.27713 0.07738 0.33839
  -1   6  -3  230.36    5.23 110-0.95584 0.84641 0.17565 0.35788 0.08444-0.25997
  -1   6   6  373.80    4.26 109-0.95983 0.92550 0.16556 0.36828 0.07488 0.23327
   0   0   3    0.01    4.91 110-0.95788 0.98283 0.17054-0.16924 0.07960 0.08136
   0   2  -2  368.81   11.18 109-0.95845 0.94166 0.16911 0.00997 0.07825-0.18704
   0   2   5   50.82    4.00 110-0.95771 0.99939 0.17099 0.00800 0.08003 0.18797
   0   3   4  220.26    4.22 109-0.96110 0.99446 0.16223 0.10543 0.07172 0.14277
   0   4   1  520.34    6.60 110-0.95806 0.96643 0.17009 0.18635 0.07917-0.02664
   0   4   2   57.79    3.75 110-0.95797 0.97468 0.17032 0.18622 0.07939 0.02670
  -6  -4 -10   19.51    2.41 110-0.95625 0.36362 0.17469-0.52929 0.08337-0.70062
  -6  -3 -11    1.60    2.61 111-0.95376 0.35419 0.18077-0.44658 0.08916-0.75658
  -6  -2 -12    1.89    2.30 110-0.95696 0.34869 0.17295-0.35000 0.08171-0.80471
  -5  -7  -1   15.84    2.84 110-0.95491 0.52267 0.17800-0.80148 0.08652-0.20503
  -5  -6  -5   35.45    3.00 110-0.95476 0.48909 0.17835-0.71287 0.08685-0.42009
  -5  -4  -9   48.62    2.63 110-0.95575 0.45721 0.17593-0.53196 0.08455-0.63289
  -5  -2 -11  214.97    4.10 111-0.95343 0.43797 0.18156-0.36026 0.08991-0.74563
  -4  -3  -9    0.53    2.31 110-0.95525 0.54068 0.17718-0.44097 0.08573-0.62365
  -4  -2 -10   -3.19    2.86 111-0.95414 0.53164 0.17986-0.35394 0.08829-0.67758
  -4  -1  16    4.64    2.82 111-0.95263 0.74574 0.18346-0.27352 0.09172 0.71562
  -3  -5  -3  207.46    3.77 110-0.95558 0.67630 0.17635-0.62174 0.08495-0.28473
  -3   0 -10    1.71    2.14 110-0.95584 0.61855 0.17573-0.17485 0.08435-0.66090
  -3   1  15   11.83    2.15 110-0.95484 0.82534 0.17816-0.08985 0.08667 0.67847
  -3   2  15   -0.64    2.07 110-0.95667 0.82654 0.17366 0.00113 0.08238 0.68404
  -3   3  15   46.72    2.43 110-0.95487 0.82508 0.17809 0.08777 0.08661 0.67916
  -3   5  14   29.07    2.47 110-0.95609 0.81783 0.17511 0.27043 0.08376 0.62847
  -3   7  12   49.52    2.56 110-0.95541 0.80053 0.17676 0.44597 0.08534 0.51956
  -3   9  -3   13.53    3.03 110-0.95421 0.67585 0.17970 0.62122 0.08814-0.28809
  -2  -4  -2 3128.65   12.44 111-0.95253 0.76550 0.18372-0.54069 0.09197-0.22525
  -2  -3  -5  378.81    4.59 110-0.95625 0.74470 0.17469-0.44245 0.08337-0.37781
  -2   1  13   28.44    2.94 111-0.95171 0.89008 0.18565-0.09676 0.09380 0.57779
  -2   2  13    2.81    2.93 111-0.95358 0.89215 0.18121-0.00332 0.08957 0.58437
  -2   3  13   61.52    3.15 111-0.95232 0.89096 0.18422 0.08297 0.09244 0.57900
  -2   5  12   59.32    3.10 111-0.95197 0.88213 0.18503 0.26014 0.09321 0.52457
  -2   7  -5    2.04    2.92 111-0.95228 0.74142 0.18430 0.43891 0.09251-0.38727
  -2   7   9  123.90    2.97 110-0.95592 0.86115 0.17552 0.44722 0.08416 0.37255
  -2   8   7   -6.90    2.88 111-0.95267 0.84065 0.18338 0.52610 0.09164 0.25843
  -1  -2  -3    3.58    4.62 111-0.95363 0.84390 0.18110-0.35848 0.08947-0.26316
  -1   1  10  232.99    4.65 110-0.95378 0.95244 0.18073-0.09157 0.08911 0.43448
  -1   2  10  188.22    3.73 110-0.95667 0.95495 0.17366 0.00440 0.08238 0.44096
  -1   3  10  116.88    3.89 110-0.95411 0.95281 0.17994 0.08688 0.08836 0.43492
  -1   6   7  148.27    3.81 111-0.95331 0.92701 0.18187 0.35219 0.09020 0.27180
  -1   7   1    9.77    3.32 110-0.95376 0.87763 0.18078 0.44196 0.08916-0.04871
  -1   7   2  347.97    4.82 110-0.95431 0.88649 0.17945 0.44368 0.08789 0.00567
  -1   7   3   43.52    3.23 110-0.95336 0.89405 0.18174 0.44092 0.09008 0.05759
   0   1   5  130.39    5.07 110-0.95364 0.99540 0.18107-0.09179 0.08944 0.17947
   0   3   5  109.43    4.02 110-0.95417 0.99587 0.17979 0.08741 0.08822 0.17997
   0   4   0 5737.06   19.41 110-0.95482 0.95484 0.17821 0.17826 0.08672-0.08747
   0   4   3  259.92    4.26 110-0.95575 0.98066 0.17593 0.18054 0.08455 0.07597
  -6  -7  -3    1.96    2.15 111-0.94999 0.41588 0.18964-0.81322 0.09742-0.33703
  -6  -6  -6    3.35    2.86 112-0.94846 0.39019 0.19314-0.72498 0.10076-0.49975
  -6  -5  -8    2.08    2.77 111-0.94898 0.37312 0.19195-0.63733 0.09962-0.60785
  -5  -7   0    3.34    2.85 112-0.94800 0.52340 0.19417-0.81361 0.10174-0.16793
  -5  -7   6   16.05    2.76 111-0.94883 0.57418 0.19231-0.81565 0.09996 0.15664
  -5  -5  -7    9.01    2.18 111-0.95097 0.46838 0.18738-0.63281 0.09526-0.53607
  -5  -3 -10   27.47    2.44 111-0.95224 0.44501 0.18439-0.45197 0.09242-0.69448
  -5   0 -12    1.04    2.68 111-0.94972 0.42581 0.19026-0.19027 0.09801-0.80775
  -5   4 -12    0.06    3.40 112-0.94392 0.42056 0.20319 0.15212 0.11036-0.81848
  -4  -6  -2    7.37    2.12 111-0.95053 0.59518 0.18841-0.72221 0.09624-0.25507
  -4  -5  -5    1.39    2.92 112-0.94756 0.56624 0.19517-0.64080 0.10270-0.42382
  -4   0 -11    1.33    2.89 111-0.94908 0.51823 0.19174-0.19178 0.09942-0.74290
  -3  -3  -7    1.32    3.31 111-0.94927 0.63646 0.19129-0.45825 0.09899-0.51388
  -3   0  15  125.81    3.71 112-0.94688 0.81706 0.19668-0.19760 0.10414 0.66172
  -3   4  15   82.05    2.95 111-0.94981 0.82054 0.19006 0.16530 0.09781 0.66782
  -2  -1  12  496.84    6.35 112-0.94806 0.87843 0.19405-0.28331 0.10162 0.51621
  -2   0  -8  134.42    4.39 111-0.94851 0.71181 0.19303-0.19370 0.10065-0.55645
  -2   4  13   26.19    2.87 112-0.94715 0.88596 0.19609 0.15901 0.10357 0.56783
  -2   6  11    3.17    2.12 111-0.95176 0.87391 0.18552 0.34846 0.09349 0.47057
  -2   7  10   11.06    2.78 112-0.94721 0.86081 0.19595 0.42725 0.10344 0.40705
  -2   8  -3   62.08    3.45 112-0.94576 0.75160 0.19917 0.51332 0.10651-0.29327
  -1  -2   7   27.22    4.45 112-0.94433 0.91783 0.20230-0.38048 0.10951 0.25306
  -1   1  -6  312.88    6.33 112-0.94600 0.81076 0.19865-0.10981 0.10601-0.44222
  -1   4  10   12.79    3.10 111-0.94807 0.94680 0.19402 0.16180 0.10159 0.42180
  -1   5   9    1.81    2.11 111-0.94945 0.93986 0.19088 0.25424 0.09860 0.37139
  -1   7   0   59.10    2.75 111-0.95070 0.86626 0.18799 0.43485 0.09585-0.10947
  -1   7   4   92.34    2.84 111-0.95097 0.89982 0.18738 0.43530 0.09526 0.10558
  -1   7   5   20.93    3.28 112-0.94741 0.90445 0.19550 0.42681 0.10301 0.15159
   0   2   6  103.41    4.25 112-0.94771 0.99768 0.19483-0.01674 0.10237 0.21983
   0   3  -2    3.42    4.01 112-0.94660 0.92996 0.19732 0.06979 0.10475-0.21252
   0   4  -1  525.76    7.25 112-0.94628 0.93798 0.19803 0.15830 0.10542-0.15953
   0   4   4  442.20    4.91 111-0.95159 0.98488 0.18593 0.17056 0.09388 0.12044
  -7  -7  -4  102.31    2.80 112-0.94519 0.31698 0.20030-0.82331 0.10747-0.41527
  -6  -7  -2   11.39    3.04 113-0.94189 0.41650 0.20742-0.83110 0.11427-0.29850
  -6  -1 -12   33.20    2.86 112-0.94390 0.33486 0.20311-0.29235 0.11015-0.83275
  -5  -7   1   35.40    2.60 112-0.94529 0.52921 0.20010-0.82322 0.10727-0.11926
  -5  -7   2  521.38    5.64 113-0.94215 0.53401 0.20688-0.83063 0.11376-0.07084
  -5  -7   4   13.59    2.89 113-0.94062 0.54902 0.21010-0.83378 0.11684 0.03326
  -5  -6  -4    4.46    2.09 112-0.94482 0.48712 0.20112-0.73555 0.10825-0.38876
  -5   1 -12    7.43    2.94 113-0.94162 0.41779 0.20799-0.12037 0.11482-0.82469
  -4  -6  -1   36.94    3.22 112-0.94289 0.59528 0.20530-0.73904 0.11224-0.21799
  -4  -6   7    7.79    2.65 113-0.94134 0.66041 0.20858-0.74296 0.11539 0.20758
  -4  -4  -7   15.58    2.20 112-0.94650 0.54965 0.19743-0.55311 0.10472-0.53265
  -4  -4  13   13.13    3.96 114-0.93282 0.70165 0.22589-0.58252 0.13198 0.51384
  -4   4 -11   36.25    3.40 113-0.94231 0.51099 0.20654 0.14809 0.11343-0.75727
  -3  -5  -2   18.57    2.67 112-0.94650 0.67610 0.19743-0.64218 0.10472-0.25092
  -3  -4  -5  488.55    4.97 112-0.94650 0.65017 0.19743-0.55366 0.10472-0.41246
  -3  -2  -8    5.70    2.48 112-0.94425 0.62276 0.20235-0.38037 0.10943-0.57842
  -3  -1  -9   54.58    2.76 112-0.94622 0.61695 0.19804-0.28743 0.10531-0.62773
  -3   1 -10    2.08    2.18 112-0.94608 0.60918 0.19835-0.10912 0.10560-0.68131
  -3   3 -10    5.31    3.20 113-0.94105 0.60442 0.20920 0.05694 0.11598-0.69123
  -3   8  -6    1.71    3.01 113-0.94202 0.63811 0.20715 0.50489 0.11402-0.47575
  -2  -4  -1  542.29    6.23 112-0.94255 0.76386 0.20602-0.56258 0.11293-0.19279
  -2  -4   6   12.92    4.35 113-0.93660 0.81677 0.21838-0.57468 0.12477 0.17152
  -2  -2  -6   85.86    2.99 112-0.94576 0.72586 0.19907-0.37748 0.10629-0.45493
  -2  -2  11    0.40    2.86 112-0.94375 0.86569 0.20344-0.38180 0.11047 0.45370
  -2  -1  -7   96.53    4.02 113-0.94219 0.71382 0.20678-0.29618 0.11366-0.51580
  -2   0  13    2.25    3.01 113-0.94193 0.88050 0.20735-0.20765 0.11421 0.55747
  -2   8   8    8.90    2.33 112-0.94538 0.84254 0.19989 0.51247 0.10708 0.29603
  -2   9   2    1.04    3.26 112-0.94235 0.79010 0.20645 0.59305 0.11334-0.03265
  -2   9   3  172.55    3.96 113-0.94218 0.79782 0.20680 0.59434 0.11368 0.02070
  -2   9   4   -8.61    2.77 113-0.94158 0.80521 0.20808 0.59132 0.11491 0.07458
  -1  -1   9   77.05    3.88 113-0.94026 0.93031 0.21086-0.29980 0.11756 0.35242
  -1   0  10    0.22    3.21 112-0.94281 0.94114 0.20546-0.20567 0.11240 0.41069
  -1   2  11  102.71    3.62 113-0.94071 0.94788 0.20991-0.03178 0.11665 0.46027
  -1   5  -5    1.31    4.09 113-0.93913 0.81326 0.21321 0.23108 0.11982-0.40165
  -1   6   8   53.85    2.67 112-0.94557 0.92781 0.19948 0.33382 0.10668 0.30958
  -1   7  -1  315.70    4.58 112-0.94463 0.85204 0.20153 0.42146 0.10864-0.17535
  -1   7   6  398.02    4.75 113-0.94221 0.90794 0.20675 0.41609 0.11364 0.19478
   0   0   4 2648.40   17.25 112-0.94519 0.97855 0.20030-0.20061 0.10747 0.10839
   0   1   6 1309.17    9.44 113-0.94117 0.99128 0.20895-0.11984 0.11573 0.20662
   0   3   6    0.46    2.38 112-0.94566 0.99574 0.19928 0.06876 0.10649 0.21593
   0   4   5   27.72    2.56 112-0.94585 0.98767 0.19886 0.15693 0.10609 0.16187
   0   5   2  171.26    4.44 113-0.94164 0.95853 0.20795 0.23744 0.11478-0.00792
   0   5   3  222.34    4.47 113-0.94102 0.96602 0.20927 0.23607 0.11605 0.04457
  -7  -7  -3   16.39    3.05 114-0.93596 0.31695 0.21993-0.84338 0.12612-0.37888
  -7  -6  -6    1.76    3.05 114-0.93676 0.29347 0.21831-0.75155 0.12458-0.53774
  -7  -5  -8   61.76    3.00 113-0.93730 0.27689 0.21722-0.66232 0.12353-0.64451
  -6  -7   9   60.40    3.30 113-0.93836 0.50393 0.21506-0.83793 0.12146 0.28411
  -6  -6  -5   14.19    2.83 113-0.93791 0.38680 0.21596-0.75000 0.12233-0.46957
  -6  -4  -9   11.45    2.33 113-0.94099 0.35674 0.20959-0.56612 0.11622-0.67855
  -6  -3 -10    5.46    3.16 114-0.93667 0.34504 0.21849-0.48551 0.12475-0.73983
  -6  -2 -11   -2.85    2.87 113-0.93778 0.33704 0.21623-0.39429 0.12258-0.79220
  -5  -7   3    8.80    2.18 113-0.94045 0.54105 0.21071-0.83373 0.11729-0.02225
  -5  -5  -6   85.32    3.18 113-0.93785 0.46361 0.21610-0.66214 0.12246-0.50930
  -5  -4  -8    4.30    2.27 113-0.94070 0.44977 0.21020-0.56638 0.11681-0.61218
  -5  -1 -11   38.73    2.92 113-0.93820 0.42243 0.21538-0.30552 0.12176-0.77742
  -5   2 -12    6.76    3.06 114-0.93618 0.41339 0.21949-0.04193 0.12570-0.83454
  -5   3 -12    4.94    3.12 114-0.93667 0.41322 0.21850 0.04821 0.12476-0.83440
  -4  -6   0  193.81    4.30 114-0.93617 0.59684 0.21950-0.75389 0.12571-0.17760
  -4  -3  -8   48.10    3.02 113-0.93783 0.53179 0.21614-0.48377 0.12249-0.60395
  -4  -1 -10  120.32    3.58 113-0.93810 0.51546 0.21559-0.30583 0.12197-0.71075
  -4   1 -11   18.32    2.44 113-0.93933 0.50844 0.21306-0.12583 0.11954-0.76273
  -3  -5  -1    7.60    3.27 113-0.93722 0.67416 0.21739-0.66268 0.12369-0.21667
  -3  -5   7    6.23    3.44 114-0.93446 0.73848 0.22293-0.66730 0.12901 0.20694
  -3   2 -10   24.56    2.59 113-0.93996 0.60228 0.21173-0.03444 0.11827-0.69460
  -3   2  16    0.92    3.06 114-0.93654 0.81477 0.21877-0.04040 0.12501 0.69758
  -3   3  16   15.57    3.08 113-0.93697 0.81582 0.21788 0.04971 0.12416 0.69562
  -3   9  -4   30.57    3.32 113-0.93880 0.65141 0.21414 0.58714 0.12058-0.37453
  -2  -3  -4   46.11    2.73 113-0.94109 0.73801 0.20939-0.47681 0.11602-0.35680
  -2   2  14    3.37    3.02 114-0.93568 0.88249 0.22049-0.04323 0.12666 0.59935
  -2   3  14    6.73    2.96 114-0.93603 0.88266 0.21979 0.04694 0.12599 0.59878
  -2   4  -8   14.06    4.72 115-0.92904 0.69282 0.23345 0.12195 0.13911-0.59493
  -2   5  13   -0.76    2.28 113-0.93893 0.87754 0.21388 0.22969 0.12033 0.55199
  -2   6  12    9.02    2.23 113-0.94070 0.87106 0.21020 0.32419 0.11681 0.49985
  -2   7  11   20.72    3.07 113-0.93734 0.85982 0.21713 0.40542 0.12344 0.44042
  -2   8   9    7.07    2.24 113-0.93801 0.84366 0.21577 0.49640 0.12214 0.33386
  -2   9   0    1.13    2.79 113-0.93630 0.76726 0.21925 0.58045 0.12547-0.15182
  -2   9   1    6.95    2.10 113-0.94001 0.77991 0.21163 0.58896 0.11818-0.09001
  -2   9   5   20.43    2.35 113-0.93834 0.81077 0.21510 0.58587 0.12150 0.12034
  -1  -2  -2   12.86    4.64 114-0.93593 0.83404 0.21998-0.39866 0.12618-0.24691
  -1  -1  -4  678.61    7.85 113-0.93684 0.81771 0.21815-0.30785 0.12442-0.35343
  -1   1  11   25.73    3.30 114-0.93543 0.94221 0.22098-0.13176 0.12714 0.45004
  -1   3  11    1.67    2.20 113-0.94031 0.94694 0.21102 0.05567 0.11759 0.45950
  -1   4  11   19.32    3.01 114-0.93512 0.94237 0.22162 0.13471 0.12775 0.44875
  -1   5  10    5.45    2.14 113-0.93873 0.93787 0.21429 0.23051 0.12072 0.40198
  -1   6   9    7.44    3.00 114-0.93630 0.92681 0.21924 0.31556 0.12546 0.34552
  -1   7  -2   43.53    3.19 114-0.93389 0.83272 0.22405 0.39881 0.13009-0.25114
  -1   7   7   44.26    3.15 114-0.93622 0.91003 0.21941 0.40361 0.12563 0.23665
   0   2   7   76.39    3.72 114-0.93601 0.99439 0.21982-0.04160 0.12602 0.24986
   0   3   7  663.68    6.17 114-0.93580 0.99430 0.22025 0.04684 0.12644 0.24895
   0   4   6    1.49    2.53 113-0.93873 0.98881 0.21429 0.14159 0.12072 0.20128
   0   5   0   -0.41    3.26 114-0.93563 0.93499 0.22060 0.22508 0.12677-0.12651
   0   5   1  100.44    3.27 113-0.94021 0.94847 0.21123 0.23419 0.11779-0.06467
   0   5   4  132.20    3.40 113-0.93814 0.97163 0.21551 0.22975 0.12189 0.09246
  -6  -7  -1   67.83    2.56 114-0.93441 0.41716 0.22308-0.84665 0.12902-0.26080
  -6  -5  -7    5.19    2.16 114-0.93502 0.36743 0.22186-0.66727 0.12785-0.58273
  -6   0 -12   -3.36    2.70 115-0.93107 0.32281 0.22961-0.22627 0.13529-0.85784
  -5  -6  -3   -1.21    2.07 114-0.93431 0.48403 0.22329-0.75634 0.12922-0.35900
  -5  -3  -9    4.12    2.10 114-0.93431 0.43512 0.22329-0.49047 0.12922-0.67825
  -5  -2 -10    5.57    2.34 114-0.93328 0.42614 0.22532-0.40375 0.13117-0.73356
  -4  -6   1   99.89    3.77 115-0.92974 0.59846 0.23217-0.76641 0.13775-0.13620
  -4  -6   6    9.57    2.86 115-0.92920 0.64009 0.23319-0.76715 0.13874 0.13044
  -4  -5  -4   54.33    2.58 114-0.93492 0.56230 0.22207-0.66710 0.12805-0.39496
  -4  -4  -6   40.02    3.25 115-0.93045 0.54127 0.23082-0.58688 0.13645-0.51054
  -4  -2  -9   12.88    2.23 114-0.93492 0.51995 0.22207-0.40191 0.12805-0.66384
  -4   2 -11    0.22    2.82 115-0.93167 0.50127 0.22846-0.04757 0.13419-0.77592
  -4   3 -11  121.00    4.01 114-0.93192 0.50094 0.22797 0.03823 0.13371-0.77667
  -3  -4  -4   49.78    3.45 114-0.93182 0.64344 0.22817-0.58449 0.13391-0.38801
  -3  -3  -6    6.10    3.12 115-0.93083 0.62653 0.23009-0.49633 0.13575-0.49615
  -3  -2  14   -0.44    3.06 116-0.92388 0.78565 0.24309-0.42267 0.14827 0.56750
  -3  -1  15   13.37    2.65 115-0.92774 0.79806 0.23595-0.32513 0.14139 0.62446
  -3   1  16   45.39    2.56 114-0.93272 0.81170 0.22641-0.13634 0.13222 0.68665
  -2  -4   0   23.27    2.72 114-0.93276 0.76273 0.22633-0.58245 0.13214-0.15820
  -2   1  -8  444.00    6.10 114-0.93278 0.69641 0.22630-0.13794 0.13211-0.58780
  -2   1  14   45.43    3.23 115-0.93027 0.87710 0.23115-0.14236 0.13677 0.58882
  -2   4  14    7.89    2.41 114-0.93190 0.87870 0.22801 0.12733 0.13375 0.59075
  -2   8  10   77.93    3.18 115-0.92937 0.84324 0.23287 0.47889 0.13842 0.37294
  -2   9  -1   45.45    3.08 115-0.92851 0.75111 0.23451 0.56658 0.14001-0.21957
  -2   9   6   37.11    2.51 114-0.93431 0.81528 0.22329 0.57813 0.12922 0.16818
  -2   9   7    9.45    2.79 115-0.92934 0.81869 0.23293 0.56846 0.13849 0.21121
  -1   0  -5   17.49    3.94 114-0.93175 0.80533 0.22831-0.22832 0.13404-0.41549
  -1   2  -6  109.72    5.63 115-0.92886 0.79375 0.23383-0.05595 0.13936-0.47539
  -1   3  -6   10.19    4.93 116-0.92180 0.78733 0.24687 0.02088 0.15191-0.48686
  -1   6  -4   20.92    3.41 114-0.93153 0.81411 0.22872 0.30532 0.13444-0.36242
  -1   7   8   18.07    2.79 115-0.92887 0.91095 0.23382 0.38985 0.13934 0.27619
  -1   8   3   12.60    2.85 115-0.92876 0.86955 0.23402 0.47771 0.13954 0.00831
   0   0   5   -0.52    3.97 115-0.93036 0.97257 0.23099-0.23114 0.13662 0.13288
   0   4   7   13.82    3.49 115-0.93013 0.98854 0.23143 0.12437 0.13704 0.23870
   0   5   5  611.60    5.36 114-0.93359 0.97549 0.22471 0.22040 0.13058 0.13748
  -7  -7  -2    2.21    2.19 115-0.92625 0.31489 0.23850-0.86167 0.14394-0.34315
  -7  -6  -5   10.82    3.00 115-0.92432 0.28713 0.24204-0.77699 0.14736-0.50815
  -7  -4  -9   32.11    2.57 115-0.92875 0.25896 0.23380-0.59046 0.13942-0.71458
  -7  -3 -10    5.76    2.99 115-0.92459 0.24676 0.24155-0.50991 0.14688-0.77553
  -6  -7   0   78.04    2.88 115-0.92690 0.41706 0.23729-0.86096 0.14278-0.22118
  -6  -7   8   83.68    3.65 116-0.92384 0.47921 0.24292-0.86763 0.14820 0.20140
  -6  -6  -4   28.32    2.34 115-0.92581 0.38343 0.23931-0.77386 0.14472-0.43758
  -6  -4  -8   36.70    3.05 116-0.92347 0.34764 0.24359-0.59869 0.14885-0.65847
  -5  -6  -2    8.49    2.95 116-0.92334 0.48210 0.24383-0.77788 0.14908-0.32206
  -5  -6  10    1.79    3.03 116-0.92077 0.57883 0.24846-0.78181 0.15355 0.31641
  -5  -5  -5   63.57    3.40 116-0.92313 0.45678 0.24422-0.68826 0.14946-0.48509
  -5  -4  -7  157.75    3.71 116-0.92340 0.44106 0.24373-0.59852 0.14898-0.59167
  -5   0 -11    1.67    2.93 116-0.92248 0.40711 0.24539-0.24571 0.15058-0.80586
  -4  -6   2  103.18    3.90 115-0.92433 0.60086 0.24204-0.77603 0.14735-0.09286
  -4  -6   5   96.88    3.72 116-0.92255 0.62343 0.24526-0.78035 0.15046 0.06374
  -4  -2  16  236.17    4.95 116-0.92396 0.71619 0.24270-0.42367 0.14799 0.65823
  -3  -5   0  439.19    4.98 115-0.92808 0.67311 0.23507-0.68036 0.14064-0.17987
  -3   0  -9   19.35    2.65 115-0.92786 0.59874 0.23547-0.23491 0.14103-0.66350
  -2  -4   1  376.23    5.93 116-0.92348 0.76095 0.24357-0.60042 0.14884-0.12248
  -2  -3  -3  764.84    7.03 116-0.92298 0.72724 0.24449-0.51141 0.14971-0.33846
  -2  -2  -5   50.45    3.64 116-0.92340 0.71162 0.24372-0.42097 0.14898-0.44470
  -2   5  14    4.88    3.08 115-0.92393 0.87111 0.24275 0.20207 0.14804 0.57739
  -2   6  13   -4.71    2.37 115-0.92776 0.86649 0.23568 0.29670 0.14122 0.53136
  -2   7  12   99.51    2.92 115-0.92603 0.85677 0.23890 0.38497 0.14433 0.47262
  -2   8  -4    5.96    3.06 115-0.92593 0.72477 0.23909 0.47211 0.14451-0.38474
  -1   2  12    5.98    2.90 116-0.92313 0.93797 0.24422-0.06689 0.14946 0.48103
  -1   3  12   51.51    3.28 116-0.92408 0.93934 0.24249 0.02344 0.14779 0.48347
  -1   5  11    9.40    2.28 115-0.92668 0.93371 0.23769 0.20683 0.14317 0.43395
  -1   6  10   23.21    2.12 115-0.92625 0.92502 0.23850 0.29595 0.14394 0.37982
  -1   8   1   72.40    3.40 115-0.92502 0.84952 0.24077 0.47110 0.14613-0.10554
  -1   8   2   36.15    2.45 115-0.92808 0.86036 0.23507 0.47739 0.14064-0.04645
  -1   8   4   -0.48    2.12 115-0.92754 0.87667 0.23608 0.47636 0.14161 0.06133
  -1   8   5    5.48    3.01 115-0.92465 0.88229 0.24144 0.47103 0.14678 0.10859
   0   1   7   12.55    2.55 115-0.92722 0.98539 0.23668-0.14809 0.14220 0.23335
   0   2   8 1267.61    8.18 116-0.92300 0.98926 0.24446-0.06828 0.14969 0.28010
   0   3   8  101.98    3.83 115-0.92416 0.99122 0.24235 0.02387 0.14765 0.28206
   0   4  -2   54.76    3.32 115-0.92690 0.91051 0.23729 0.11937 0.14278-0.25065
   0   5  -1  105.67    4.34 116-0.92349 0.91587 0.24356 0.20185 0.14882-0.20193
   0   5   6  594.77    5.31 115-0.92754 0.97778 0.23608 0.20880 0.14161 0.18036
   0   6   3   88.25    3.70 116-0.92229 0.94850 0.24574 0.28733 0.15093 0.01223
  -7  -7  -1   19.25    3.01 117-0.91662 0.31342 0.25585-0.87895 0.16056-0.30530
  -7  -5  -7   14.28    2.34 116-0.92184 0.26921 0.24663-0.69085 0.15168-0.62055
  -6  -7   1   14.78    2.35 116-0.92026 0.41940 0.24945-0.87248 0.15439-0.18076
  -6  -5  -6   27.86    2.28 116-0.91947 0.36066 0.25085-0.69525 0.15574-0.55757
  -6  -3  -9   33.75    3.22 117-0.91597 0.33152 0.25697-0.52458 0.16164-0.72284
  -6  -1 -11   16.04    2.31 116-0.91981 0.31939 0.25025-0.33869 0.15516-0.82458
  -6   1 -12   32.29    2.48 116-0.92060 0.31281 0.24884-0.15818 0.15381-0.87667
  -4  -6   3  487.93    5.40 116-0.92116 0.60575 0.24784-0.78222 0.15284-0.04611
  -4  -5  -3  205.89    3.57 116-0.92139 0.55621 0.24744-0.69186 0.15245-0.36743
  -4  -3  -7  123.37    3.81 117-0.91720 0.51949 0.25483-0.52140 0.15958-0.58764
  -4  -3  15    0.05    3.27 116-0.91708 0.70143 0.25505-0.52031 0.15979 0.58933
  -4   0 -10    8.43    2.46 116-0.92060 0.49871 0.24884-0.24802 0.15381-0.74299
  -3  -5   1    2.58    2.28 116-0.91970 0.67300 0.25045-0.69604 0.15535-0.14057
  -3  -5   6  647.38    8.47 117-0.91605 0.71078 0.25683-0.70256 0.16151 0.12136
  -3  -2  -7   54.12    2.90 116-0.92172 0.60909 0.24684-0.42365 0.15187-0.56742
  -3  -1  -8  322.95    4.50 116-0.92004 0.59915 0.24985-0.33757 0.15477-0.62397
  -3   0  16   -1.52    2.15 116-0.91998 0.79812 0.24995-0.25177 0.15487 0.66410
  -2  -4   5    1.95    3.75 117-0.91473 0.78565 0.25911-0.61622 0.16371 0.07807
  -2  -1  13   29.24    3.16 116-0.91764 0.85604 0.25407-0.34435 0.15884 0.51277
  -2   0  -7    1.12    3.38 116-0.91690 0.68881 0.25536-0.25579 0.16009-0.56305
  -2   0  14   10.21    3.07 116-0.91688 0.86295 0.25539-0.25409 0.16012 0.56472
  -2   2  -8   23.32    3.56 116-0.91874 0.68304 0.25214-0.07414 0.15698-0.61196
  -2   2  15   -1.72    2.71 117-0.91488 0.86993 0.25885-0.08132 0.16346 0.61516
  -2   3  -8   19.55    4.26 117-0.91243 0.67639 0.26301 0.00397 0.16748-0.62292
  -2   3  15   11.16    3.02 117-0.91662 0.87132 0.25585 0.01083 0.16056 0.61962
  -2   9  -2    1.08    3.11 117-0.91634 0.73084 0.25634 0.54424 0.16103-0.29511
  -1   0  11  154.13    3.67 116-0.91941 0.92549 0.25095-0.25324 0.15584 0.42084
  -1   4  12  143.50    2.99 116-0.92049 0.93563 0.24904 0.10457 0.15400 0.47819
  -1   7  -3   -4.32    2.86 117-0.91581 0.80617 0.25725 0.36645 0.16192-0.33499
  -1   7   9    0.97    2.17 116-0.92026 0.91098 0.24945 0.37389 0.15439 0.31497
  -1   8   0   25.17    2.38 116-0.91908 0.83565 0.25154 0.46059 0.15640-0.16786
  -1   8   6   -3.42    2.20 116-0.92072 0.88636 0.24864 0.46356 0.15361 0.15593
  -1   8   7    6.59    2.84 117-0.91586 0.88941 0.25716 0.45371 0.16183 0.19976
   0   0   6  761.87    8.43 117-0.91632 0.96615 0.25637-0.25668 0.16106 0.16120
   0   4   8    3.44    2.46 116-0.91993 0.98685 0.25005 0.10623 0.15497 0.27405
   0   5   7  136.05    3.21 116-0.91993 0.97871 0.25005 0.19349 0.15497 0.22201
   0   6   1   49.79    3.61 116-0.91768 0.92694 0.25399 0.28020 0.15877-0.10424
   0   6   2   67.02    2.91 116-0.92150 0.93926 0.24724 0.28624 0.15226-0.04329
   0   6   4  112.23    3.12 116-0.92094 0.95507 0.24824 0.28476 0.15323 0.06304
   0   6   5   70.84    3.82 116-0.91741 0.95998 0.25447 0.27835 0.15923 0.10969
  -7  -6  -4    5.26    2.95 117-0.91070 0.28261 0.26611-0.80091 0.17046-0.47704
  -7  -4  -8    1.25    3.07 118-0.91001 0.24910 0.26726-0.62393 0.17158-0.69282
  -6  -7   2   44.31    2.59 117-0.91451 0.42113 0.25967-0.88352 0.16424-0.13499
  -6  -7   3  116.19    3.60 118-0.90997 0.42420 0.26732-0.89100 0.17163-0.09111
  -6  -7   7    0.23    2.09 117-0.91401 0.46138 0.26052-0.88475 0.16506 0.12897
  -6  -6  -3   22.18    2.20 117-0.91322 0.37912 0.26186-0.79694 0.16636-0.40496
  -6  -2 -10   -0.74    2.22 117-0.91486 0.32231 0.25907-0.43438 0.16366-0.78083
  -6   2 -12    1.88    2.74 117-0.91258 0.30403 0.26296-0.08519 0.16741-0.89044
  -5  -6  -1  106.87    3.02 117-0.91264 0.47972 0.26286-0.79735 0.16732-0.28610
  -5  -3  -8    1.28    2.08 117-0.91322 0.42227 0.26186-0.52916 0.16636-0.66134
  -5  -2  -9   37.72    3.08 118-0.90890 0.41027 0.26909-0.44457 0.17335-0.72287
  -5  -1 -10  164.04    3.75 117-0.91192 0.40419 0.26407-0.35376 0.16849-0.77059
  -5   1 -11   40.63    3.32 118-0.90873 0.39365 0.26938-0.17734 0.17362-0.83021
  -5   5 -11   -2.49    3.46 118-0.90672 0.39233 0.27267 0.17556 0.17681-0.83166
  -4  -4  -5   36.20    2.53 117-0.91252 0.53130 0.26306-0.61940 0.16751-0.48804
  -4  -2  -8   21.88    3.23 117-0.91030 0.50453 0.26677-0.44424 0.17110-0.65297
  -4  -1  -9   43.53    3.31 117-0.91091 0.49657 0.26576-0.35479 0.17013-0.70555
  -3  -5   2  480.31    5.95 117-0.91249 0.67417 0.26310-0.70847 0.16755-0.09903
  -3  -5   5  911.44    9.29 118-0.90706 0.69211 0.27211-0.71862 0.17627 0.04985
  -3  -4  -3   46.88    2.78 117-0.91567 0.63589 0.25767-0.61415 0.16231-0.36231
  -3  -3  -5   44.32    3.52 118-0.91025 0.61369 0.26686-0.53269 0.17119-0.48010
  -3   1  -9   53.13    3.66 118-0.90920 0.58116 0.26860-0.17682 0.17288-0.69483
  -3   5  -9    5.62    3.70 118-0.90613 0.57807 0.27362 0.17216 0.17773-0.69900
  -3   9  -5   22.27    3.54 117-0.91036 0.61623 0.26668 0.53510 0.17102-0.47670
  -2  -4   4  145.03    4.90 118-0.90830 0.77006 0.27008-0.62775 0.17430 0.01199
  -2  -1  -6   64.93    3.06 117-0.91393 0.69392 0.26067-0.35036 0.16520-0.51373
  -2   4  15    6.58    2.29 117-0.91393 0.86922 0.26067 0.09602 0.16520 0.61360
  -2   7  -6    3.08    4.02 119-0.90063 0.68238 0.28239 0.34114 0.18623-0.53396
  -2  10   2   83.33    3.62 118-0.90827 0.75664 0.27013 0.61991 0.17435-0.09143
  -1  -2  -1   27.04    3.93 117-0.91252 0.81836 0.26306-0.44222 0.16751-0.23489
  -1  -1  10  231.81    5.22 117-0.91101 0.90873 0.26559-0.35626 0.16996 0.35357
  -1   1  12   86.97    2.93 117-0.91451 0.92935 0.25967-0.17067 0.16424 0.46648
  -1   5  12   -1.09    2.14 117-0.91299 0.92809 0.26226 0.18166 0.16674 0.46499
  -1   6  11   19.43    2.29 117-0.91475 0.92172 0.25927 0.27473 0.16385 0.41383
  -1   7  10    2.95    3.01 117-0.91075 0.90954 0.26603 0.35665 0.17039 0.35292
  -1   8  -1   -1.55    2.87 118-0.90948 0.81706 0.26814 0.44455 0.17243-0.23791
  -1   8   8   -2.72    2.81 118-0.90870 0.89097 0.26942 0.44251 0.17366 0.24242
   0   1   8   56.89    3.83 117-0.91151 0.97793 0.26476-0.17600 0.16916 0.26051
   0   2   9    4.21    3.01 118-0.90810 0.98292 0.27041-0.09256 0.17462 0.30830
   0   3   9    7.53    3.40 117-0.91138 0.98668 0.26498 0.00261 0.16937 0.31308
   0   4   9   -0.75    3.03 118-0.90930 0.98343 0.26843 0.08682 0.17270 0.30973
   0   5   8   64.18    3.37 117-0.91085 0.97808 0.26586 0.17836 0.17022 0.25903
   0   6   0    1.40    3.26 117-0.91024 0.91085 0.26687 0.26701 0.17120-0.17133
   0   6   6   16.66    2.45 117-0.91264 0.96283 0.26286 0.27120 0.16732 0.15461
  -7  -7   0  338.16    4.29 118-0.90810 0.31301 0.27054-0.89393 0.17463-0.26747
  -7  -5  -6   35.66    2.27 118-0.90513 0.26116 0.27538-0.71897 0.17931-0.59544
  -7  -3  -9    6.87    3.07 119-0.90227 0.23417 0.27996-0.54623 0.18373-0.75800
  -7  -1 -11    0.17    2.34 118-0.90635 0.22072 0.27340-0.36055 0.17739-0.86099
  -6  -7   4   20.48    2.31 118-0.90724 0.42964 0.27196-0.89586 0.17600-0.04250
  -6  -7   5    4.52    2.16 118-0.90684 0.43826 0.27261-0.89669 0.17663 0.01175
  -6  -5  -5  105.61    3.40 119-0.90243 0.35188 0.27970-0.72478 0.18348-0.53016
  -6  -4  -7    4.40    2.83 118-0.90356 0.33635 0.27789-0.63427 0.18174-0.63521
  -6   0 -11    2.59    3.00 119-0.90139 0.30123 0.28135-0.28149 0.18508-0.85332
  -5  -6   0   20.96    3.35 119-0.90206 0.47830 0.28029-0.81469 0.18406-0.24870
  -5  -5  -4   24.98    2.51 118-0.90757 0.44971 0.27142-0.71576 0.17548-0.45753
  -5  -4  -6    3.25    3.08 118-0.90377 0.42949 0.27757-0.63407 0.18142-0.56828
  -4  -5  -2   23.24    2.50 118-0.90757 0.55162 0.27142-0.71511 0.17548-0.33785
  -4   1 -10  108.03    3.95 119-0.90319 0.48106 0.27849-0.18866 0.18231-0.77129
  -3  -5   4   71.31    3.95 118-0.90470 0.68225 0.27608-0.72162 0.17998-0.00697
  -3  -3  13    6.05    3.25 119-0.89965 0.75276 0.28408-0.55190 0.18772 0.47027
  -2  -3  -2  154.48    4.53 119-0.90240 0.71532 0.27974-0.54758 0.18352-0.31737
  -2  -2  12    2.37    2.68 119-0.90320 0.83339 0.27847-0.45650 0.18230 0.43596
  -2   1  15    9.26    2.35 118-0.90611 0.86047 0.27380-0.18678 0.17778 0.60122
  -2  10   1   13.97    3.20 118-0.90316 0.74291 0.27854 0.61192 0.18236-0.15475
  -1  -2   8  118.96    5.64 119-0.90064 0.88187 0.28253-0.46126 0.18622 0.22982
  -1  -1  -3  983.48    9.93 118-0.90330 0.79239 0.27831-0.36735 0.18214-0.35798
  -1   2  13    1.52    2.79 119-0.90255 0.92605 0.27951-0.10150 0.18330 0.50217
  -1   3  13    1.40    2.16 118-0.90659 0.92984 0.27301-0.00557 0.17701 0.50728
  -1   4  13  220.92    3.48 118-0.90446 0.92752 0.27646 0.07527 0.18035 0.50528
  -1   6  12   11.93    2.75 119-0.90189 0.91711 0.28056 0.25314 0.18432 0.44654
  -1   8   9   -2.43    2.66 119-0.90179 0.89111 0.28072 0.42921 0.18447 0.28514
   0   5  -2  169.97    5.00 119-0.90256 0.88659 0.27950 0.16595 0.18329-0.28979
   0   6   7  225.00    3.58 118-0.90599 0.96500 0.27400 0.25778 0.17797 0.20067
  -7  -7   1    3.70    2.25 119-0.89963 0.31327 0.28414-0.90790 0.18761-0.22543
  -7  -6  -3  118.91    3.35 119-0.89618 0.27688 0.28947-0.82426 0.19277-0.44433
  -7  -2 -10   -0.71    2.23 119-0.90104 0.22377 0.28192-0.45731 0.18547-0.81539
  -6  -6  -2  102.53    2.81 119-0.90013 0.37437 0.28335-0.81821 0.18685-0.37218
  -5  -6   9   62.29    3.50 120-0.89475 0.54519 0.29165-0.82588 0.19488 0.22433
  -5   2 -11  211.23    4.37 119-0.89656 0.38057 0.28889-0.11212 0.19221-0.84790
  -4  -3  -6    7.44    3.13 120-0.89396 0.50558 0.29285-0.56018 0.19605-0.56944
  -4   5 -10  237.36    6.29 120-0.89387 0.47035 0.29299 0.15064 0.19618-0.78641
  -3  -4  -2   47.00    2.79 119-0.89785 0.62686 0.28690-0.64329 0.19028-0.33623
  -3  -2  -6    8.96    3.13 120-0.89460 0.59046 0.29189-0.47050 0.19512-0.55591
  -3  -1  16   45.48    3.01 120-0.89257 0.77013 0.29494-0.38578 0.19808 0.62077
  -2  -3  10   44.14    5.04 121-0.88586 0.79960 0.30485-0.57187 0.20769 0.30308
  -2  -2  -4   16.60    3.58 119-0.89559 0.69243 0.29038-0.46897 0.19365-0.43383
  -2   3  16   -1.83    2.94 120-0.89540 0.85841 0.29067-0.02556 0.19394 0.63896
  -2   9  -3   74.15    3.79 119-0.89642 0.70260 0.28911 0.51242 0.19242-0.37991
  -2  10   0   32.97    3.39 119-0.89558 0.72683 0.29039 0.59941 0.19366-0.22013
  -1   0  12   -2.16    3.01 119-0.89530 0.90924 0.29082-0.29066 0.19408 0.43450
  -1   5  13   -2.20    2.23 119-0.89785 0.92109 0.28690 0.15712 0.19028 0.49473
  -1   7  11   23.77    2.24 119-0.89950 0.90707 0.28434 0.33783 0.18780 0.38931
  -1   8  -2    1.46    2.64 120-0.89264 0.79173 0.29484 0.41762 0.19798-0.31873
  -1   9   2   49.62    3.29 119-0.89589 0.82847 0.28992 0.51143 0.19321-0.09902
  -1   9   3   -4.38    2.20 119-0.89862 0.83947 0.28572 0.51622 0.18914-0.04009
  -1   9   4   14.37    2.27 119-0.89937 0.84831 0.28454 0.51659 0.18799 0.01319
  -1   9   5    9.85    2.38 119-0.89785 0.85552 0.28690 0.51367 0.19028 0.06267
  -1   9   6    0.31    3.07 120-0.89452 0.86025 0.29200 0.51020 0.19522 0.11372
   0   0   7   -1.85    2.48 119-0.89963 0.95784 0.28414-0.28369 0.18761 0.18804
   0   1   9  101.28    3.93 120-0.89398 0.96907 0.29282-0.20346 0.19602 0.28689
   0   3  10   13.57    2.47 119-0.89735 0.98062 0.28768-0.02133 0.19104 0.34407
   0   4  10   18.05    2.95 119-0.89552 0.97893 0.29049 0.06600 0.19376 0.34261
   0   5   9  455.45    4.42 119-0.90063 0.97576 0.28257 0.16255 0.18609 0.29651
   0   6  -1   48.05    3.77 119-0.89629 0.88858 0.28930 0.24472 0.19261-0.24639
   0   6   8 1331.42    6.98 119-0.89798 0.96488 0.28670 0.24733 0.19009 0.23875
   0   7   2   61.71    2.74 119-0.89727 0.91437 0.28780 0.33482 0.19115-0.08465
   0   7   3    7.47    2.03 119-0.89963 0.92505 0.28414 0.33926 0.18761-0.02728
   0   7   4    8.89    2.14 119-0.89963 0.93344 0.28414 0.33928 0.18761 0.02702
   0   7   5   19.07    2.36 119-0.89735 0.93996 0.28768 0.33525 0.19104 0.07823
   0   7   6   -5.26    2.74 120-0.89439 0.94400 0.29220 0.33014 0.19541 0.12681
  -7  -7   2    8.48    2.08 120-0.89196 0.31443 0.29588-0.91943 0.19864-0.18336
  -7  -5  -5    9.48    3.00 121-0.88674 0.25188 0.30359-0.74906 0.20611-0.56579
  -7  -4  -7    9.23    2.71 120-0.88825 0.23665 0.30138-0.65702 0.20397-0.67002
  -7   0 -11   69.26    3.41 121-0.88662 0.20052 0.30377-0.30536 0.20629-0.88835
  -6  -6  -1   33.63    3.10 121-0.88674 0.37007 0.30359-0.83845 0.20611-0.33698
  -6  -3  -8   -1.13    2.10 120-0.89287 0.31635 0.29451-0.55927 0.19731-0.70754
  -6  -2  -9    1.26    2.76 121-0.88760 0.30410 0.30233-0.48012 0.20490-0.76537
  -6  -1 -10   22.31    2.44 120-0.89104 0.29857 0.29725-0.38745 0.19996-0.81509
  -5  -6   1 1650.28    8.57 120-0.89170 0.47603 0.29627-0.83095 0.19902-0.20936
  -5  -5  -3    1.29    2.18 120-0.89052 0.44074 0.29803-0.74373 0.20072-0.42742
  -5  -3  -7   18.10    2.85 120-0.88914 0.40619 0.30007-0.56786 0.20270-0.64381
  -5   0 -10   -1.02    2.82 121-0.88860 0.38142 0.30086-0.29773 0.20347-0.80517
  -5   3 -11    2.03    2.67 120-0.88990 0.37428 0.29895-0.03213 0.20161-0.85743
  -5   4 -11   33.32    3.13 120-0.89159 0.37511 0.29644 0.05754 0.19918-0.85580
  -4  -5  -1    9.46    2.45 120-0.89235 0.54411 0.29530-0.74072 0.19807-0.30388
  -4  -4  -4  940.14    6.38 120-0.89235 0.51946 0.29530-0.65233 0.19807-0.46399
  -4   2 -10    0.81    2.93 121-0.88734 0.46514 0.30271-0.12505 0.20526-0.79347
  -3  -3  -4   13.62    3.30 121-0.88620 0.59804 0.30437-0.57223 0.20688-0.46093
  -3  -2  15    0.82    2.98 121-0.88284 0.75335 0.30922-0.48766 0.21159 0.55229
  -3  -1  -7   -0.70    3.27 121-0.88728 0.57376 0.30280-0.38974 0.20535-0.62224
  -3   0  -8    1.06    2.26 120-0.89170 0.57049 0.29627-0.29642 0.19902-0.66788
  -3   0  17   32.13    3.35 121-0.88773 0.77514 0.30215-0.30157 0.20472 0.66851
  -3   2  -9  865.86    7.72 120-0.89217 0.56208 0.29557-0.11932 0.19833-0.72119
  -2  -1  14   41.59    2.98 121-0.88350 0.83058 0.30827-0.39661 0.21066 0.51460
  -2   0  15    1.51    2.76 120-0.88734 0.84205 0.30271-0.30280 0.20526 0.57133
  -2   2  16   19.10    2.41 120-0.89104 0.85500 0.29725-0.11904 0.19996 0.63124
  -2   8  -5    0.43    2.90 121-0.88615 0.67524 0.30445 0.40868 0.20695-0.50224
  -1   1  -5    1.21    3.61 120-0.88724 0.76082 0.30286-0.21384 0.20541-0.48698
  -1   1  13   31.36    2.44 120-0.89117 0.91457 0.29706-0.20786 0.19977 0.48431
  -1   3  14   78.38    3.59 121-0.88650 0.91854 0.30394-0.03667 0.20646 0.53134
  -1   4  14    1.03    2.88 121-0.88590 0.91800 0.30481 0.05126 0.20730 0.53103
  -1   6  13   17.18    3.15 121-0.88704 0.91129 0.30315 0.23113 0.20569 0.47845
  -1   7  12    5.40    3.09 121-0.88690 0.90251 0.30336 0.32020 0.20589 0.42522
  -1   8  10   40.43    2.49 120-0.89130 0.89037 0.29686 0.41548 0.19958 0.32328
  -1   9   1    2.63    2.29 120-0.89039 0.81442 0.29823 0.50295 0.20091-0.16070
  -1   9   7   12.02    2.26 120-0.89012 0.86471 0.29862 0.50216 0.20129 0.16122
   0   2  10   32.11    2.75 120-0.89144 0.97515 0.29667-0.11765 0.19940 0.33639
   0   3  -3  939.66   14.80 121-0.88205 0.85672 0.31034-0.04269 0.21268-0.37476
   0   5  10   31.16    3.11 120-0.88846 0.97251 0.30108 0.14423 0.20368 0.33205
   0   6   9   20.13    2.97 120-0.88841 0.96379 0.30115 0.23340 0.20375 0.27818
   0   7   1   18.97    2.36 120-0.89117 0.90009 0.29706 0.32552 0.19977-0.14725
   0   7   7  105.39    3.33 120-0.88777 0.94690 0.30209 0.32137 0.20466 0.16990
  -8  -6  -3   13.66    2.16 121-0.88474 0.18053 0.30663-0.84117 0.20893-0.47529
  -8  -4  -7    5.76    2.95 121-0.87961 0.14218 0.31392-0.67068 0.21602-0.69704
  -7  -7   3    1.64    2.05 121-0.88506 0.31513 0.30616-0.92924 0.20847-0.13997
  -7  -7   4    8.42    2.95 122-0.87984 0.31826 0.31361-0.93648 0.21571-0.09387
  -7  -6  -2   10.71    2.12 121-0.88175 0.27008 0.31090-0.84593 0.21307-0.41190
  -7  -3  -8   21.50    3.04 122-0.87800 0.21807 0.31618-0.58219 0.21822-0.73986
  -6  -5  -4    6.25    2.03 121-0.88447 0.34101 0.30702-0.75278 0.20930-0.50293
  -6  -4  -6  246.42    3.62 121-0.88216 0.32310 0.31032-0.66773 0.21251-0.61214
  -6   1 -11   17.33    2.32 121-0.88467 0.28399 0.30673-0.22006 0.20902-0.87794
  -5  -6   2  100.11    3.20 121-0.88244 0.47491 0.30993-0.84451 0.21213-0.16908
  -5  -6   8   10.90    2.71 122-0.87702 0.51825 0.31754-0.85231 0.21955 0.14223
  -5  -4  -5   32.66    2.28 121-0.88244 0.41666 0.30993-0.66689 0.21213-0.54529
  -5  -2  -8   -6.02    2.83 122-0.88025 0.38935 0.31302-0.48833 0.21515-0.71101
  -5  -1  -9    2.47    2.80 121-0.88077 0.38139 0.31229-0.40151 0.21443-0.76337
  -4  -5   0    2.73    3.21 122-0.87792 0.53759 0.31629-0.76246 0.21833-0.27116
  -4  -2  -7   -2.50    2.39 121-0.88175 0.48341 0.31090-0.48690 0.21307-0.64350
  -4  -1  -8   49.68    3.55 122-0.87795 0.47239 0.31625-0.40410 0.21829-0.70044
  -4   0  -9   -0.14    2.27 121-0.88487 0.47042 0.30644-0.30372 0.20874-0.74551
  -4   3 -10   22.83    3.14 122-0.87751 0.45606 0.31686-0.04932 0.21889-0.80724
  -4   4 -10   29.72    3.25 122-0.87705 0.45538 0.31750 0.03980 0.21951-0.80822
[truncated: 1,893,960 more chars]
