# Supplementary material for: Crystal structures of methyl 3,5-di­methyl­benzoate, 3,5-bis­(bromo­meth­yl)phenyl acetate and 5-hy­droxy­benzene-1,3-dicarbaldehyde
Source: Acta Crystallogr E Crystallogr Commun. 2022 Jun 7;78(Pt 7):682–6. doi: 10.1107/S2056989022005643 (PMC9260362; doi:10.1107/S2056989022005643)
Supplement: Supplementary file 2 [file e-78-00682-1sup4.hkl]

#
# h,k,l, Fc-squared, Fo-squared, sigma(Fo-squared), status flag
#
data_1
_shelx_title ' BE4-1_#  1'
_shelx_refln_list_code          4
_shelx_F_calc_maximum       90.85
_exptl_crystal_F_000       352.00
_reflns_d_resolution_high  0.8107

loop_
 _space_group_symop_operation_xyz
 'x, y, z'
 '-x+1/2, y+1/2, -z+1/2'
 '-x, -y, -z'
 'x-1/2, -y-1/2, z-1/2'

_cell_length_a     8.4631
_cell_length_b     7.9793
_cell_length_c    13.4042
_cell_angle_alpha  90.000
_cell_angle_beta   98.835
_cell_angle_gamma  90.000

_shelx_F_squared_multiplier     1.000

loop_
 _refln_index_h
 _refln_index_k
 _refln_index_l
 _refln_F_squared_calc
 _refln_F_squared_meas
 _refln_F_squared_sigma
 _refln_observed_status
   2   0   0        749.26        850.80         8.26 o
   4   0   0       1987.52       2142.52         8.89 o
   6   0   0          3.63          2.00         1.82 o
   8   0   0         21.43         27.00         2.30 o
  10   0   0        159.78        160.14         4.37 o
   1   1   0        217.24        208.59         3.35 o
   2   1   0        876.14        888.56        29.97 o
   3   1   0        473.64        493.54         6.14 o
   4   1   0         30.21         35.22         1.07 o
   5   1   0          8.89          8.29         1.50 o
   6   1   0        186.63        221.80         3.63 o
   7   1   0        173.41        174.08         2.05 o
   8   1   0         25.57         28.88         1.79 o
   9   1   0          2.74          4.23         1.47 o
  10   1   0          1.30         -1.28         1.40 o
   0   2   0        296.55        247.60         3.58 o
   1   2   0          0.98          1.70         1.09 o
   2   2   0        314.87        306.14         3.98 o
   3   2   0         22.78         20.14         1.00 o
   4   2   0         13.64         17.91         0.91 o
   5   2   0          0.46          1.02         0.95 o
   6   2   0         10.69         10.18         1.29 o
   7   2   0         22.90         19.94         0.99 o
   8   2   0        102.79        102.40         3.64 o
   9   2   0         11.60         11.35         1.48 o
  10   2   0          3.61          2.79         0.96 o
   1   3   0       1620.57       1600.08        12.93 o
   2   3   0         52.30         57.77         1.06 o
   3   3   0          0.35          0.18         0.86 o
   4   3   0        220.57        216.75         8.67 o
   5   3   0         31.24         29.57         1.08 o
   6   3   0          2.33          3.46         0.87 o
   7   3   0        327.23        353.89         9.82 o
   8   3   0         15.89         14.88         1.21 o
   9   3   0          0.40          0.10         0.82 o
   0   4   0       3635.30       4008.24        56.53 o
   1   4   0         85.45         96.35         1.44 o
   2   4   0         26.01         17.23         0.88 o
   3   4   0         22.65         22.69         1.10 o
   4   4   0        210.41        201.09         4.80 o
   5   4   0         25.89         26.53         1.09 o
   6   4   0         59.81         60.14         2.60 o
   7   4   0         54.58         59.54         2.17 o
   8   4   0         83.78         78.62         3.77 o
   9   4   0        117.20        115.73         4.87 o
   1   5   0          0.02         -0.10         0.93 o
   2   5   0         81.65         89.40         1.12 o
   3   5   0        332.32        309.86         5.64 o
   4   5   0          0.07          0.22         1.16 o
   5   5   0        100.27        107.30         2.59 o
   6   5   0         62.50         72.15         1.93 o
   7   5   0         93.29         90.79         3.74 o
   8   5   0          0.11          1.26         0.76 o
   0   6   0          3.33          1.50         1.18 o
   1   6   0          0.00         -0.29         0.92 o
   2   6   0         11.51         11.21         0.88 o
   3   6   0         12.52         11.57         0.78 o
   4   6   0        132.25        141.42         2.34 o
   5   6   0         17.96         16.59         0.95 o
   6   6   0         35.89         36.79         1.27 o
   7   6   0         16.22         15.57         0.95 o
   8   6   0         26.63         26.61         1.33 o
   1   7   0         56.56         40.57         0.93 o
   2   7   0         35.65         27.32         0.86 o
   3   7   0        304.10        286.08         2.96 o
   4   7   0         18.69         23.02         1.20 o
   5   7   0          0.44         -0.39         1.64 o
   6   7   0         55.17         56.04         1.00 o
   7   7   0        261.29        247.62         6.08 o
   0   8   0        131.51        108.12         1.55 o
   1   8   0         19.77         20.31         0.80 o
   2   8   0         20.37         19.48         0.81 o
   3   8   0          8.22          9.53         0.99 o
   4   8   0          0.46          1.21         0.79 o
   5   8   0          2.49          2.91         1.06 o
   6   8   0         27.32         28.70         0.87 o
   1   9   0         12.96         12.26         1.05 o
   2   9   0          0.68          0.18         0.76 o
   3   9   0         18.98         18.89         1.96 o
   4   9   0          5.88          4.50         2.11 o
  -9   0   1          9.96         15.03         2.11 o
  -7   0   1         19.22         21.39         1.71 o
  -5   0   1        106.12        103.05         2.91 o
  -3   0   1          7.12         13.19         2.09 o
  -1   0   1       2655.14       2976.13        73.90 o
   3   0   1       1045.77       1164.77         7.85 o
   5   0   1          3.33          1.37         2.31 o
   7   0   1         80.37         89.63         2.19 o
   9   0   1         63.80         61.12         2.22 o
 -10   1   1         10.01          9.74         1.42 o
  -9   1   1          0.38         -1.17         1.17 o
  -8   1   1        117.11        124.07         2.46 o
  -7   1   1        155.39        155.92         5.67 o
  -6   1   1         26.52         38.28         1.24 o
  -5   1   1          9.15          4.72         0.89 o
  -4   1   1         26.08         14.86         1.10 o
  -3   1   1         10.29          8.88         1.25 o
  -2   1   1       3914.03       4051.50        64.01 o
  -1   1   1       1440.08       1318.64        24.60 o
   0   1   1       2012.05       1978.86        43.53 o
   1   1   1       4990.79       5157.30        60.46 o
   2   1   1       5243.32       5483.33       191.69 o
   3   1   1        924.02        976.85        21.01 o
   4   1   1        456.07        481.69         4.86 o
   5   1   1          0.38          2.16         1.71 o
   6   1   1         11.09         12.70         1.87 o
   7   1   1          2.40          1.02         1.14 o
   8   1   1         10.16         10.61         2.11 o
   9   1   1         65.49         60.37         1.53 o
  10   1   1         41.02         38.81         1.65 o
 -10   2   1          7.03          8.77         3.00 o
  -9   2   1         29.43         29.46         2.01 o
  -8   2   1          6.24          6.45         1.00 o
  -7   2   1         14.98         16.26         1.70 o
  -6   2   1        101.73        103.82         4.23 o
  -5   2   1        996.11       1036.74        27.18 o
  -4   2   1          6.76          6.49         1.08 o
  -3   2   1        295.56        274.01         5.61 o
  -2   2   1        263.86        259.07         2.07 o
  -1   2   1         23.07         17.02         1.50 o
   0   2   1        504.73        486.73         4.12 o
   1   2   1         20.69         19.98         1.26 o
   2   2   1        147.09        143.92         3.33 o
   3   2   1        109.20        100.64         2.97 o
   4   2   1         78.66         65.43         2.80 o
   5   2   1        131.39        123.05         2.02 o
   6   2   1          1.19          1.51         1.00 o
   7   2   1        224.22        226.75         6.30 o
   8   2   1         30.31         27.84         1.74 o
   9   2   1         13.77         12.30         0.85 o
  -9   3   1         10.02         10.44         2.11 o
  -8   3   1         17.74         16.72         0.83 o
  -7   3   1         19.85         22.20         1.01 o
  -6   3   1          6.57          7.05         0.84 o
  -5   3   1         96.59         89.47         3.41 o
  -4   3   1        155.19        128.11         1.89 o
  -3   3   1         29.82         24.08         0.99 o
  -2   3   1        433.26        422.76         4.19 o
  -1   3   1         74.11         83.14         1.42 o
   0   3   1       1462.41       1431.10        12.51 o
   1   3   1        181.84        201.13         2.40 o
   2   3   1        849.36        892.09        14.19 o
   3   3   1        132.20        153.88         4.88 o
   4   3   1        148.01        145.36         4.13 o
   5   3   1          0.56          1.57         0.90 o
   6   3   1         31.62         32.90         1.44 o
   7   3   1         21.75         17.97         1.02 o
   8   3   1         35.13         33.77         2.18 o
   9   3   1          2.97          3.27         0.94 o
  -9   4   1         20.28         18.70         1.86 o
  -8   4   1          0.35          0.51         0.96 o
  -7   4   1         10.53         14.15         1.16 o
  -6   4   1         29.73         30.79         0.97 o
  -5   4   1         11.32         12.48         1.03 o
  -4   4   1         20.50         21.70         0.97 o
  -3   4   1         82.28         83.71         1.21 o
  -2   4   1        250.46        260.56         3.68 o
  -1   4   1        598.16        653.46         7.50 o
   0   4   1        351.81        359.45         6.71 o
   1   4   1         22.22         21.88         1.13 o
   2   4   1        374.95        386.68         5.08 o
   3   4   1        144.09        153.29         3.61 o
   4   4   1        153.41        155.18         4.61 o
   5   4   1         24.49         23.96         1.38 o
   6   4   1         10.84          9.70         0.94 o
   7   4   1          9.77          8.63         2.16 o
   8   4   1         23.67         23.92         0.83 o
   9   4   1          5.22          2.15         1.15 o
  -8   5   1        185.79        190.42         6.65 o
  -7   5   1        287.16        297.22         7.20 o
  -6   5   1         57.81         61.50         2.10 o
  -5   5   1         43.29         46.65         1.60 o
  -4   5   1         32.94         34.67         0.97 o
  -3   5   1          1.52          2.26         0.83 o
  -2   5   1         48.78         47.23         1.07 o
  -1   5   1         20.58         26.84         1.01 o
   0   5   1         66.26         73.74         1.17 o
   1   5   1        239.26        240.46         5.62 o
   2   5   1        158.35        187.34         2.00 o
   3   5   1          7.14          8.03         0.79 o
   4   5   1          4.80          5.70         0.91 o
   5   5   1          0.28         -0.02         0.82 o
   6   5   1          0.13          0.07         0.91 o
   7   5   1         15.34         19.09         1.08 o
   8   5   1         15.46         12.65         1.85 o
  -8   6   1         53.56         50.49         2.04 o
  -7   6   1         15.55         19.95         0.85 o
  -6   6   1        226.24        233.23         6.01 o
  -5   6   1       1170.64       1196.68        22.04 o
  -4   6   1         65.02         67.40         1.86 o
  -3   6   1         42.00         44.91         1.00 o
  -2   6   1         65.85         58.69         1.30 o
  -1   6   1        137.35        136.87         1.24 o
   0   6   1         33.40         34.18         1.01 o
   1   6   1          9.85          8.47         0.89 o
   2   6   1         15.34         14.39         0.91 o
   3   6   1         30.40         33.31         0.83 o
   4   6   1         30.80         27.18         0.82 o
   5   6   1         80.13         83.74         2.54 o
   6   6   1         25.30         24.76         1.65 o
   7   6   1        459.70        467.36        13.30 o
   8   6   1         94.33         89.67         1.71 o
  -7   7   1          2.77          3.81         0.90 o
  -6   7   1          8.16          8.33         1.53 o
  -5   7   1         26.93         29.48         1.43 o
  -4   7   1         45.29         48.34         0.93 o
  -3   7   1         16.90         16.77         1.00 o
  -2   7   1          6.56          9.08         0.88 o
  -1   7   1          8.21         10.22         0.76 o
   0   7   1         13.27         12.54         0.73 o
   1   7   1        239.96        225.42         3.66 o
   2   7   1         24.98         23.76         0.94 o
   3   7   1         16.84         16.78         1.16 o
   4   7   1          4.73          6.92         0.90 o
   5   7   1         11.62         11.85         0.76 o
   6   7   1         47.48         47.07         0.98 o
   7   7   1         17.44         16.27         0.99 o
  -6   8   1          0.30          0.71         0.84 o
  -5   8   1          0.02         -0.81         0.81 o
  -4   8   1          0.07          0.51         0.93 o
  -3   8   1         13.22         10.64         0.91 o
  -2   8   1          0.01         -0.50         0.76 o
  -1   8   1         59.28         48.67         0.88 o
   0   8   1         49.68         44.10         1.24 o
   1   8   1          0.06         -0.05         0.89 o
   2   8   1         45.37         39.66         1.03 o
   3   8   1         27.45         21.52         0.85 o
   4   8   1          1.27          1.15         0.84 o
   5   8   1          7.06          6.65         0.86 o
  -4   9   1         44.03         42.83         3.02 o
  -3   9   1          1.22          1.38         0.77 o
  -2   9   1          2.39          2.27         0.82 o
  -1   9   1          1.18          0.98         0.75 o
   0   9   1         54.29         54.16         1.70 o
   1   9   1         25.40         27.04         1.05 o
   2   9   1         33.74         30.67         1.00 o
   3   9   1          0.08          0.71         0.70 o
   4   9   1          0.10         -0.10         1.03 o
 -10   0   2        109.26        108.99         1.60 o
  -8   0   2        274.36        259.27         3.05 o
  -6   0   2         34.35         33.97         2.64 o
  -4   0   2        110.13        121.45         2.77 o
  -2   0   2       4219.33       4473.19       161.56 o
   0   0   2         44.92         42.98         2.86 o
   4   0   2        152.69        163.11         2.95 o
   6   0   2        569.24        620.68         4.84 o
   8   0   2          7.96          4.63         2.14 o
  10   0   2         15.82          8.54         1.52 o
 -10   1   2          1.00          1.42         1.72 o
  -9   1   2          1.03         -2.68         2.68 o
  -8   1   2          0.03          0.26         1.08 o
  -7   1   2          5.51          7.01         1.15 o
  -6   1   2         28.22         34.42         1.11 o
  -5   1   2        440.83        448.50         8.00 o
  -3   1   2         96.09         97.83         2.89 o
  -2   1   2         70.73         63.51         1.43 o
  -1   1   2        975.66        925.82        23.42 o
   0   1   2        595.68        567.96         5.21 o
   1   1   2        415.98        414.13        12.56 o
   2   1   2         12.14         15.93         1.64 o
   3   1   2         14.21         16.91         2.92 o
   4   1   2        241.54        243.42        24.32 o
   5   1   2        164.38        154.69        18.23 o
   6   1   2         30.57         31.94         2.02 o
   7   1   2          2.89          3.06         0.91 o
   8   1   2         28.28         32.72         1.95 o
   9   1   2         51.12         47.79         3.01 o
 -10   2   2          3.06          2.19         0.97 o
  -9   2   2         17.92         18.88         2.92 o
  -8   2   2          4.94          4.18         1.62 o
  -7   2   2         42.41         40.84         1.17 o
  -6   2   2        384.98        430.48        15.36 o
  -5   2   2         54.83         47.70         1.28 o
  -4   2   2         57.50         57.64         1.81 o
  -3   2   2        118.27        135.36         2.58 o
  -2   2   2         25.69         33.57         1.32 o
  -1   2   2         19.54         19.01         1.45 o
   0   2   2        265.09        256.04         4.90 o
   1   2   2         11.56          8.35         1.39 o
   2   2   2         45.38         46.60         1.25 o
   3   2   2        131.44        129.66         3.56 o
   4   2   2         16.21         16.44         1.16 o
   5   2   2          0.02          0.22         1.03 o
   6   2   2         22.33         25.86         1.39 o
   7   2   2          4.34          5.14         0.87 o
   8   2   2          2.05          0.36         0.90 o
   9   2   2         15.03         13.40         1.45 o
  -9   3   2          9.52         13.06         1.66 o
  -8   3   2          0.01          1.04         0.72 o
  -7   3   2         13.85         14.99         1.03 o
  -6   3   2         52.03         49.72         2.39 o
  -5   3   2        788.91        831.17        32.63 o
  -4   3   2          0.02          0.29         0.80 o
  -3   3   2         53.11         46.82         1.02 o
  -2   3   2        239.65        250.77         2.82 o
  -1   3   2         29.18         26.33         1.25 o
   0   3   2          2.75          2.71         0.90 o
   1   3   2        515.96        489.77         5.39 o
   2   3   2        102.07        104.23         2.33 o
   3   3   2        638.16        607.24        14.54 o
   4   3   2         73.80         91.78         2.99 o
   5   3   2          1.99         -0.99         1.23 o
   6   3   2        117.69        112.65         2.69 o
   7   3   2         24.40         21.54         1.09 o
   8   3   2         13.08         12.14         0.81 o
   9   3   2        105.10        103.24         4.27 o
  -9   4   2          4.66          5.26         0.96 o
  -8   4   2        112.95        108.49         4.47 o
  -7   4   2        100.84        107.84         3.26 o
  -6   4   2        143.64        133.02         5.26 o
  -5   4   2         22.39         23.12         1.18 o
  -4   4   2        122.26        118.89         2.87 o
  -3   4   2         25.04         27.72         0.89 o
  -2   4   2        481.34        451.66         2.55 o
  -1   4   2         78.91         69.20         1.36 o
   0   4   2         57.17         39.75         1.09 o
   1   4   2         67.42         73.07         1.62 o
   2   4   2       2022.33       2136.78        35.69 o
   3   4   2         33.46         34.57         1.02 o
   4   4   2          4.62          7.60         1.15 o
   5   4   2          4.65          5.71         1.49 o
   6   4   2         66.15         61.88         1.27 o
   7   4   2          6.52          7.45         1.09 o
   8   4   2         26.96         26.14         0.96 o
   9   4   2         41.98         41.69         1.27 o
  -8   5   2         12.90         13.62         0.83 o
  -7   5   2        182.43        187.93         6.39 o
  -6   5   2          1.54          2.27         0.94 o
  -5   5   2        101.35         98.08         1.68 o
  -4   5   2        201.62        209.41         3.88 o
  -3   5   2        327.79        332.71         3.68 o
  -2   5   2         37.84         38.12         0.93 o
  -1   5   2        240.23        233.62         3.12 o
   0   5   2        108.79        120.88         1.26 o
   1   5   2         14.22         21.72         1.08 o
   2   5   2         15.66         17.32         0.88 o
   3   5   2          6.02         10.71         0.90 o
   4   5   2         15.22         18.01         1.00 o
   5   5   2        175.96        170.74         7.59 o
   6   5   2          0.50          1.41         0.84 o
   7   5   2         20.00         22.95         1.19 o
   8   5   2         15.20         16.25         1.14 o
  -8   6   2          0.39         -0.22         0.98 o
  -7   6   2          2.88          3.72         0.85 o
  -6   6   2        125.43        129.11         2.93 o
  -5   6   2         73.06         75.05         1.32 o
  -4   6   2         76.15         74.44         1.43 o
  -3   6   2         45.76         45.08         1.95 o
  -2   6   2        142.56        138.84         1.56 o
  -1   6   2         13.50         10.90         1.02 o
   0   6   2         45.05         44.25         1.37 o
   1   6   2          5.66          8.48         0.95 o
   2   6   2          2.66          1.18         0.90 o
   3   6   2          1.16          2.27         0.84 o
   4   6   2          2.74          2.45         0.71 o
   5   6   2          8.32          7.47         0.85 o
   6   6   2         75.18         79.97         2.10 o
   7   6   2          7.95          8.05         0.84 o
  -7   7   2          2.11          3.02         1.46 o
  -6   7   2         31.63         29.92         1.06 o
  -5   7   2        382.72        396.12         7.16 o
  -4   7   2         36.29         40.00         1.57 o
  -3   7   2         12.13         13.96         1.31 o
  -2   7   2         12.84         15.50         1.14 o
  -1   7   2        259.81        232.87         5.17 o
   0   7   2         53.60         42.68         1.44 o
   1   7   2         39.88         29.88         0.82 o
   2   7   2          0.30          0.23         0.86 o
   3   7   2         54.15         46.14         1.01 o
   4   7   2         27.11         23.16         1.79 o
   5   7   2        196.04        194.81         3.06 o
   6   7   2          9.16         10.49         1.93 o
  -6   8   2          5.71          6.82         0.73 o
  -5   8   2          1.12         -0.29         0.88 o
  -4   8   2         27.36         28.90         1.94 o
  -3   8   2          1.64          0.85         0.88 o
  -2   8   2          2.12          3.88         0.86 o
  -1   8   2         24.26         22.26         1.03 o
   0   8   2         13.53         13.24         0.80 o
   1   8   2          0.72          1.26         0.86 o
   2   8   2        115.64        106.07         1.85 o
   3   8   2         45.62         48.25         0.98 o
   4   8   2         16.05         14.58         0.98 o
   5   8   2          0.02          0.08         0.75 o
  -4   9   2          3.67          4.70         0.90 o
  -3   9   2          7.58          7.69         0.96 o
  -2   9   2          6.95          5.44         0.93 o
  -1   9   2         31.43         33.34         0.85 o
   0   9   2          1.79          2.30         0.89 o
   1   9   2         23.84         21.65         0.84 o
   2   9   2          2.06          0.96         0.90 o
   3   9   2          1.98          0.93         0.90 o
  -9   0   3         33.05         33.09         1.59 o
  -7   0   3          4.05          5.99         2.28 o
  -5   0   3          7.20         12.75         2.25 o
  -3   0   3         36.35         35.62         2.45 o
  -1   0   3         94.59        101.15         2.36 o
   1   0   3       3320.35       3403.36       139.18 o
   3   0   3         64.52         46.42         2.81 o
   5   0   3        263.69        312.76         3.46 o
   7   0   3          2.35          4.29         2.01 o
   9   0   3         40.52         40.24         2.27 o
 -10   1   3        143.26        146.41         5.80 o
  -9   1   3          2.20          4.82         1.49 o
  -8   1   3         20.42         20.41         1.06 o
  -7   1   3          2.24          2.15         1.00 o
  -6   1   3        253.68        299.70         5.48 o
  -5   1   3        443.76        514.24        14.01 o
  -4   1   3         31.63         44.10         1.29 o
  -3   1   3         21.47         14.33         1.30 o
  -2   1   3          3.19          1.36         1.16 o
  -1   1   3         24.48         22.76         1.47 o
   0   1   3       6210.66       6126.82        64.34 o
   1   1   3        744.50        714.06         9.40 o
   2   1   3        110.76         92.68         4.57 o
   3   1   3       1983.54       2263.65       217.28 o
   4   1   3       2377.29       2530.94       208.50 o
   5   1   3        349.95        365.24        34.10 o
   6   1   3         16.70         17.72         1.49 o
   7   1   3          1.65          0.73         0.83 o
   8   1   3          5.51          8.04         1.73 o
   9   1   3          0.35         -0.39         0.97 o
 -10   2   3         42.63         45.64         1.93 o
  -9   2   3          0.01         -0.71         1.15 o
  -8   2   3         21.19         22.07         0.88 o
  -7   2   3        114.54        123.43         4.59 o
  -6   2   3          0.23          0.29         0.93 o
  -5   2   3          6.45          7.01         0.93 o
  -4   2   3        279.58        271.30         9.65 o
  -3   2   3       3120.14       3323.22        72.38 o
  -2   2   3          2.21          0.15         0.98 o
  -1   2   3        149.40        129.31         3.64 o
   0   2   3        160.02        178.01         2.34 o
   1   2   3          3.37          1.35         1.63 o
   2   2   3        105.33         97.02         2.01 o
   3   2   3         22.41         20.63         1.19 o
   4   2   3          0.64         -0.61         1.10 o
   5   2   3         56.23         52.87         1.35 o
   6   2   3          0.64          1.56         0.95 o
   7   2   3         50.31         49.72         3.38 o
   8   2   3          0.12         -0.07         0.87 o
   9   2   3         49.63         49.25         2.49 o
  -9   3   3          0.08         -0.20         1.07 o
  -8   3   3          3.64          3.00         1.36 o
  -7   3   3         40.67         40.68         1.71 o
  -6   3   3          9.01         13.24         1.31 o
  -5   3   3         30.51         32.64         1.19 o
  -4   3   3         29.46         32.91         0.93 o
  -3   3   3        189.99        175.58         3.73 o
  -2   3   3        201.46        161.15         2.17 o
  -1   3   3         16.32         15.73         1.05 o
   0   3   3        669.52        657.45         5.39 o
   1   3   3         81.88         93.75         1.80 o
   2   3   3        540.79        531.46         9.50 o
   3   3   3        165.89        189.31         3.48 o
   4   3   3        218.92        235.26         4.00 o
   5   3   3         59.55         69.62         1.61 o
   6   3   3         23.80         28.62         1.18 o
   7   3   3          1.31          2.32         1.71 o
   8   3   3          2.31         -0.42         0.91 o
   9   3   3          1.80          2.11         1.21 o
  -9   4   3          8.02          4.42         1.19 o
  -8   4   3         11.13         13.21         0.94 o
  -7   4   3          8.75         11.26         0.83 o
  -6   4   3          0.59          0.80         0.86 o
  -5   4   3          7.14         10.01         0.95 o
  -4   4   3         15.25         14.23         0.90 o
  -3   4   3          3.90          4.07         0.98 o
  -2   4   3         24.82         34.34         1.43 o
  -1   4   3        130.13        119.41         1.39 o
   0   4   3        181.08        185.60         1.46 o
   1   4   3        805.28        844.40        14.11 o
   2   4   3        136.80        149.73         2.91 o
   3   4   3         36.51         34.03         1.03 o
   4   4   3        151.22        170.29         7.13 o
   5   4   3         22.23         24.71         1.21 o
   6   4   3         49.77         52.26         1.77 o
   7   4   3          6.63          8.56         0.99 o
   8   4   3          9.81          8.64         2.08 o
  -8   5   3         20.83         21.88         2.16 o
  -7   5   3         36.09         35.60         1.87 o
  -6   5   3        485.12        489.17        15.28 o
  -5   5   3        517.77        536.06         7.54 o
  -4   5   3        138.54        137.55         2.88 o
  -3   5   3         31.46         32.74         1.13 o
  -2   5   3        249.50        233.20         1.60 o
  -1   5   3          0.21          1.20         0.96 o
   0   5   3        156.79        155.86         1.68 o
   1   5   3         26.45         20.77         1.09 o
   2   5   3          5.10          5.75         0.88 o
   3   5   3        136.74        145.07         2.76 o
   4   5   3        131.93        146.21         4.89 o
   5   5   3          0.64          1.42         0.81 o
   6   5   3          0.00         -0.96         0.96 o
   7   5   3          1.03          0.04         1.49 o
   8   5   3          7.92          7.01         1.04 o
  -8   6   3         10.50         10.21         0.93 o
  -7   6   3         30.62         28.44         2.02 o
  -6   6   3         85.84         81.90         1.52 o
  -5   6   3         41.91         43.22         0.95 o
  -4   6   3        347.54        343.81         3.44 o
  -3   6   3       1961.57       1893.56         8.77 o
  -2   6   3         91.24         91.46         1.51 o
  -1   6   3          4.43          6.56         0.91 o
   0   6   3         60.04         64.04         1.07 o
   1   6   3        167.54        159.08         2.58 o
   2   6   3         18.44         16.87         0.94 o
   3   6   3         38.26         34.20         1.57 o
   4   6   3          6.18          5.37         1.02 o
   5   6   3          0.04          1.04         0.94 o
   6   6   3         14.55         15.59         0.91 o
   7   6   3         82.11         78.19        21.44 o
  -7   7   3          1.85          1.33         0.79 o
  -6   7   3         84.72         85.82         1.65 o
  -5   7   3          7.97          7.76         0.77 o
  -4   7   3         17.13         20.73         1.37 o
  -3   7   3         26.71         29.02         1.13 o
  -2   7   3         27.32         26.38         0.93 o
  -1   7   3         30.81         30.06         0.87 o
   0   7   3          3.32          5.44         0.78 o
   1   7   3          0.04         -0.36         0.76 o
   2   7   3          7.38          4.35         0.98 o
   3   7   3        111.15        113.09         2.02 o
   4   7   3         27.38         26.06         1.21 o
   5   7   3         10.84          9.46         0.79 o
   6   7   3          0.76          0.66         0.90 o
  -6   8   3         19.95         20.51         1.38 o
  -5   8   3         18.11         18.86         1.23 o
  -4   8   3          3.59          6.16         1.03 o
  -3   8   3          2.15          2.35         0.97 o
  -2   8   3          0.00          0.58         0.93 o
  -1   8   3          8.76          6.58         0.83 o
   0   8   3          0.06         -0.74         0.74 o
   1   8   3         70.85         61.33         1.49 o
   2   8   3         46.94         43.72         1.32 o
   3   8   3          0.91          1.72         0.88 o
   4   8   3         34.51         32.36         1.01 o
   5   8   3          5.69          3.79         1.00 o
  -4   9   3         10.29         13.01         1.04 o
  -3   9   3          1.37          0.49         0.79 o
  -2   9   3        105.69        113.63         2.39 o
  -1   9   3          0.32          0.31         0.77 o
   0   9   3          7.49         11.67         1.09 o
   1   9   3          7.78          9.44         0.76 o
   2   9   3         50.16         50.02         0.87 o
   3   9   3          7.45          7.77         0.71 o
 -10   0   4        137.31        141.41         1.86 o
  -8   0   4        325.28        340.75         9.43 o
  -6   0   4        367.16        344.43        18.90 o
  -4   0   4          8.94          4.89         1.70 o
  -2   0   4        715.59        688.05        24.09 o
   0   0   4       1842.41       1881.07        28.08 o
   2   0   4        244.59        246.32         4.40 o
   4   0   4       8254.44       7218.34        15.58 o
   6   0   4         57.43         49.34         8.45 o
   8   0   4        139.15        132.36        10.78 o
 -10   1   4        101.31        101.82         3.18 o
  -9   1   4         34.68         36.75         1.46 o
  -8   1   4          9.66         11.17         1.16 o
  -7   1   4         46.19         52.43         1.71 o
  -6   1   4          3.00          6.25         1.10 o
  -5   1   4          0.36          0.56         0.95 o
  -4   1   4         54.73         68.00         1.88 o
  -3   1   4        685.93        657.12        17.96 o
  -2   1   4       1307.19       1361.23        24.29 o
  -1   1   4         13.59         20.46         1.49 o
   0   1   4        214.86        181.56         2.39 o
   1   1   4        520.03        497.79         5.41 o
   2   1   4        101.69        107.66         2.80 o
   3   1   4        215.52        244.18         3.84 o
   4   1   4          3.39          4.47         1.70 o
   5   1   4          0.53         -0.64         1.38 o
   6   1   4        126.00        119.13         9.63 o
   7   1   4         43.74         45.46         2.68 o
   8   1   4         13.57         16.20         2.09 o
   9   1   4          0.16         -0.70         0.92 o
 -10   2   4         38.31         37.33         1.18 o
  -9   2   4          3.86          6.23         0.95 o
  -8   2   4          5.98          4.84         0.82 o
  -7   2   4         49.68         49.59         1.07 o
  -6   2   4          0.93          0.39         0.94 o
  -5   2   4        144.06        158.16         3.54 o
  -4   2   4       1117.09       1219.86        39.88 o
  -3   2   4        118.79        140.01         3.12 o
  -2   2   4        203.43        197.54         4.14 o
  -1   2   4        392.89        367.99         5.21 o
   0   2   4        193.44        191.04         2.64 o
   1   2   4          1.61          1.99         1.05 o
   2   2   4          9.03         10.83         1.31 o
   3   2   4         69.75         62.06         2.57 o
   4   2   4          0.26          0.31         1.12 o
   5   2   4        131.18        140.53         5.09 o
   6   2   4          2.87          2.43         1.23 o
   7   2   4          4.43          6.50         1.11 o
   8   2   4         12.87         11.69         0.93 o
   9   2   4          2.09          1.35         0.88 o
  -9   3   4         10.23         12.27         0.88 o
  -8   3   4         11.57         12.61         0.92 o
  -7   3   4         44.49         49.67         2.07 o
  -6   3   4          5.83          6.81         0.87 o
  -5   3   4         71.58         64.45         1.81 o
  -4   3   4         95.07        112.11         2.22 o
  -3   3   4       1314.76       1389.71        31.83 o
  -2   3   4          2.53          0.50         0.85 o
  -1   3   4         10.99         13.53         1.09 o
   0   3   4        144.82        151.85         3.43 o
   1   3   4         27.54         29.08         1.22 o
   2   3   4         33.18         30.49         1.39 o
   3   3   4         17.70          8.86         1.10 o
   4   3   4         98.07         97.30         3.25 o
   5   3   4        194.52        182.08         2.14 o
   6   3   4         75.14         78.70         2.51 o
   7   3   4          4.58          3.93         0.89 o
   8   3   4         48.71         46.40         2.25 o
   9   3   4         11.62         10.31         2.94 o
  -9   4   4          3.97          4.32         1.20 o
  -8   4   4         96.92         98.59         5.22 o
  -7   4   4          1.15          1.40         0.92 o
  -6   4   4         99.31         87.14         3.07 o
  -5   4   4         55.84         62.27         1.38 o
  -4   4   4        122.92        100.54         3.07 o
  -3   4   4          0.44          0.82         0.85 o
  -2   4   4        100.56        101.10         1.27 o
  -1   4   4          7.22          5.91         0.96 o
   0   4   4        316.69        312.66         4.01 o
   1   4   4         35.61         39.18         1.18 o
   2   4   4         40.54         50.55         1.31 o
   3   4   4         35.71         33.53         1.04 o
   4   4   4        664.69        636.95        16.25 o
   5   4   4          0.19         -0.13         1.07 o
   6   4   4          0.17          2.59         1.30 o
   7   4   4          1.24          0.94         1.17 o
   8   4   4         12.89         13.41         2.87 o
  -8   5   4         19.79         20.78         2.72 o
  -7   5   4          0.01         -0.28         0.84 o
  -6   5   4         10.61         10.03         0.93 o
  -5   5   4        370.96        373.94         8.41 o
  -4   5   4         13.43         16.02         1.26 o
  -3   5   4         46.95         47.55         1.15 o
  -2   5   4        396.26        374.41         5.74 o
  -1   5   4        697.58        677.71         8.64 o
   0   5   4         97.25         93.93         1.16 o
   1   5   4         29.11         29.68         0.91 o
   2   5   4         98.64        108.33         2.07 o
   3   5   4         50.86         60.24         1.86 o
   4   5   4         34.39         38.66         1.00 o
   5   5   4         16.53         19.37         1.14 o
   6   5   4          4.91          2.74         2.51 o
   7   5   4         50.16         52.01         1.16 o
   8   5   4          0.59         -0.10         1.12 o
  -8   6   4          7.33          5.08         1.42 o
  -7   6   4          9.62          9.66         0.77 o
  -6   6   4          0.26         -0.48         0.72 o
  -5   6   4         17.12         16.65         0.80 o
  -4   6   4        413.97        422.20         6.32 o
  -3   6   4        186.42        181.52         1.82 o
  -2   6   4         64.03         62.10         2.77 o
  -1   6   4         86.37         82.68         1.12 o
   0   6   4         79.34         78.22         1.06 o
   1   6   4         19.18         16.44         0.85 o
   2   6   4         29.63         28.95         1.13 o
   3   6   4          8.99          8.81         0.81 o
   4   6   4          2.64          3.90         0.83 o
   5   6   4          3.04          3.53         0.97 o
   6   6   4         21.29         19.32         1.15 o
   7   6   4          4.77          5.27         1.45 o
  -7   7   4          5.32          4.32         0.93 o
  -6   7   4         16.32         15.14         0.84 o
  -5   7   4         10.05         10.05         0.76 o
  -4   7   4          5.07          4.69         0.88 o
  -3   7   4        403.55        410.23         6.19 o
  -2   7   4          7.66          8.35         0.91 o
  -1   7   4         59.24         60.23         1.61 o
   0   7   4          7.05          6.49         0.82 o
   1   7   4        100.18        100.15         1.78 o
   2   7   4         37.72         40.19         1.12 o
   3   7   4         12.19         13.55         1.16 o
   4   7   4          0.19          0.47         0.77 o
   5   7   4         24.13         26.07         1.18 o
   6   7   4         19.98         17.34         2.25 o
  -5   8   4          6.75          7.22         1.80 o
  -4   8   4          4.77          4.73         1.20 o
  -3   8   4          1.46         -0.85         0.85 o
  -2   8   4         17.83         18.09         1.06 o
  -1   8   4          0.04         -0.01         0.67 o
   0   8   4         14.03         13.10         0.84 o
   1   8   4         17.77         16.96         0.84 o
   2   8   4          4.58          4.07         0.77 o
   3   8   4          2.09          2.72         0.78 o
   4   8   4         71.75         69.11         1.04 o
   5   8   4         37.99         41.35         1.10 o
  -3   9   4          0.53          0.55         0.70 o
  -2   9   4          0.32         -0.90         0.90 o
  -1   9   4          8.51         11.34         0.86 o
   0   9   4          3.50          2.52         0.99 o
   1   9   4         25.24         24.50         0.84 o
   2   9   4          2.23          1.34         0.90 o
  -9   0   5        366.62        391.99         2.98 o
  -7   0   5         50.79         60.80         2.36 o
  -5   0   5          0.34          0.36         1.68 o
  -3   0   5        261.53        272.92         4.63 o
  -1   0   5         77.42         68.95         2.20 o
   1   0   5          9.22         12.30         1.96 o
   3   0   5       1298.97       1255.70         7.33 o
   5   0   5         28.61         25.31         2.53 o
   7   0   5         63.02         61.17         2.22 o
   9   0   5          2.42          2.37         1.17 o
 -10   1   5         15.17         16.15         1.12 o
  -9   1   5          7.82          5.44         3.44 o
  -8   1   5        353.32        364.67         7.56 o
  -7   1   5          2.60          2.18         0.90 o
  -6   1   5         36.44         33.83         1.12 o
  -5   1   5         32.23         21.57         0.99 o
  -4   1   5        382.56        428.07         8.15 o
  -3   1   5       1149.62       1275.22        26.48 o
  -2   1   5          0.03          0.12         0.85 o
  -1   1   5         20.94         16.46         1.21 o
   0   1   5        119.20         95.06         1.64 o
   1   1   5          1.55          0.72         1.11 o
   2   1   5       1518.27       1561.10        37.35 o
   3   1   5        111.10        131.32         4.38 o
   4   1   5          0.00         -0.45         1.08 o
   5   1   5        464.01        501.36        26.21 o
   6   1   5        990.43        947.67        52.29 o
   7   1   5        138.95        133.24         5.79 o
   8   1   5          6.24          4.46         1.02 o
   9   1   5          3.44          3.27         0.84 o
 -10   2   5        154.03        144.50         6.67 o
  -9   2   5         15.61         17.11         2.04 o
  -8   2   5         48.06         51.01         3.53 o
  -7   2   5          5.21          4.57         0.78 o
  -6   2   5         50.67         45.34         2.32 o
  -5   2   5        268.37        276.18         6.48 o
  -4   2   5          7.53         11.10         1.09 o
  -3   2   5          9.25          9.13         1.02 o
  -2   2   5        157.86        205.67         2.19 o
  -1   2   5       4309.50       4448.72        53.11 o
   0   2   5         53.92         35.61         1.42 o
   1   2   5          7.98         14.34         1.16 o
   2   2   5         41.20         33.06         1.62 o
   3   2   5          5.49          5.31         1.08 o
   4   2   5         22.70         19.74         1.35 o
   5   2   5         16.18         15.68         1.82 o
   6   2   5          2.87          4.53         1.01 o
   7   2   5         27.32         26.28         1.07 o
   8   2   5         39.07         34.10         1.52 o
   9   2   5         13.25         14.74         2.15 o
  -9   3   5         24.08         23.50         0.89 o
  -8   3   5         52.27         52.22         1.71 o
  -7   3   5          4.91          6.53         1.46 o
  -6   3   5          0.40         -0.87         1.02 o
  -5   3   5         81.16         82.58         3.24 o
  -4   3   5          0.83          0.76         0.78 o
  -3   3   5          1.46          3.72         1.07 o
  -2   3   5        348.98        342.04         5.73 o
  -1   3   5         72.29         78.67         1.92 o
   0   3   5         84.19         78.72         1.42 o
   1   3   5          0.08          0.23         0.96 o
   2   3   5        295.19        271.71         2.74 o
   3   3   5         22.55         33.15         1.30 o
   4   3   5         93.79         99.71         1.97 o
   5   3   5         55.47         58.08         1.31 o
   6   3   5         74.22         79.67         2.69 o
   7   3   5         12.11         12.34         1.09 o
   8   3   5          1.13          2.15         1.74 o
  -9   4   5         35.02         35.95         1.47 o
  -8   4   5         32.46         28.60         0.90 o
  -7   4   5         20.33         18.57         1.28 o
  -6   4   5          3.38          3.48         1.23 o
  -5   4   5          0.61          0.78         0.79 o
  -4   4   5          1.67          0.69         0.95 o
  -3   4   5          0.07          0.20         0.88 o
  -2   4   5          0.27          1.92         0.76 o
  -1   4   5          7.43          6.50         0.95 o
   0   4   5         16.98         20.13         1.16 o
   1   4   5          0.01         -0.52         1.17 o
   2   4   5         37.83         38.56         1.22 o
   3   4   5        353.06        344.70         7.57 o
   4   4   5         19.17         22.66         1.56 o
   5   4   5         22.95         22.68         1.13 o
   6   4   5         19.49         21.07         1.60 o
   7   4   5          0.48         -0.26         2.07 o
   8   4   5          9.89         11.02         1.01 o
  -8   5   5        119.53        113.85         3.63 o
  -7   5   5          8.85          8.65         0.79 o
  -6   5   5         15.90         19.24         0.76 o
  -5   5   5         19.41         21.80         0.80 o
  -4   5   5        848.50        809.09        22.73 o
  -3   5   5        627.50        632.86        13.46 o
  -2   5   5        193.81        189.11         1.65 o
  -1   5   5         23.95         21.31         1.08 o
   0   5   5        426.07        426.91         8.72 o
   1   5   5          0.83          1.07         0.92 o
   2   5   5        155.84        164.12         2.16 o
   3   5   5         14.56         12.34         1.01 o
   4   5   5          0.56          1.33         1.01 o
   5   5   5         47.85         46.13         1.73 o
   6   5   5         80.24         73.61         1.38 o
   7   5   5         10.75          8.80         1.10 o
  -8   6   5          8.01          3.10         1.73 o
  -7   6   5         22.07         18.93         0.95 o
  -6   6   5          8.96          8.85         0.76 o
  -5   6   5         44.27         46.60         1.45 o
  -4   6   5         69.81         71.71         1.11 o
  -3   6   5         82.22         86.82         1.21 o
  -2   6   5        281.02        285.38         4.96 o
  -1   6   5       1855.31       1848.74        19.67 o
   0   6   5         49.62         51.10         1.11 o
   1   6   5          2.27          3.12         0.84 o
   2   6   5         43.05         41.55         1.73 o
   3   6   5         85.40         84.06         2.07 o
   4   6   5         18.30         19.51         1.12 o
   5   6   5         25.23         26.89         1.30 o
   6   6   5          8.35          8.88         1.22 o
   7   6   5          3.43          5.54         1.56 o
  -7   7   5          0.03          0.07         0.73 o
  -6   7   5          3.38          3.78         0.71 o
  -5   7   5          2.69          1.68         0.72 o
  -4   7   5         93.04        101.33         1.44 o
  -3   7   5         18.92         21.12         2.25 o
  -2   7   5         37.34         37.23         1.03 o
  -1   7   5         14.77         15.72         0.96 o
   0   7   5         10.09         10.90         0.86 o
   1   7   5         47.74         54.21         0.90 o
   2   7   5          0.02          1.14         0.83 o
   3   7   5          3.04          3.95         0.89 o
   4   7   5          2.99          4.13         1.18 o
   5   7   5         24.25         25.28         1.19 o
   6   7   5         14.62         12.63         1.15 o
  -5   8   5          7.34          9.22         0.75 o
  -4   8   5          9.53         12.19         1.34 o
  -3   8   5          8.71         10.72         1.22 o
  -2   8   5          2.47          4.18         0.75 o
  -1   8   5          6.80          5.58         0.93 o
   0   8   5          0.18          0.43         0.74 o
   1   8   5          3.78          3.43         0.70 o
   2   8   5          0.13          1.31         0.78 o
   3   8   5         52.77         51.13         1.11 o
   4   8   5         31.91         32.33         1.40 o
  -3   9   5          3.89          5.43         1.56 o
  -2   9   5          9.64         12.80         2.39 o
  -1   9   5          6.02          5.97         0.76 o
   0   9   5        125.93        145.33         3.39 o
   1   9   5          6.28         10.33         0.85 o
   2   9   5          9.61         13.07         1.10 o
 -10   0   6          4.74          1.54         2.19 o
  -8   0   6        222.70        219.41         6.22 o
  -6   0   6        711.07        765.62        35.80 o
  -4   0   6        295.57        293.49        10.04 o
  -2   0   6          2.66          0.75         1.40 o
   0   0   6        590.30        529.99         9.95 o
   2   0   6        472.84        402.20        20.71 o
   4   0   6        163.38        167.75         3.27 o
   6   0   6       1517.51       1460.60       145.06 o
   8   0   6          9.99          6.58         1.48 o
 -10   1   6         19.79         22.48         1.57 o
  -9   1   6        379.15        369.83         2.10 o
  -8   1   6        261.86        270.62         8.44 o
  -7   1   6         37.04         41.25         1.86 o
  -6   1   6         34.05         35.56         1.13 o
  -5   1   6        205.08        217.49         4.94 o
  -4   1   6         26.05         24.76         1.09 o
  -3   1   6         71.50         74.12         1.36 o
  -2   1   6         95.65        111.06         2.41 o
  -1   1   6        138.48        142.95         1.47 o
   0   1   6        845.09        905.89        15.08 o
   1   1   6        220.28        213.12         2.45 o
   2   1   6         50.00         44.96         1.26 o
   3   1   6         99.03         85.85         5.19 o
   4   1   6         26.59         29.24         2.31 o
   5   1   6         98.85        104.15         3.68 o
   6   1   6          0.02         -0.72         0.76 o
   7   1   6          2.07          1.60         0.69 o
   8   1   6         57.02         48.54         2.55 o
  -9   2   6          0.52         -1.33         1.33 o
  -8   2   6         54.60         56.18         1.89 o
  -7   2   6          1.31         -0.24         0.82 o
  -6   2   6          3.92          3.41         0.88 o
  -5   2   6        129.10        143.86         5.57 o
  -4   2   6          6.62          4.46         1.49 o
  -3   2   6        233.74        231.80         5.32 o
  -2   2   6       1417.13       1554.25        28.80 o
  -1   2   6        146.42        161.01         3.63 o
   0   2   6         66.88         73.30         1.51 o
   1   2   6         94.60         75.53         1.69 o
   2   2   6         63.02         62.42         1.21 o
   3   2   6          0.81          3.38         0.93 o
   4   2   6          2.31          3.34         1.08 o
   5   2   6         60.36         65.65         2.42 o
   6   2   6          8.71          8.01         0.97 o
   7   2   6         92.92         81.64         2.99 o
   8   2   6         18.02         14.22         0.92 o
  -9   3   6         43.86         41.42         2.05 o
  -8   3   6         25.29         24.38         1.00 o
  -7   3   6         52.79         52.77         1.90 o
  -6   3   6         38.88         37.18         0.92 o
  -5   3   6         83.06         82.40         1.33 o
  -4   3   6         45.59         56.54         1.34 o
  -3   3   6        142.71        156.84         3.32 o
  -2   3   6         82.81         93.81         1.44 o
  -1   3   6        777.57        741.86        11.31 o
   0   3   6          0.82          0.88         1.10 o
   1   3   6          5.32          6.97         1.06 o
   2   3   6        100.83         92.62         1.37 o
   3   3   6          0.23          1.65         1.01 o
   4   3   6          5.24          4.45         1.02 o
   5   3   6          5.06          6.58         1.13 o
   6   3   6         39.91         40.66         1.47 o
   7   3   6         47.07         46.06         2.69 o
   8   3   6         34.08         29.79         1.90 o
  -9   4   6          0.48          0.94         1.17 o
  -8   4   6          2.49          1.30         0.86 o
  -7   4   6         16.62         16.67         1.03 o
  -6   4   6        251.08        240.06         8.83 o
  -5   4   6          1.16          0.72         1.16 o
  -4   4   6         25.43         22.02         0.95 o
  -3   4   6         35.38         40.50         1.06 o
  -2   4   6          9.56          8.47         0.87 o
  -1   4   6         11.12         12.05         1.02 o
   0   4   6          0.85          1.94         0.99 o
   1   4   6          0.01         -0.27         1.30 o
   2   4   6         59.85         54.98         1.37 o
   3   4   6          1.74          2.36         1.04 o
   4   4   6         22.39         27.32         1.09 o
   5   4   6          3.29          1.09         1.29 o
   6   4   6        191.50        178.83         3.39 o
   7   4   6          1.94          1.76         0.92 o
   8   4   6          0.00          0.01         0.91 o
  -8   5   6         46.44         44.01         4.76 o
  -7   5   6          1.43          1.59         0.80 o
  -6   5   6         39.97         43.11         1.18 o
  -5   5   6          0.35          2.76         1.16 o
  -4   5   6         10.82         11.80         0.75 o
  -3   5   6        484.71        476.64         6.05 o
  -2   5   6         32.68         33.74         1.10 o
  -1   5   6          1.95          3.42         1.05 o
   0   5   6        434.90        414.09         9.00 o
   1   5   6        686.75        689.81        22.00 o
   2   5   6         97.96         87.54         1.54 o
   3   5   6          1.17          1.14         0.83 o
   4   5   6         33.32         37.24         1.45 o
   5   5   6         60.37         60.13         1.42 o
   6   5   6         20.38         21.76         1.04 o
   7   5   6         22.57         25.00         1.94 o
  -7   6   6         11.24          9.21         1.50 o
  -6   6   6         45.65         47.96         1.10 o
  -5   6   6         15.43         15.59         1.51 o
  -4   6   6          4.80          7.12         0.81 o
  -3   6   6         26.98         28.76         0.95 o
  -2   6   6        814.75        835.23        22.48 o
  -1   6   6        266.74        263.28         4.19 o
   0   6   6         13.61         11.26         1.27 o
   1   6   6        136.73        143.53         1.37 o
   2   6   6         24.51         23.29         1.02 o
   3   6   6         30.24         29.51         1.03 o
   4   6   6          8.64          8.57         0.99 o
   5   6   6          1.51          2.34         1.06 o
   6   6   6          2.61          1.83         0.99 o
  -6   7   6          5.27          4.21         0.82 o
  -5   7   6         11.21         13.93         0.94 o
  -4   7   6         38.04         41.29         1.00 o
  -3   7   6         15.58         15.35         0.88 o
  -2   7   6          0.09          0.22         0.87 o
  -1   7   6        277.94        277.31         4.12 o
   0   7   6          0.23         -0.32         0.99 o
   1   7   6         90.26         95.01         2.21 o
   2   7   6          3.75          2.60         0.82 o
   3   7   6         15.04         17.06         0.99 o
   4   7   6         19.14         20.73         0.96 o
   5   7   6          1.02          0.36         1.26 o
  -5   8   6         13.36         16.38         1.17 o
  -4   8   6          1.61          2.64         0.74 o
  -3   8   6          3.37          4.16         0.74 o
  -2   8   6          2.51          4.19         0.81 o
  -1   8   6          0.22         -0.24         1.19 o
   0   8   6          4.06          2.70         0.88 o
   1   8   6          1.89          2.78         1.40 o
   2   8   6         22.26         24.99         0.90 o
   3   8   6          0.83          1.80         0.86 o
   4   8   6          0.60          0.69         0.96 o
  -2   9   6         14.67         21.36         2.16 o
  -1   9   6          1.85          1.06         0.86 o
   0   9   6          0.00          1.98         1.96 o
   1   9   6          6.79          9.24         1.12 o
  -9   0   7          1.27          2.66         1.46 o
  -7   0   7       1237.84       1300.39        51.10 o
  -5   0   7         14.91         13.15         1.10 o
  -3   0   7         21.20         18.32         1.34 o
  -1   0   7         99.52        116.13         2.05 o
   1   0   7         82.44         84.20         2.72 o
   3   0   7         61.68         84.27         2.95 o
   5   0   7        388.97        372.31         3.98 o
   7   0   7         14.85         15.21         1.35 o
  -9   1   7         29.88         27.70         2.06 o
  -8   1   7         16.43         18.07         0.98 o
  -7   1   7         13.80         14.11         1.22 o
  -6   1   7        631.97        616.19        16.67 o
  -5   1   7          2.02          0.58         0.84 o
  -4   1   7         61.96         65.41         1.86 o
  -3   1   7         70.48         72.14         1.60 o
  -2   1   7        202.00        230.40         4.35 o
  -1   1   7        914.08        886.49        10.27 o
   0   1   7         10.05          9.05         0.96 o
   1   1   7         41.89         38.58         1.33 o
   2   1   7         72.93         66.58         1.57 o
   3   1   7          1.36         -0.10         1.01 o
   4   1   7        334.20        332.50         9.21 o
   5   1   7         46.78         49.44         2.64 o
   6   1   7          7.24          5.56         1.03 o
   7   1   7        143.19        126.23         6.55 o
   8   1   7        367.03        336.03        12.79 o
  -9   2   7          8.60         11.21         1.20 o
  -8   2   7        170.05        163.53         6.00 o
  -7   2   7          8.51         11.16         0.97 o
  -6   2   7         18.22         14.28         0.89 o
  -5   2   7         37.35         35.23         1.39 o
  -4   2   7         30.81         26.26         1.21 o
  -3   2   7        276.14        270.67         6.62 o
  -2   2   7         31.89         20.14         0.87 o
  -1   2   7         14.80         18.07         1.03 o
   0   2   7         35.94         51.16         1.39 o
   1   2   7       1931.03       2004.86        25.06 o
   2   2   7         45.39         46.67         1.40 o
   3   2   7         31.96         37.81         1.38 o
   4   2   7          2.37          0.12         0.90 o
   5   2   7          1.09          1.83         0.96 o
   6   2   7          3.39          0.69         1.16 o
   7   2   7         10.37          9.23         0.86 o
   8   2   7          4.82          4.47         0.96 o
  -9   3   7         11.70          8.52         1.71 o
  -8   3   7         81.57         82.55         3.90 o
  -7   3   7         33.42         33.33         1.03 o
  -6   3   7         18.26         15.69         1.37 o
  -5   3   7         15.96         17.26         0.95 o
  -4   3   7          0.13          0.76         1.10 o
  -3   3   7         85.08         96.56         1.31 o
  -2   3   7          0.36          0.55         0.95 o
  -1   3   7          0.58          0.73         1.17 o
   0   3   7        455.67        468.56         3.29 o
   1   3   7         25.76         27.74         1.40 o
   2   3   7         11.57         15.80         1.11 o
   3   3   7          1.24          2.43         0.97 o
   4   3   7         96.47         86.81         2.62 o
   5   3   7         13.55         15.34         1.07 o
   6   3   7         10.99         15.45         0.96 o
   7   3   7         23.84         20.30         0.91 o
   8   3   7         30.23         28.79         1.94 o
  -9   4   7          4.27          2.93         0.81 o
  -8   4   7          9.14         10.97         2.45 o
  -7   4   7         84.10         77.01         3.13 o
  -6   4   7         28.39         28.79         0.97 o
  -5   4   7         32.54         31.43         0.93 o
  -4   4   7          1.70          1.17         0.79 o
  -3   4   7          2.87          2.38         0.82 o
  -2   4   7          0.08          1.46         0.99 o
  -1   4   7         18.17         13.82         1.03 o
   0   4   7          9.69          8.48         1.12 o
   1   4   7         26.58         27.04         1.05 o
   2   4   7          0.44         -0.03         1.26 o
   3   4   7         24.48         29.13         0.97 o
   4   4   7         11.77         10.48         0.76 o
   5   4   7        114.24        107.03         3.14 o
   6   4   7          3.66          3.47         1.04 o
   7   4   7          5.41          4.24         0.95 o
  -8   5   7          1.42          0.53         0.81 o
  -7   5   7         28.06         26.50         1.58 o
  -6   5   7        144.60        129.71         2.36 o
  -5   5   7         16.46         14.03         0.87 o
  -4   5   7          0.00          1.16         0.83 o
  -3   5   7          3.64          3.54         0.87 o
  -2   5   7        733.31        685.22        14.69 o
  -1   5   7        425.68        402.76         8.01 o
   0   5   7         99.05         95.85         1.23 o
   1   5   7         14.16         15.38         1.01 o
   2   5   7        314.71        326.93         2.19 o
   3   5   7         15.75         17.64         1.20 o
   4   5   7        111.58        110.04         2.72 o
   5   5   7          4.79          6.64         1.21 o
   6   5   7          2.47          3.86         0.97 o
   7   5   7         14.95         12.58         0.96 o
  -7   6   7         40.84         45.42         2.17 o
  -6   6   7         15.54         18.91         0.86 o
  -5   6   7         30.39         26.83         0.87 o
  -4   6   7          4.94          6.53         0.69 o
  -3   6   7         32.80         33.61         1.12 o
  -2   6   7         32.75         36.18         1.11 o
  -1   6   7        100.76         98.83         4.35 o
   0   6   7        154.26        154.52         4.19 o
   1   6   7        992.67       1042.80        42.10 o
   2   6   7         16.18         15.11         1.09 o
   3   6   7          3.64          5.79         1.01 o
   4   6   7         11.96         12.38         1.01 o
   5   6   7         20.96         22.02         1.31 o
   6   6   7          8.99          8.86         3.22 o
  -6   7   7          0.08         -0.10         0.74 o
  -5   7   7          0.86          1.78         1.17 o
  -4   7   7         27.51         31.40         1.26 o
  -3   7   7          1.34         -0.10         0.81 o
  -2   7   7         54.09         56.07         1.05 o
  -1   7   7         29.91         30.40         1.04 o
   0   7   7         64.46         69.48         2.05 o
   1   7   7          0.23         -0.21         0.94 o
   2   7   7          6.08          4.95         1.32 o
   3   7   7         30.58         31.22         1.01 o
   4   7   7          1.08          3.35         2.05 o
   5   7   7          3.26          5.65         1.53 o
  -4   8   7          1.59          0.76         0.81 o
  -3   8   7          1.40          0.60         0.85 o
  -2   8   7          0.16         -1.03         1.23 o
  -1   8   7          1.05          2.63         1.00 o
   0   8   7          0.12          1.41         1.23 o
   1   8   7          8.85         11.80         1.17 o
   2   8   7          0.58          1.39         1.00 o
   3   8   7          0.07         -0.84         0.84 o
  -8   0   8         22.14         23.44         2.26 o
  -6   0   8        210.68        214.96        11.79 o
  -4   0   8       1100.28       1072.85        35.01 o
  -2   0   8         66.84         79.18         1.82 o
   0   0   8          9.69         13.15         1.64 o
   2   0   8         94.40         97.14         2.16 o
   4   0   8         50.47         45.06         2.06 o
   6   0   8        106.98        103.02         2.37 o
   8   0   8        279.57        265.95        11.91 o
  -9   1   8          4.32          5.21         0.79 o
  -8   1   8         37.17         35.20         1.37 o
  -7   1   8        562.32        583.02        11.26 o
  -6   1   8        481.23        492.84        13.61 o
  -5   1   8         24.67         28.18         0.85 o
  -4   1   8         63.99         65.14         1.21 o
  -3   1   8        376.15        350.41         8.16 o
  -2   1   8          3.52          6.92         0.85 o
  -1   1   8        161.42        150.13         1.84 o
   0   1   8         33.55         40.82         1.17 o
   1   1   8          8.29          7.93         1.08 o
   2   1   8        290.32        308.50         4.74 o
   3   1   8        211.28        221.24         7.68 o
   4   1   8         35.24         33.15         1.75 o
   5   1   8         10.15         10.82         1.10 o
   6   1   8         11.02         10.51         2.04 o
   7   1   8         49.06         48.71         2.33 o
   8   1   8          1.69         -0.03         1.08 o
  -9   2   8         15.19         10.19         0.87 o
  -8   2   8          0.50          0.78         1.40 o
  -7   2   8          1.06          2.22         0.86 o
  -6   2   8         51.94         56.46         2.19 o
  -5   2   8          0.70          0.53         1.18 o
  -4   2   8          0.17         -0.95         1.05 o
  -3   2   8        242.24        243.42         6.11 o
  -2   2   8         38.99         32.11         0.94 o
  -1   2   8         69.62         81.28         1.40 o
   0   2   8        770.93        865.27        14.08 o
   1   2   8         49.85         47.10         1.22 o
   2   2   8         10.61         16.72         1.09 o
   3   2   8          8.55          3.87         0.99 o
   4   2   8         16.75         18.85         1.16 o
   5   2   8          0.03         -1.04         1.04 o
   6   2   8          6.29          4.64         1.26 o
   7   2   8         47.62         45.81         6.34 o
   8   2   8          9.92          9.93         1.25 o
  -9   3   8          0.49         -0.55         1.61 o
  -8   3   8         25.31         21.76         0.93 o
  -7   3   8         94.25         79.55         2.08 o
  -6   3   8         54.59         43.39         1.85 o
  -5   3   8         95.75         93.59         2.50 o
  -4   3   8         47.65         36.03         1.01 o
  -3   3   8         95.77         80.05         1.24 o
  -2   3   8         28.51         39.07         1.05 o
  -1   3   8        150.14        164.90         1.91 o
   0   3   8         78.02         72.19         1.42 o
   1   3   8        107.21        105.28         2.40 o
   2   3   8         12.34         15.44         1.02 o
   3   3   8         13.85         13.01         0.97 o
   4   3   8         34.42         33.15         1.45 o
   5   3   8          0.06         -0.18         0.98 o
   6   3   8          0.29          0.09         1.00 o
   7   3   8         14.81         13.78         1.08 o
  -8   4   8          1.79          0.11         1.49 o
  -7   4   8          8.76          5.74         0.89 o
  -6   4   8          1.89          0.56         0.95 o
  -5   4   8         54.47         51.01         0.93 o
  -4   4   8        398.76        339.96         5.39 o
  -3   4   8          4.79          2.55         0.84 o
  -2   4   8          3.03          1.52         1.34 o
  -1   4   8         10.30         11.94         1.11 o
   0   4   8          2.72          1.12         1.05 o
   1   4   8         13.83         15.79         1.11 o
   2   4   8         10.85         11.89         1.37 o
   3   4   8          1.59          1.43         0.84 o
   4   4   8          0.29         -0.74         0.89 o
   5   4   8          5.57          5.26         0.97 o
   6   4   8         19.78         21.86         1.84 o
   7   4   8          0.66          0.54         1.08 o
  -8   5   8          1.57          1.63         0.80 o
  -7   5   8         46.60         38.76         1.47 o
  -6   5   8         64.54         64.88         1.28 o
  -5   5   8          4.22          3.79         0.70 o
  -4   5   8         50.15         51.12         0.97 o
  -3   5   8          0.51          0.22         0.89 o
  -2   5   8         19.83         16.71         1.62 o
  -1   5   8        330.30        327.63         5.79 o
   0   5   8         46.45         44.21         1.57 o
   1   5   8          1.32          1.66         0.96 o
   2   5   8        332.24        345.19         8.81 o
   3   5   8        393.95        408.46         3.26 o
   4   5   8         85.30         77.93         1.15 o
   5   5   8         12.45         13.55         1.08 o
   6   5   8          5.57          3.33         1.07 o
  -7   6   8          0.79         -0.98         1.03 o
  -6   6   8          0.00          1.63         1.18 o
  -5   6   8          8.56         10.00         1.21 o
  -4   6   8         94.17         92.25         1.01 o
  -3   6   8         20.14         19.56         0.95 o
  -2   6   8          6.95          7.11         1.16 o
  -1   6   8         40.23         38.76         1.08 o
   0   6   8        882.35        913.37        15.25 o
   1   6   8        235.80        241.66         3.40 o
   2   6   8          1.04          2.67         1.58 o
   3   6   8        119.36        125.53         1.62 o
   4   6   8          3.27          3.04         0.97 o
   5   6   8         25.07         22.30         1.21 o
  -6   7   8         60.96         71.18         3.18 o
  -5   7   8          4.92          4.73         0.91 o
  -4   7   8          0.01         -0.49         0.96 o
  -3   7   8         13.27         13.13         1.00 o
  -2   7   8         35.91         37.70         1.07 o
  -1   7   8         11.97         14.62         1.08 o
   0   7   8          1.42          2.79         1.25 o
   1   7   8        120.09        117.56         2.83 o
   2   7   8          0.09         -1.19         1.19 o
   3   7   8         77.58         78.37         5.83 o
   4   7   8          1.91          1.22         1.11 o
  -4   8   8         52.03         69.50         2.75 o
  -3   8   8         23.23         26.93         2.04 o
  -2   8   8          5.94          5.63         0.83 o
  -1   8   8          0.80          1.05         1.69 o
   0   8   8          1.43          4.22         1.62 o
   1   8   8          0.14          0.02         0.92 o
   2   8   8          0.01         -0.55         1.02 o
  -9   0   9         92.49         87.72         4.16 o
  -7   0   9          2.91          3.29         0.93 o
  -5   0   9       2619.20       2605.21       124.97 o
  -3   0   9         40.10         31.46         1.51 o
  -1   0   9        157.55        123.49         3.65 o
   1   0   9          0.83          2.14         1.37 o
   3   0   9         14.28         13.97         1.91 o
   5   0   9         54.39         51.52         2.01 o
   7   0   9        109.93        104.67         1.76 o
  -9   1   9          3.76          2.74         0.77 o
  -8   1   9          2.46          2.21         1.37 o
  -7   1   9         55.64         54.48         1.78 o
  -6   1   9         12.44         13.43         0.77 o
  -5   1   9         19.80         23.81         1.23 o
  -4   1   9        704.51        702.53        18.82 o
  -3   1   9          4.03          4.79         0.86 o
  -2   1   9         54.31         47.13         0.99 o
  -1   1   9         54.87         53.02         1.25 o
   0   1   9         59.41         68.09         2.03 o
   1   1   9        293.24        279.87         3.80 o
   2   1   9          8.93         10.60         1.11 o
   3   1   9         42.14         38.71         1.20 o
   4   1   9         29.86         30.28         1.26 o
   5   1   9          1.39          1.87         1.15 o
   6   1   9         60.51         63.36         1.19 o
   7   1   9         15.01         15.40         0.95 o
  -9   2   9         12.87         16.49         1.36 o
  -8   2   9          2.73          2.95         0.86 o
  -7   2   9          0.88          0.66         0.87 o
  -6   2   9        114.90        114.02         4.31 o
  -5   2   9          0.02         -0.72         0.84 o
  -4   2   9          0.00          0.35         0.81 o
  -3   2   9         97.10         89.53         3.38 o
  -2   2   9          0.88          0.73         0.85 o
  -1   2   9         73.22         71.85         1.30 o
   0   2   9          3.26          2.84         0.97 o
   1   2   9          0.67          1.52         1.24 o
   2   2   9          2.75          2.16         1.17 o
   3   2   9        593.09        603.96        13.08 o
   4   2   9          7.16          8.43         0.90 o
   5   2   9         24.31         24.91         1.01 o
   6   2   9          0.00         -0.04         0.85 o
   7   2   9          0.52          0.65         0.93 o
  -8   3   9          0.09          0.08         0.86 o
  -7   3   9         16.81         15.85         1.07 o
  -6   3   9        131.50        119.34         3.54 o
  -5   3   9         24.76         27.29         0.92 o
  -4   3   9          3.26          4.42         1.11 o
  -3   3   9         11.29         10.93         0.95 o
  -2   3   9          6.13          0.15         1.07 o
  -1   3   9         50.30         53.94         1.39 o
   0   3   9          7.78          4.79         1.36 o
   1   3   9          0.00          0.82         0.98 o
   2   3   9        243.19        257.02         6.58 o
   3   3   9          4.80          4.91         0.98 o
   4   3   9          0.00          0.38         0.84 o
   5   3   9          2.88          2.77         0.93 o
   6   3   9         26.39         28.22         1.63 o
   7   3   9          3.61          3.91         0.93 o
  -8   4   9         14.51         16.19         0.91 o
  -7   4   9          5.82          5.30         1.85 o
  -6   4   9         27.95         29.42         1.08 o
  -5   4   9        150.50        120.60         1.67 o
  -4   4   9          8.35          7.60         0.76 o
  -3   4   9         25.54         31.45         0.87 o
  -2   4   9          5.40          7.94         1.08 o
  -1   4   9          7.50          4.39         0.98 o
   0   4   9          0.75          0.10         0.99 o
   1   4   9         26.93         26.60         1.19 o
   2   4   9         24.91         21.93         1.17 o
   3   4   9         31.49         36.26         1.07 o
   4   4   9         14.14         15.01         1.36 o
   5   4   9         35.76         37.46         1.13 o
   6   4   9          8.24          6.29         1.66 o
  -7   5   9         11.68         12.98         1.18 o
  -6   5   9          0.41          2.86         0.81 o
  -5   5   9         19.85         18.86         0.94 o
  -4   5   9        103.87         85.59         0.99 o
  -3   5   9         12.95          9.55         1.04 o
  -2   5   9         29.53         29.29         1.07 o
  -1   5   9          0.12          0.52         0.87 o
   0   5   9        311.30        316.55         4.16 o
   1   5   9        155.91        157.32         2.11 o
   2   5   9         18.73         17.98         0.98 o
   3   5   9          3.37          3.73         1.16 o
   4   5   9        141.89        148.12         1.48 o
   5   5   9         32.10         32.43         6.23 o
   6   5   9         55.11         50.65         1.91 o
  -6   6   9          0.04          2.25         0.76 o
  -5   6   9         42.28         46.97         0.88 o
  -4   6   9         13.14         12.03         1.00 o
  -3   6   9         26.46         22.41         1.73 o
  -2   6   9          2.02          1.79         1.28 o
  -1   6   9          9.27         10.02         1.95 o
   0   6   9         10.83         11.89         0.97 o
   1   6   9         75.44         82.83         1.92 o
   2   6   9         49.07         51.69         1.16 o
   3   6   9        376.40        386.68        10.25 o
   4   6   9          1.12          0.89         0.97 o
   5   6   9          0.71          0.84         0.98 o
  -5   7   9          4.86          4.37         1.05 o
  -4   7   9          2.81          6.91         2.13 o
  -3   7   9          5.11          6.45         1.97 o
  -2   7   9         73.89         84.82         2.27 o
  -1   7   9          0.79          0.60         0.84 o
   0   7   9         10.83         11.32         1.14 o
   1   7   9         38.15         37.17         1.77 o
   2   7   9         80.17         80.89         2.09 o
   3   7   9          9.59          9.99         1.09 o
  -3   8   9          0.01         -0.91         0.91 o
  -2   8   9          2.67          3.70         1.59 o
  -1   8   9          0.47         -1.15         1.15 o
   0   8   9          2.30          2.66         1.70 o
   1   8   9          0.33          3.59         1.86 o
  -8   0  10          3.31          4.73         1.15 o
  -6   0  10         38.76         32.67         2.20 o
  -4   0  10         97.77         98.15         1.53 o
  -2   0  10       1029.81        992.47        15.08 o
   0   0  10          0.85          0.96         1.70 o
   2   0  10          4.24          6.57         1.32 o
   4   0  10          6.37          6.09         1.78 o
   6   0  10          4.42          4.14         1.52 o
  -9   1  10         10.85         12.12         1.79 o
  -8   1  10         16.09         14.95         2.26 o
  -7   1  10         43.89         45.79         1.28 o
  -6   1  10         42.20         41.40         0.97 o
  -5   1  10        487.11        480.83        13.00 o
  -4   1  10        510.26        513.32        12.89 o
  -3   1  10          2.90          2.12         0.89 o
  -2   1  10        108.60        118.18         1.48 o
  -1   1  10        158.85        164.83         1.64 o
   0   1  10          0.27         -0.33         0.91 o
   1   1  10         84.51         85.81         1.27 o
   2   1  10         19.53         16.71         1.37 o
   3   1  10          1.32          1.66         0.93 o
   4   1  10         77.02         82.00         2.75 o
   5   1  10        113.09        109.78         4.57 o
   6   1  10         18.89         17.80         0.99 o
   7   1  10          0.39         -0.37         1.24 o
  -8   2  10         15.88         15.16         0.82 o
  -7   2  10          7.32          5.55         0.78 o
  -6   2  10          2.38          2.69         0.83 o
  -5   2  10         12.91         14.48         0.84 o
  -4   2  10         20.15         20.18         0.86 o
  -3   2  10          2.13          0.74         0.87 o
  -2   2  10         10.89         12.94         0.94 o
  -1   2  10        155.80        136.22         1.51 o
   0   2  10         25.51         23.13         1.02 o
   1   2  10          7.78          8.34         0.99 o
   2   2  10        277.71        298.01         2.17 o
   3   2  10         18.79         16.14         0.93 o
   4   2  10          1.85          0.47         1.02 o
   5   2  10          3.71          3.04         0.98 o
   6   2  10          2.08          2.20         1.03 o
  -8   3  10          0.90          2.39         0.83 o
  -7   3  10          0.31          0.11         0.81 o
  -6   3  10         32.68         28.55         1.66 o
  -5   3  10        144.96        117.21         2.42 o
  -4   3  10         51.25         36.47         1.55 o
  -3   3  10         80.20         74.98         1.24 o
  -2   3  10         35.04         28.96         1.08 o
  -1   3  10         81.48         80.73         1.74 o
   0   3  10          7.84          9.92         1.11 o
   1   3  10         58.81         64.49         1.50 o
   2   3  10         27.35         29.91         0.97 o
   3   3  10          4.13          4.10         0.94 o
   4   3  10         17.14         15.36         1.77 o
   5   3  10         22.35         22.88         1.25 o
   6   3  10          9.60          8.04         1.02 o
  -8   4  10         14.91         15.38         1.28 o
  -7   4  10         17.75         17.07         1.29 o
  -6   4  10          0.15         -0.29         0.86 o
  -5   4  10         18.24         10.75         0.89 o
  -4   4  10          6.60          6.32         1.05 o
  -3   4  10        100.99         94.36         1.58 o
  -2   4  10        288.13        257.77         4.43 o
  -1   4  10         15.47         13.52         1.06 o
   0   4  10         15.97         15.31         2.13 o
   1   4  10          3.23          3.23         1.19 o
   2   4  10         14.51         13.18         2.87 o
   3   4  10          4.56          4.12         1.05 o
   4   4  10         20.09         21.42         0.93 o
   5   4  10          0.47          1.56         1.02 o
   6   4  10          7.18          9.04         3.11 o
  -7   5  10          0.06          0.51         0.73 o
  -6   5  10          4.24          5.39         0.81 o
  -5   5  10         66.79         60.46         1.37 o
  -4   5  10         67.02         68.73         2.68 o
  -3   5  10          4.20          6.39         1.07 o
  -2   5  10         22.80         20.74         1.53 o
  -1   5  10          0.41          0.95         0.96 o
   0   5  10         22.53         22.19         1.04 o
   1   5  10        138.98        147.45         3.32 o
   2   5  10         32.26         31.36         1.21 o
   3   5  10          3.87          3.95         1.02 o
   4   5  10        157.76        161.70        17.90 o
   5   5  10        166.51        174.62         5.66 o
  -6   6  10          7.55          7.84         0.83 o
  -5   6  10          1.12          1.95         0.76 o
  -4   6  10          1.02         -0.50         0.84 o
  -3   6  10          7.26          6.79         1.54 o
  -2   6  10         82.55         83.90         2.72 o
  -1   6  10         15.57         15.25         1.08 o
   0   6  10          1.23          2.08         1.52 o
   1   6  10         26.67         27.62         0.99 o
   2   6  10        556.74        595.75         6.17 o
   3   6  10        130.83        133.68         1.80 o
   4   6  10          9.23          8.04         1.08 o
  -4   7  10         81.57         98.02         2.54 o
  -3   7  10          6.40          7.75         1.49 o
  -2   7  10          6.86          7.34         0.81 o
  -1   7  10          9.19          4.79         2.02 o
   0   7  10         20.19         21.42         1.32 o
   1   7  10          4.19          4.89         0.87 o
   2   7  10          0.85          1.11         1.04 o
  -7   0  11        160.45        158.35        10.69 o
  -5   0  11          4.45          3.41         1.16 o
  -3   0  11       3036.16       2977.69        41.16 o
  -1   0  11        117.13        109.90         2.01 o
   1   0  11        114.70        106.97         2.11 o
   3   0  11         19.22         18.13         2.45 o
   5   0  11          0.79          1.21         2.11 o
  -8   1  11         23.33         25.08         1.25 o
  -7   1  11          1.58          1.20         0.73 o
  -6   1  11          0.13          0.10         0.69 o
  -5   1  11         68.53         66.52         1.91 o
  -4   1  11         15.85         13.36         0.77 o
  -3   1  11         31.82         29.88         1.03 o
  -2   1  11        398.42        405.37         6.76 o
  -1   1  11         19.73         20.02         1.13 o
   0   1  11         34.41         34.29         1.20 o
   1   1  11         26.02         24.52         0.95 o
   2   1  11         13.25         13.23         1.04 o
   3   1  11         79.43         74.13         1.53 o
   4   1  11         13.13         13.85         1.16 o
   5   1  11         28.82         28.28         1.36 o
   6   1  11         12.02         13.14         0.87 o
  -8   2  11          0.13          0.67         0.76 o
  -7   2  11          8.39         11.33         0.89 o
  -6   2  11         12.51         10.65         0.82 o
  -5   2  11          0.13         -0.15         0.77 o
  -4   2  11         45.83         43.38         0.96 o
  -3   2  11          1.85          2.67         0.84 o
  -2   2  11          0.15          0.56         0.84 o
  -1   2  11         72.41         70.49         1.28 o
   0   2  11          5.17          5.11         0.85 o
   1   2  11          5.79          4.03         1.17 o
   2   2  11          0.09          0.77         1.05 o
   3   2  11          0.28         -1.01         1.01 o
   4   2  11          1.00          0.22         1.11 o
   5   2  11        166.53        158.13         4.66 o
   6   2  11          0.59          0.94         1.19 o
  -8   3  11          0.44          0.92         0.84 o
  -7   3  11         44.19         42.26         1.79 o
  -6   3  11          0.62          2.09         0.90 o
  -5   3  11         12.56          9.82         0.96 o
  -4   3  11        117.42        107.56         2.05 o
  -3   3  11          3.77          4.84         0.96 o
  -2   3  11         28.04         24.90         1.03 o
  -1   3  11          0.00          1.15         0.94 o
   0   3  11          7.09          6.15         1.07 o
   1   3  11         26.93         28.64         1.14 o
   2   3  11          6.78          6.49         0.89 o
   3   3  11          1.61          2.51         1.05 o
   4   3  11         86.38         86.45         2.19 o
   5   3  11          2.12          1.76         1.13 o
  -7   4  11         53.44         53.27         2.18 o
  -6   4  11         15.64         16.24         1.01 o
  -5   4  11          1.30          3.26         1.03 o
  -4   4  11         31.92         34.93         2.03 o
  -3   4  11        207.15        173.86         2.06 o
  -2   4  11          0.00         -1.16         1.16 o
  -1   4  11          9.75         11.97         1.04 o
   0   4  11          2.44          3.02         1.33 o
   1   4  11          3.02          2.75         1.07 o
   2   4  11          1.08          1.71         1.90 o
   3   4  11         18.64         17.79         1.10 o
   4   4  11         24.53         22.43         1.39 o
   5   4  11         25.82         24.94         6.45 o
  -6   5  11          5.82          5.19         0.82 o
  -5   5  11         21.62         18.63         0.86 o
  -4   5  11          4.27          3.63         0.97 o
  -3   5  11          9.96         10.15         0.97 o
  -2   5  11         53.79         43.89         1.24 o
  -1   5  11          7.55          5.18         0.94 o
   0   5  11         55.25         60.01         3.48 o
   1   5  11          0.76          0.24         0.92 o
   2   5  11         79.82         84.63         3.19 o
   3   5  11         53.21         47.54         1.99 o
   4   5  11          0.00          0.83         0.92 o
  -5   6  11          9.97          7.63         1.08 o
  -4   6  11          0.45          0.16         1.14 o
  -3   6  11         21.98         24.82         1.19 o
  -2   6  11          3.03          3.50         1.07 o
  -1   6  11         14.11         15.27         0.97 o
   0   6  11          1.48          1.39         1.18 o
   1   6  11          0.12         -1.24         1.24 o
   2   6  11          3.63          0.72         1.99 o
   3   6  11         41.37         41.20         2.77 o
  -3   7  11          7.59          5.28         0.92 o
  -2   7  11          7.67         11.89         1.60 o
  -1   7  11          8.46         15.77         1.50 o
   0   7  11        100.19        112.18         2.88 o
   1   7  11          0.30         -1.02         1.02 o
  -8   0  12         67.25         74.16         4.57 o
  -6   0  12          1.83          1.76         0.91 o
  -4   0  12         23.24         21.36         1.33 o
  -2   0  12         24.60         22.07         1.42 o
   0   0  12        661.79        671.96         7.51 o
   2   0  12         10.03          8.56         1.63 o
   4   0  12          2.97          2.01         1.28 o
  -8   1  12         10.89         11.74         0.94 o
  -7   1  12         19.40         22.24         0.99 o
  -6   1  12          9.47          9.20         0.77 o
  -5   1  12        116.33        119.98         3.12 o
  -4   1  12         35.96         35.75         0.93 o
  -3   1  12        205.97        214.34         3.05 o
  -2   1  12        343.69        350.10         4.87 o
  -1   1  12         64.74         62.45         1.31 o
   0   1  12        128.99        131.07         1.75 o
   1   1  12         22.46         23.56         1.04 o
   2   1  12          1.46          0.76         1.11 o
   3   1  12         30.91         32.03         1.50 o
   4   1  12          8.91          7.45         1.14 o
   5   1  12          2.07          2.35         1.39 o
  -7   2  12          4.46          5.85         1.01 o
  -6   2  12          9.49          8.21         0.85 o
  -5   2  12          2.37          1.74         0.72 o
  -4   2  12          9.74          9.56         0.77 o
  -3   2  12         30.33         30.16         1.05 o
  -2   2  12          1.45          1.64         0.86 o
  -1   2  12          2.67          2.31         0.88 o
   0   2  12         24.90         26.29         1.03 o
   1   2  12         44.47         38.41         1.60 o
   2   2  12         10.40          9.31         1.06 o
   3   2  12          0.04          0.46         1.28 o
   4   2  12         81.28         87.40         2.20 o
   5   2  12          7.72          5.65         0.93 o
  -7   3  12          2.00          0.20         0.90 o
  -6   3  12          0.17          1.46         0.87 o
  -5   3  12          4.01          3.87         1.28 o
  -4   3  12         21.85         20.19         0.93 o
  -3   3  12        125.99        117.62         3.00 o
  -2   3  12         38.39         30.63         1.14 o
  -1   3  12         35.09         37.09         1.26 o
   0   3  12         23.10         25.12         1.21 o
   1   3  12         43.43         45.79         1.07 o
   2   3  12          1.02          1.24         0.89 o
   3   3  12         15.24         17.91         1.19 o
   4   3  12          6.72          8.07         2.28 o
   5   3  12          1.54          2.25         1.11 o
  -6   4  12         15.24         15.32         1.31 o
  -5   4  12         23.23         17.58         0.95 o
  -4   4  12          7.74          6.73         0.99 o
  -3   4  12         16.44         13.24         0.95 o
  -2   4  12         18.03         19.87         1.24 o
  -1   4  12        104.20        103.02         1.31 o
   0   4  12        126.70        125.71         1.54 o
   1   4  12         19.47         21.09         1.32 o
   2   4  12         10.10          9.28         1.50 o
   3   4  12          1.19          1.13         0.87 o
   4   4  12         11.96         11.62         1.12 o
  -5   5  12          2.38          4.19         0.83 o
  -4   5  12          2.85          1.66         1.10 o
  -3   5  12         49.87         42.50         1.53 o
  -2   5  12         44.09         44.09         2.65 o
  -1   5  12          0.82         -0.29         1.40 o
   0   5  12          2.22          0.44         1.20 o
   1   5  12          0.30          0.37         0.98 o
   2   5  12         15.81         14.76         1.07 o
   3   5  12         40.37         43.77         1.52 o
  -4   6  12          2.01          3.26         1.94 o
  -3   6  12          3.04          3.08         1.40 o
  -2   6  12          6.37          6.94         0.95 o
  -1   6  12          4.90          5.77         0.93 o
   0   6  12         32.41         32.02         1.32 o
   1   6  12          9.95         11.32         1.17 o
   2   6  12          1.08         -1.34         1.67 o
  -7   0  13         41.87         45.36         4.57 o
  -5   0  13        148.92        143.45         6.99 o
  -3   0  13          0.15         -0.77         1.50 o
  -1   0  13       1930.03       2032.91        57.05 o
   1   0  13        136.65        136.08         2.16 o
   3   0  13         67.44         70.68         2.14 o
   5   0  13         23.62         23.69         2.04 o
  -7   1  13         51.91         62.31         1.53 o
  -6   1  13         37.05         40.44         0.93 o
  -5   1  13          0.63          0.05         0.74 o
  -4   1  13          6.58          6.00         0.79 o
  -3   1  13         55.68         57.91         3.34 o
  -2   1  13         21.11         20.67         1.04 o
  -1   1  13         24.41         22.47         0.95 o
   0   1  13        122.48        124.84         1.99 o
   1   1  13         33.90         37.80         1.55 o
   2   1  13         29.73         27.80         1.09 o
   3   1  13         16.98         16.16         1.37 o
   4   1  13          2.36          0.49         1.30 o
   5   1  13         12.89          8.89         3.11 o
  -7   2  13         41.06         48.53         2.57 o
  -6   2  13          1.47          3.02         0.90 o
  -5   2  13          1.95          2.38         0.75 o
  -4   2  13         11.61         12.61         0.95 o
  -3   2  13          0.09          0.87         1.10 o
  -2   2  13          3.69          2.15         0.93 o
  -1   2  13          0.23         -0.14         0.91 o
   0   2  13          2.46          2.05         0.94 o
   1   2  13         21.93         23.21         1.05 o
   2   2  13         12.67         13.06         1.00 o
   3   2  13          0.04         -0.98         0.98 o
   4   2  13          2.05          0.75         1.05 o
  -6   3  13          0.25          2.76         0.91 o
  -5   3  13         43.63         47.58         1.18 o
  -4   3  13          4.75         11.28         1.46 o
  -3   3  13          4.36          5.97         1.15 o
  -2   3  13         47.62         44.15         1.20 o
  -1   3  13          0.82          1.38         1.25 o
   0   3  13         26.12         30.78         1.59 o
   1   3  13         10.00         10.96         0.98 o
   2   3  13          9.54         10.51         1.02 o
   3   3  13         22.06         23.36         1.05 o
   4   3  13          4.90          4.29         1.19 o
  -6   4  13         17.06         12.05         1.19 o
  -5   4  13         77.97         79.72         3.16 o
  -4   4  13         11.00         10.83         0.82 o
  -3   4  13          0.19         -1.11         1.11 o
  -2   4  13         15.57         18.84         1.83 o
  -1   4  13        187.43        165.83         5.12 o
   0   4  13          4.60          6.55         0.99 o
   1   4  13          0.06         -0.72         0.97 o
   2   4  13          1.55          1.21         0.99 o
   3   4  13          1.49         -0.19         1.04 o
  -4   5  13          2.31          4.77         1.95 o
  -3   5  13         27.85         24.60         1.15 o
  -2   5  13          2.66          2.96         1.73 o
  -1   5  13          1.34         -0.98         0.98 o
   0   5  13         27.04         25.61         1.19 o
   1   5  13          1.51          2.42         1.00 o
   2   5  13         42.19         45.82         2.14 o
  -2   6  13          0.96         -0.60         1.50 o
  -1   6  13          5.17          8.37         2.27 o
  -6   0  14         29.48         33.17         2.95 o
  -4   0  14          4.76          5.38         1.49 o
  -2   0  14          1.71          5.02         2.50 o
   0   0  14          3.85          3.27         1.52 o
   2   0  14        331.57        333.99         3.84 o
   4   0  14          7.99          9.90         1.34 o
  -6   1  14         10.06          9.41         0.80 o
  -5   1  14         26.94         30.51         1.23 o
  -4   1  14          3.08          3.23         0.72 o
  -3   1  14        120.21        129.36         1.53 o
  -2   1  14         28.60         30.13         1.18 o
  -1   1  14         49.20         48.78         1.33 o
   0   1  14        172.90        179.59         1.61 o
   1   1  14         94.70         97.51         1.56 o
   2   1  14         85.53         85.93         1.54 o
   3   1  14          0.28         -0.38         1.81 o
   4   1  14          0.98         -0.83         1.19 o
  -6   2  14        113.86        135.28        15.00 o
  -5   2  14          0.61          0.68         0.75 o
  -4   2  14          0.00         -0.86         0.86 o
  -3   2  14          2.69          2.88         1.11 o
  -2   2  14          5.25          3.66         0.97 o
  -1   2  14         22.37         23.02         1.45 o
   0   2  14          0.06          0.84         1.09 o
   1   2  14          1.28         -0.34         1.01 o
   2   2  14         19.08         23.20         1.14 o
   3   2  14          2.96          2.54         0.94 o
  -5   3  14          0.04          0.27         0.89 o
  -4   3  14          0.75          1.32         0.96 o
  -3   3  14         11.07          9.87         1.51 o
  -2   3  14          9.98          8.28         1.34 o
  -1   3  14         58.55         59.51         1.50 o
   0   3  14         21.71         21.81         1.10 o
   1   3  14         10.26         11.27         0.99 o
   2   3  14          7.09          8.01         0.91 o
   3   3  14         15.26         17.50         0.97 o
  -4   4  14          7.02          3.27         1.04 o
  -3   4  14         21.20         19.52         1.23 o
  -2   4  14         12.60         10.33         1.91 o
  -1   4  14          7.21          5.01         1.77 o
   0   4  14         17.27         16.54         1.07 o
   1   4  14         54.15         57.13         2.27 o
   2   4  14         41.31         39.01         1.45 o
  -2   5  14          0.29         -0.89         1.88 o
  -1   5  14         17.90         15.85         1.80 o
   0   5  14         24.09         24.05         1.25 o
  -5   0  15         40.07         45.08         1.66 o
  -3   0  15         82.95         90.52         1.92 o
  -1   0  15          0.81         -0.42         1.22 o
   1   0  15        845.04        830.84        19.04 o
  -5   1  15         48.03         56.58         2.59 o
  -4   1  15         22.01         25.07         1.07 o
  -3   1  15          7.95          9.67         0.90 o
  -2   1  15          7.88          8.71         0.99 o
  -1   1  15         30.00         27.82         1.12 o
   0   1  15         14.74         14.16         1.09 o
   1   1  15         10.22         11.08         1.12 o
   2   1  15         25.14         25.73         1.33 o
  -5   2  15         37.00         44.94         2.05 o
  -4   2  15          3.48          3.59         1.19 o
  -3   2  15          0.40          0.64         0.93 o
  -2   2  15          4.98          2.84         1.20 o
  -1   2  15          1.29          0.11         0.95 o
   0   2  15          0.89         -0.09         1.02 o
   1   2  15          0.39          0.10         0.88 o
   2   2  15          5.51          5.67         1.15 o
  -4   3  15          0.70          1.23         1.26 o
  -3   3  15         29.09         32.67         1.16 o
  -2   3  15          5.72          8.44         1.23 o
  -1   3  15          1.04          2.32         0.96 o
   0   3  15          9.78          8.63         1.02 o
   1   3  15          3.95          1.90         1.02 o
  -2   4  15          3.95          4.20         1.12 o
  -1   4  15          1.16          0.54         1.08 o
  -4   0  16          4.84          3.82         1.62 o
  -2   0  16          5.89          8.40         2.73 o
   0   0  16          2.47          3.50         1.51 o
  -3   1  16         26.92         33.30         1.08 o
  -2   1  16          0.15          0.30         1.02 o
  -1   1  16         70.30         75.91         1.71 o
   0   1  16         16.05         16.99         1.03 o
  -3   2  16          0.04         -0.24         1.04 o
  -2   2  16          7.79         11.45         1.32 o
  -1   2  16          2.03          0.15         1.02 o
                                                
