# Supplementary material for: Crystal structures of methyl 3,5-di­methyl­benzoate, 3,5-bis­(bromo­meth­yl)phenyl acetate and 5-hy­droxy­benzene-1,3-dicarbaldehyde
Source: Acta Crystallogr E Crystallogr Commun. 2022 Jun 7;78(Pt 7):682–6. doi: 10.1107/S2056989022005643 (PMC9260362; doi:10.1107/S2056989022005643)
Supplement: Supplementary file 4 [file e-78-00682-2sup2.hkl]

#
# h,k,l, Fc-squared, Fo-squared, sigma(Fo-squared), status flag
#
data_2
_shelx_title ' BeEb_1C_0m in P-1'
_shelx_refln_list_code          4
_shelx_F_calc_maximum      231.98
_exptl_crystal_F_000       624.00
_reflns_d_resolution_high  0.7353

loop_
 _space_group_symop_operation_xyz
 'x, y, z'
 '-x, -y, -z'

_cell_length_a     7.7936
_cell_length_b     9.1655
_cell_length_c    17.2292
_cell_angle_alpha  88.164
_cell_angle_beta   80.905
_cell_angle_gamma  65.866

_shelx_F_squared_multiplier     1.000

loop_
 _refln_index_h
 _refln_index_k
 _refln_index_l
 _refln_F_squared_calc
 _refln_F_squared_meas
 _refln_F_squared_sigma
 _refln_observed_status
   1   0   0        886.25        612.06        33.33 o
   2   0   0       4641.09       4687.96        60.49 o
   3   0   0       3335.73       3390.79        43.49 o
   4   0   0         55.86         73.91         2.61 o
   5   0   0       5237.10       5120.38        66.81 o
   6   0   0       2537.83       2557.93        39.03 o
   7   0   0        854.31        912.15        22.18 o
   8   0   0       2071.11       2142.00        47.02 o
   9   0   0         42.35         66.99        11.76 o
  -9   1   0       1085.61       1125.80        37.28 o
  -8   1   0         33.76         46.45        10.56 o
  -7   1   0       1292.47       1234.84        31.76 o
  -6   1   0        948.95        976.39        14.79 o
  -5   1   0        251.46        242.11         5.36 o
  -4   1   0       3004.74       2874.98        38.17 o
  -3   1   0       4193.87       4485.27        59.56 o
  -2   1   0       2032.37       2140.88        28.70 o
  -1   1   0       4843.77       4979.79        84.72 o
   2   1   0       3755.33       4140.03        83.79 o
   3   1   0      13480.20      13308.73       177.16 o
   4   1   0          1.19         16.51         2.97 o
   5   1   0       8254.57       8460.88       118.78 o
   6   1   0       6059.06       6046.39        98.53 o
   7   1   0        846.96        880.04        21.00 o
   8   1   0       2885.79       3025.87        64.63 o
   9   1   0          1.72         -3.01         8.14 o
  -8   2   0        344.15        379.85        21.73 o
  -7   2   0        119.43        122.41         5.93 o
  -6   2   0        154.71        166.07         5.96 o
  -5   2   0          0.27          3.50         2.36 o
  -4   2   0        124.75        107.66         4.45 o
  -3   2   0       3872.80       3984.91        53.28 o
  -2   2   0       5054.56       5302.53        70.51 o
  -1   2   0       6874.63       7129.64       123.11 o
   0   2   0       3132.96       3152.71        48.69 o
   1   2   0         61.90         72.55         3.36 o
   2   2   0       2797.98       2923.52        67.48 o
   3   2   0        179.46        153.42         4.46 o
   4   2   0        814.22        838.59        13.04 o
   5   2   0        490.03        408.43         8.86 o
   6   2   0         98.30        129.74         5.16 o
   7   2   0        186.60        214.63         7.95 o
   8   2   0          4.05         14.14         5.83 o
   9   2   0        314.64        306.51        14.67 o
  10   2   0          0.49          5.27         8.71 o
  -8   3   0         45.30         46.24        13.16 o
  -7   3   0        138.76        137.87         8.55 o
  -6   3   0        200.18        205.74         7.55 o
  -5   3   0       2118.86       2199.37        36.68 o
  -4   3   0         29.35         19.71         2.67 o
  -3   3   0       6074.43       6218.70        86.11 o
  -2   3   0       1851.92       1918.06        31.91 o
  -1   3   0        472.05        526.74         9.99 o
   0   3   0       3160.48       3138.48        44.63 o
   1   3   0       1304.86       1164.62        17.29 o
   2   3   0         53.08         89.60         4.45 o
   3   3   0       2899.11       2898.93        56.41 o
   4   3   0       1006.95        980.02        19.70 o
   5   3   0       2572.71       2494.53        37.60 o
   6   3   0       2168.47       2260.82        37.60 o
   7   3   0          4.52          8.32         3.64 o
   8   3   0        723.02        719.71        16.61 o
   9   3   0         44.71         43.09         6.42 o
  10   3   0          7.46         10.25         9.44 o
  -7   4   0       1336.10       1366.56        34.71 o
  -6   4   0         26.39         36.35         5.34 o
  -5   4   0         51.85         61.52         4.77 o
  -4   4   0       1685.21       1713.74        28.99 o
  -3   4   0       5159.27       5190.10        75.80 o
  -2   4   0       4341.73       4304.51        56.63 o
  -1   4   0       3330.99       3414.69        50.43 o
   0   4   0       1550.37       1761.80        25.47 o
   1   4   0       2869.03       2780.53        38.98 o
   2   4   0         75.47         53.36         2.16 o
   3   4   0      15465.50      15032.61       309.15 o
   4   4   0        140.66        165.38         4.40 o
   5   4   0       6736.71       6532.15       101.58 o
   6   4   0        539.17        516.93         9.62 o
   7   4   0        119.26         98.10         4.71 o
   8   4   0        541.16        551.56        14.16 o
   9   4   0        971.85        983.86        22.34 o
  10   4   0         36.07         31.27         9.33 o
  -7   5   0          4.15          1.01        10.80 o
  -6   5   0       3541.55       3596.03        69.34 o
  -5   5   0         11.85          8.08         5.32 o
  -4   5   0       5731.02       5711.26        97.86 o
  -3   5   0       3516.28       3645.57        55.50 o
  -2   5   0       1307.47       1316.13        18.98 o
  -1   5   0      12832.11      13151.52       202.39 o
   0   5   0        148.45         98.96         3.25 o
   1   5   0       7541.82       7383.87       103.22 o
   2   5   0       7111.54       7518.96       110.89 o
   3   5   0        813.97        913.00        15.68 o
   4   5   0        702.90        683.27        18.83 o
   5   5   0       4054.86       4075.31        78.00 o
   6   5   0       2842.33       2766.77        43.76 o
   7   5   0       1378.17       1335.21        24.26 o
   8   5   0        937.02        883.26        19.91 o
   9   5   0         83.42         87.43         6.76 o
  10   5   0        158.89        145.79        10.96 o
  -6   6   0        124.68        158.97        18.32 o
  -5   6   0         26.04         29.16         8.78 o
  -4   6   0        447.15        447.43        13.46 o
  -3   6   0        289.19        283.52         9.49 o
  -2   6   0          0.99          1.67         3.52 o
  -1   6   0       1637.32       1620.42        25.89 o
   0   6   0       2106.10       2060.98        30.04 o
   1   6   0       2524.94       2666.85        37.77 o
   2   6   0      13205.53      13069.42       192.28 o
   3   6   0       1185.98       1225.83        23.24 o
   4   6   0       8333.86       8466.31       138.53 o
   5   6   0       1927.49       1865.21        38.76 o
   6   6   0       2129.22       2067.21        36.10 o
   7   6   0       1643.93       1728.80        32.76 o
   8   6   0        288.46        305.42        10.54 o
   9   6   0        203.06        196.01        11.59 o
  10   6   0        110.05        114.02         8.29 o
  -5   7   0        312.37        318.03        15.56 o
  -4   7   0        810.64        810.89        22.79 o
  -3   7   0       1431.95       1415.09        29.35 o
  -2   7   0        379.09        371.79        10.82 o
  -1   7   0         73.02         77.58         5.17 o
   0   7   0       1038.59       1053.93        19.09 o
   1   7   0         97.29        106.12         3.83 o
   2   7   0         26.51         56.30         2.99 o
   3   7   0         52.46         43.70         3.48 o
   4   7   0        378.34        389.03         9.37 o
   5   7   0         98.74        108.26         5.43 o
   6   7   0        276.81        288.69         7.89 o
   7   7   0        410.77        391.00        10.90 o
   8   7   0       1396.89       1430.11        30.17 o
   9   7   0        621.80        601.35        17.55 o
  10   7   0        221.61        233.53        14.56 o
  -4   8   0       1690.87       1708.04        40.70 o
  -3   8   0        268.29        307.09        14.86 o
  -2   8   0        168.79        141.23         7.10 o
  -1   8   0        431.99        447.70        10.91 o
   0   8   0       1309.59       1320.74        25.23 o
   1   8   0          4.06          2.93         3.85 o
   2   8   0       9437.35       9652.45       212.95 o
   3   8   0          5.21         15.03         5.00 o
   4   8   0        805.78        743.09        15.68 o
   5   8   0         83.06        120.42         6.63 o
   6   8   0         26.44         37.24         4.71 o
   7   8   0        720.60        704.36        17.24 o
   8   8   0         98.22        108.95         7.39 o
   9   8   0        115.48        134.04        10.40 o
  10   8   0         34.37         26.10         9.54 o
  -3   9   0       1203.27       1170.28        30.28 o
  -2   9   0         16.40         10.49         6.79 o
  -1   9   0       3268.79       3232.81        59.21 o
   0   9   0          5.18          7.34         4.83 o
   1   9   0        269.73        278.39        16.80 o
   2   9   0       1258.81       1378.13        31.45 o
   3   9   0        719.38        745.56        18.93 o
   4   9   0        799.31        787.22        17.90 o
   5   9   0       2505.51       2432.06        51.13 o
   6   9   0         34.51         38.84         6.09 o
   7   9   0        804.69        754.63        23.62 o
   8   9   0        774.46        785.88        28.65 o
   9   9   0          0.43          9.17         9.14 o
  -2  10   0         29.40         46.37         9.94 o
  -1  10   0        371.79        402.91        16.48 o
   0  10   0        905.35        871.35        28.68 o
   1  10   0        320.06        349.66        27.07 o
   2  10   0        607.56        597.41        31.02 o
   3  10   0        148.88        173.79        10.79 o
   4  10   0        131.81        140.79         9.03 o
   5  10   0        990.62       1003.20        44.20 o
   6  10   0         57.74         65.20         7.31 o
   7  10   0       1517.30       1443.58        41.84 o
   8  10   0         44.66         30.30        23.97 o
   9  10   0        187.51        179.09        13.73 o
   0  11   0        882.42        893.31        44.55 o
   1  11   0        771.70        781.09        41.73 o
   2  11   0        145.72        188.36        19.74 o
   3  11   0        154.40        150.84        17.34 o
   4  11   0          1.65         11.46         8.50 o
   5  11   0        293.86        316.84        14.87 o
   6  11   0        141.61        183.66        11.06 o
   7  11   0         36.14         64.05         8.48 o
   8  11   0          2.92         -1.59        11.00 o
   2  12   0        782.87        712.28        40.04 o
   3  12   0        476.82        535.20        34.97 o
   4  12   0        301.56        294.43        23.92 o
   5  12   0       1028.37       1146.14        31.90 o
   6  12   0        167.53        166.15        11.93 o
  -6 -12   1         44.88         54.29        10.66 o
  -5 -12   1         23.39         40.07        10.10 o
  -4 -12   1         15.73          8.53        11.88 o
  -3 -12   1        221.84        234.04        21.99 o
  -2 -12   1        248.22        275.21        24.25 o
  -8 -11   1        120.94        111.91        12.19 o
  -7 -11   1        227.21        212.61        11.30 o
  -6 -11   1        264.05        289.94        15.07 o
  -5 -11   1       1675.27       1702.42        42.75 o
  -4 -11   1          3.52          6.64         8.65 o
  -3 -11   1       1200.90       1321.70        48.33 o
  -2 -11   1        233.04        256.60        21.43 o
  -1 -11   1        108.09        102.08        19.17 o
   0 -11   1        664.29        659.83        38.35 o
  -9 -10   1          3.49          5.47        10.87 o
  -8 -10   1        411.97        398.00        27.23 o
  -7 -10   1          2.67         -8.48         7.42 o
  -6 -10   1        455.34        458.73        18.80 o
  -5 -10   1       1651.37       1672.53        45.88 o
  -4 -10   1         78.85         75.32         8.22 o
  -3 -10   1       2217.42       2217.06        60.91 o
  -2 -10   1         51.57         63.03        10.56 o
  -1 -10   1          9.82         24.25        14.66 o
   0 -10   1        295.20        275.58        14.69 o
   1 -10   1        836.23        870.88        30.74 o
   2 -10   1          9.05         16.91         9.10 o
  -9  -9   1        394.79        402.27        21.04 o
  -8  -9   1          3.20         10.70         7.41 o
  -7  -9   1        181.09        201.20        13.13 o
  -6  -9   1          3.50         -2.52         5.82 o
  -5  -9   1         37.20         55.41         6.37 o
  -4  -9   1        173.17        171.48         9.03 o
  -3  -9   1          0.69          7.07         5.42 o
  -2  -9   1        368.27        399.26        13.04 o
  -1  -9   1         29.70         27.92         6.50 o
   0  -9   1       2950.38       3037.54        55.38 o
   1  -9   1        318.43        311.15        10.79 o
   2  -9   1        489.85        475.09        17.23 o
   3  -9   1        671.21        651.34        21.38 o
  -9  -8   1        163.83        158.43         9.72 o
  -8  -8   1        672.25        701.35        24.78 o
  -7  -8   1       1405.34       1369.38        41.60 o
  -6  -8   1       1972.86       1941.22        36.59 o
  -5  -8   1       3767.58       3757.85        87.68 o
  -4  -8   1        545.43        543.49        15.81 o
  -3  -8   1       3902.20       3795.82        69.44 o
  -2  -8   1         79.84         95.30         4.80 o
  -1  -8   1          4.90          7.90         3.28 o
   0  -8   1        509.09        543.06        12.57 o
   1  -8   1         97.44        107.65         5.91 o
   2  -8   1          9.89         19.22         6.70 o
   3  -8   1         77.20         95.24         9.95 o
   4  -8   1         14.84         30.14         9.76 o
 -10  -7   1         56.14         50.89         8.27 o
  -9  -7   1        530.28        511.15        16.68 o
  -8  -7   1       1420.22       1425.09        30.38 o
  -7  -7   1        665.11        679.75        15.74 o
  -6  -7   1       1167.88       1121.29        21.17 o
  -5  -7   1        227.32        211.95         8.18 o
  -4  -7   1       1277.06       1358.52        31.44 o
  -3  -7   1         82.75         92.61         3.72 o
  -2  -7   1       9541.79       9905.94       151.51 o
  -1  -7   1        206.20        217.32         5.16 o
   0  -7   1      13185.26      13757.83       203.45 o
   1  -7   1       1785.27       1802.96        30.63 o
   2  -7   1        595.56        592.21        12.70 o
   3  -7   1       2898.48       2798.11        54.46 o
   4  -7   1         53.91         48.88         8.67 o
   5  -7   1       1548.41       1556.37        38.09 o
 -10  -6   1        116.76        115.26        13.61 o
  -9  -6   1        425.56        437.72        14.92 o
  -8  -6   1        415.56        387.71        12.17 o
  -7  -6   1          6.14          7.45         4.09 o
  -6  -6   1       6223.58       6306.87       106.56 o
  -5  -6   1        149.79        164.71         5.33 o
  -4  -6   1       4131.27       4064.39        69.47 o
  -3  -6   1       1238.59       1090.12        25.05 o
  -2  -6   1        139.36        145.16         3.99 o
  -1  -6   1        609.82        641.21         9.71 o
   0  -6   1       2894.59       3040.43        43.81 o
   1  -6   1       4871.94       5123.76        77.05 o
   2  -6   1       1823.59       1778.25        28.23 o
   3  -6   1       2350.51       2340.21        39.48 o
   4  -6   1        806.40        796.80        19.84 o
   5  -6   1        146.22        167.72        10.50 o
   6  -6   1       2484.03       2478.75        49.78 o
 -10  -5   1         38.50         42.96         9.62 o
  -9  -5   1       1193.47       1198.99        28.12 o
  -8  -5   1          0.57          2.97         4.94 o
  -7  -5   1        148.75        158.47         6.64 o
  -6  -5   1        132.31        143.85         5.27 o
  -5  -5   1         16.12         30.08         2.79 o
  -4  -5   1         19.13         32.34         2.13 o
  -3  -5   1       8368.56       8095.88       132.53 o
  -2  -5   1          0.33         11.49         1.68 o
  -1  -5   1       7118.27       6796.71        89.35 o
   0  -5   1       1280.42       1331.85        19.68 o
   1  -5   1        554.90        523.94        10.45 o
   2  -5   1       4376.68       4538.90        66.29 o
   3  -5   1       1096.47       1163.02        18.28 o
   4  -5   1        142.18        163.80         7.06 o
   5  -5   1        895.99        883.37        19.08 o
   6  -5   1         75.10         84.20         7.38 o
   7  -5   1          2.49         20.39         9.28 o
 -10  -4   1         56.03         57.75        10.04 o
  -9  -4   1         27.03         35.69         7.75 o
  -8  -4   1          0.60         -0.04         5.30 o
  -7  -4   1        670.07        701.94        17.03 o
  -6  -4   1         94.01         91.21         3.77 o
  -5  -4   1        959.23        974.84        17.90 o
  -4  -4   1       5507.63       5601.77        96.56 o
  -3  -4   1       8017.47       8601.19       141.74 o
  -2  -4   1        138.82        102.19         2.60 o
  -1  -4   1         22.94         22.76         1.50 o
   0  -4   1        575.05        586.06         8.84 o
   1  -4   1         31.87         35.38         2.85 o
   2  -4   1         83.68         86.01         3.07 o
   3  -4   1        850.27        865.18        13.87 o
   4  -4   1       1171.59       1075.26        17.06 o
   5  -4   1       2513.31       2599.26        41.92 o
   6  -4   1        975.26        954.42        19.55 o
   7  -4   1        587.34        656.37        20.86 o
 -10  -3   1          8.50          2.00         9.70 o
  -9  -3   1       1886.65       2019.69        63.03 o
  -8  -3   1         38.34         38.70         5.89 o
  -7  -3   1        659.28        635.95        17.15 o
  -6  -3   1       1291.37       1309.33        25.18 o
  -5  -3   1       1314.05       1336.71        22.79 o
  -4  -3   1       3621.38       3665.84        59.94 o
  -3  -3   1       2243.81       2306.33        40.20 o
  -2  -3   1        760.43        855.44        15.64 o
  -1  -3   1          1.21         13.14         1.73 o
   0  -3   1       1537.16       1601.86        24.09 o
   1  -3   1       8753.18       9555.16       147.21 o
   2  -3   1          3.42          6.43         1.79 o
   3  -3   1       8097.41       7782.58       107.57 o
   4  -3   1        172.36        184.22         5.00 o
   5  -3   1        392.51        418.42         8.84 o
   6  -3   1        861.31        820.12        16.56 o
   7  -3   1         31.84         43.04         7.93 o
   8  -3   1        123.12        123.57        13.96 o
 -10  -2   1         50.72         52.34        12.92 o
  -9  -2   1        420.71        448.41        17.52 o
  -8  -2   1       2206.16       2327.52        50.44 o
  -7  -2   1        337.79        352.92        10.20 o
  -6  -2   1       6579.25       6505.20       106.28 o
  -5  -2   1       1602.61       1551.51        22.83 o
  -4  -2   1       4366.83       4355.90        68.25 o
  -3  -2   1      21638.47      21619.40       350.21 o
  -2  -2   1       1513.94       1750.11        32.66 o
  -1  -2   1      53815.74      49259.75      1485.36 o
   0  -2   1         57.35         78.78         1.91 o
   1  -2   1       2730.03       2788.06        45.89 o
   2  -2   1        307.48        320.37         6.32 o
   3  -2   1       3092.14       3188.54        42.74 o
   4  -2   1       4843.41       4854.87        62.67 o
   5  -2   1       2994.03       2946.07        41.11 o
   6  -2   1       1525.85       1517.09        24.02 o
   7  -2   1        173.52        196.13        10.43 o
   8  -2   1        372.67        413.24        21.49 o
  -9  -1   1         82.61         67.39        11.17 o
  -8  -1   1        240.20        217.32        10.50 o
  -7  -1   1        835.46        850.52        20.78 o
  -6  -1   1       1693.47       1607.41        24.69 o
  -5  -1   1       2470.01       2404.04        34.73 o
  -4  -1   1       8814.24       9457.03       133.90 o
  -3  -1   1       2897.29       3032.42        39.43 o
  -2  -1   1       4940.91       5134.14        78.30 o
  -1  -1   1        394.70        337.22        12.48 o
   1  -1   1        713.22        847.39        12.99 o
   2  -1   1      50490.55      50996.60       712.76 o
   3  -1   1         30.68         36.78         1.97 o
   4  -1   1       6318.87       6346.94        80.63 o
   5  -1   1       4403.35       4337.78        58.15 o
   6  -1   1         21.56         35.67         3.00 o
   7  -1   1       2296.50       2319.32        49.77 o
   8  -1   1       1100.29       1143.95        31.04 o
   9  -1   1        130.35        156.18        13.96 o
  -9   0   1          4.63         31.74        11.76 o
  -8   0   1        239.36        263.63        15.76 o
  -7   0   1       1095.08       1057.84        24.94 o
  -6   0   1        158.28        187.09         5.56 o
  -5   0   1        803.66        747.12        10.20 o
  -4   0   1       5299.60       5419.49        64.73 o
  -3   0   1       1770.57       1818.27        23.73 o
  -2   0   1        602.21        681.10         9.88 o
  -1   0   1        523.48        383.34        17.07 o
   0   0   1         17.51         -0.19         3.26 o
   1   0   1         23.40         -0.85         1.66 o
   2   0   1       3630.40       3882.97        51.37 o
   3   0   1       1047.54       1102.05        14.39 o
   4   0   1       1665.09       1723.69        22.05 o
   5   0   1       2111.72       2078.39        28.23 o
   6   0   1        958.03        923.53        14.18 o
   7   0   1        945.47       1021.70        23.90 o
   8   0   1       2098.50       2169.82        47.17 o
   9   0   1        104.22        126.85        11.29 o
  -9   1   1        216.81        232.44        15.95 o
  -8   1   1        609.59        626.12        23.92 o
  -7   1   1        105.94        102.72         8.95 o
  -6   1   1       4816.14       5000.47        69.39 o
  -5   1   1          2.45         11.94         2.28 o
  -4   1   1       1483.75       1491.90        20.96 o
  -3   1   1        638.87        650.24         9.33 o
  -2   1   1       8061.41       8614.51       108.44 o
  -1   1   1       3663.35       4132.69        58.32 o
   2   1   1      24255.65      24094.44       427.54 o
   3   1   1       2137.87       2275.09        32.74 o
   4   1   1        938.19        911.54        12.67 o
   5   1   1        396.76        420.99         7.10 o
   6   1   1         80.32        110.71         4.06 o
   7   1   1         18.47         20.79         4.23 o
   8   1   1         10.01         22.54         6.41 o
   9   1   1         32.90         37.86         7.26 o
  -8   2   1        167.72        184.49        14.15 o
  -7   2   1         94.13         88.29         7.70 o
  -6   2   1        198.77        191.43         6.46 o
  -5   2   1       1832.28       1905.82        28.00 o
  -4   2   1       1484.23       1575.85        23.20 o
  -3   2   1      12853.66      13652.78       180.38 o
  -2   2   1        837.02        909.18        13.55 o
  -1   2   1      10194.39      10884.15       185.61 o
   0   2   1      21624.42      22423.50       376.75 o
   1   2   1         32.14         21.43         2.54 o
   2   2   1      15721.61      15895.14       452.39 o
   3   2   1       3226.42       3165.59        51.54 o
   4   2   1        545.43        476.89         8.39 o
   5   2   1       3922.90       4017.92        61.84 o
   6   2   1       1919.77       2139.06        35.15 o
   7   2   1          5.93          5.64         3.63 o
   8   2   1       3728.11       3885.50        81.56 o
   9   2   1         14.12         13.74         6.26 o
  10   2   1        647.55        725.46        19.89 o
  -8   3   1          0.69         13.42        12.96 o
  -7   3   1       4191.02       4223.53        80.80 o
  -6   3   1          5.27         11.49         5.01 o
  -5   3   1       1098.08       1135.81        19.21 o
  -4   3   1         18.43         17.96         2.78 o
  -3   3   1       1009.14        999.28        15.45 o
  -2   3   1       7775.25       8008.71       110.20 o
  -1   3   1      11211.58      11272.52       155.04 o
   0   3   1       9653.45      10018.30       167.86 o
   1   3   1       8770.54       9107.61       141.21 o
   2   3   1        441.06        516.59        11.61 o
   3   3   1       7324.43       7446.60       159.38 o
   4   3   1       2219.26       2301.81        36.10 o
   5   3   1      19002.09      19633.88       266.30 o
   6   3   1          7.21         14.96         2.40 o
   7   3   1       3254.87       3221.06        52.12 o
   8   3   1          2.30          6.69         4.14 o
   9   3   1          0.53          8.53         5.86 o
  10   3   1        228.73        229.24        10.19 o
  -7   4   1         63.89         75.63         7.77 o
  -6   4   1        740.15        733.81        17.42 o
  -5   4   1        277.53        258.96         8.81 o
  -4   4   1       4148.25       4000.01        63.06 o
  -3   4   1        637.54        617.06        11.34 o
  -2   4   1      11460.35      11784.90       163.40 o
  -1   4   1       7005.15       6940.14        95.45 o
   0   4   1        546.26        577.35         9.93 o
   1   4   1      11476.72      11411.09       168.93 o
   2   4   1        410.90        351.00         6.41 o
   3   4   1       3088.46       3165.08        71.15 o
   4   4   1          4.60         18.76         1.50 o
   5   4   1         73.27         93.66         4.12 o
   6   4   1        166.39        205.10         5.52 o
   7   4   1       1763.55       1801.73        28.72 o
   8   4   1        731.42        700.84        16.43 o
   9   4   1         89.28         89.54         6.50 o
  10   4   1        514.20        530.55        19.34 o
  -6   5   1         35.56         42.60         7.23 o
  -5   5   1         28.23         24.74         6.49 o
  -4   5   1         16.56         14.77         4.50 o
  -3   5   1         24.12         35.71         7.39 o
  -2   5   1          5.27          3.04         2.37 o
  -1   5   1         10.53          6.26         2.60 o
   0   5   1       2204.04       2377.34        36.91 o
   1   5   1        910.82       1030.61        20.64 o
   2   5   1       4830.29       4654.71        69.36 o
   3   5   1       5028.07       5029.62        82.73 o
   4   5   1       2814.67       2613.03        51.42 o
   5   5   1       4013.90       4152.71        70.75 o
   6   5   1       2780.08       2629.36        52.73 o
   7   5   1        382.52        406.55         9.29 o
   8   5   1         90.87         96.27         5.22 o
   9   5   1        387.59        388.70        12.42 o
  10   5   1         25.45         34.85         7.10 o
  -6   6   1        738.00        765.35        22.96 o
  -5   6   1         22.25         40.41         8.88 o
  -4   6   1       2473.72       2474.63        48.60 o
  -3   6   1        840.84        850.24        17.97 o
  -2   6   1        664.31        671.46        13.14 o
  -1   6   1       3715.41       3659.11        57.26 o
   0   6   1        356.09        392.40         8.31 o
   1   6   1       3153.13       3146.75        42.77 o
   2   6   1         36.35         32.86         2.62 o
   3   6   1        486.56        438.31         8.55 o
   4   6   1        156.25        151.97         6.53 o
   5   6   1        662.41        626.05        12.17 o
   6   6   1       2404.76       2387.52        41.95 o
   7   6   1         75.21         60.36         3.46 o
   8   6   1       1285.44       1299.42        25.70 o
   9   6   1        155.12        163.61         7.92 o
  10   6   1        239.79        265.57        12.08 o
  -5   7   1         11.61         22.41        10.06 o
  -4   7   1       2787.09       2794.79        61.76 o
  -3   7   1         49.38         53.55         6.39 o
  -2   7   1       4852.86       4764.44        78.66 o
  -1   7   1        397.84        417.61         9.60 o
   0   7   1       1380.09       1341.28        23.24 o
   1   7   1        293.41        281.42         5.97 o
   2   7   1       4864.82       4893.94        75.14 o
   3   7   1         20.98         19.13         3.09 o
   4   7   1      13480.44      12966.17       293.32 o
   5   7   1        522.47        539.78        13.86 o
   6   7   1        387.29        377.06         8.84 o
   7   7   1        357.45        364.03        10.94 o
   8   7   1        220.78        243.33         9.47 o
   9   7   1       1377.96       1432.87        36.17 o
  10   7   1        340.24        360.07        17.05 o
  -4   8   1          1.07         13.32         9.66 o
  -3   8   1        301.63        297.17        14.97 o
  -2   8   1        227.71        204.23         8.14 o
  -1   8   1       1956.60       1843.00        31.96 o
   0   8   1        247.74        209.08         7.24 o
   1   8   1       4156.51       4147.71        76.49 o
   2   8   1       1780.12       1899.50        41.50 o
   3   8   1       1001.80        937.74        24.60 o
   4   8   1       3127.67       3036.31        56.79 o
   5   8   1        616.84        572.86        12.83 o
   6   8   1       1713.29       1652.02        31.36 o
   7   8   1        900.09        923.61        19.36 o
   8   8   1         20.66         23.08         6.57 o
   9   8   1         85.45         76.09         9.02 o
  10   8   1       1151.08       1183.32        35.92 o
  -3   9   1        368.59        330.38        15.74 o
  -2   9   1        299.21        290.29        12.37 o
  -1   9   1         35.78         47.64         5.84 o
   0   9   1          3.52          7.55         5.08 o
   1   9   1        240.95        204.11        17.57 o
   2   9   1         64.02         52.45         6.82 o
   3   9   1        545.14        504.43        14.53 o
   4   9   1        108.75        105.59         6.27 o
   5   9   1        197.31        204.29         9.29 o
   6   9   1         12.62         20.35         5.35 o
   7   9   1        748.20        730.41        30.56 o
   8   9   1         12.75         -9.57        10.30 o
   9   9   1        323.16        352.39        30.33 o
  -2  10   1         29.38         30.74         9.36 o
  -1  10   1       1689.01       1729.59        51.77 o
   0  10   1       1181.79       1206.69        49.63 o
   1  10   1       2200.20       2223.14        86.85 o
   2  10   1       2017.71       2172.89        67.39 o
   3  10   1        793.84        812.02        22.93 o
   4  10   1       1009.86       1158.55        30.06 o
   5  10   1          1.55         16.39         6.19 o
   6  10   1        178.02        188.93        11.97 o
   7  10   1          4.65         18.04         6.70 o
   8  10   1          0.10         -8.90         8.98 o
   9  10   1          9.15          9.39        10.13 o
   0  11   1        590.82        594.98        36.09 o
   1  11   1        522.93        595.54        34.40 o
   2  11   1        880.50        931.66        43.43 o
   3  11   1         45.34         47.56        10.96 o
   4  11   1        473.16        497.86        18.50 o
   5  11   1       1294.32       1394.07        36.00 o
   6  11   1        305.14        269.40        13.72 o
   7  11   1       2295.26       2315.51        96.62 o
   8  11   1         70.89         64.03        11.30 o
   2  12   1          2.46         12.97        18.05 o
   3  12   1       1317.26       1369.86        59.22 o
   4  12   1         77.68         74.24        10.66 o
   5  12   1        132.67        135.63        11.43 o
   6  12   1          2.01          6.30         9.71 o
  -6 -12   2        236.75        228.80        22.96 o
  -5 -12   2        584.22        624.28        22.73 o
  -4 -12   2        141.98        173.14        20.30 o
  -3 -12   2        704.09        768.12        42.30 o
  -2 -12   2        201.03        219.94        23.69 o
  -8 -11   2        119.19        113.74        12.19 o
  -7 -11   2        103.80        108.94        11.29 o
  -6 -11   2        226.90        270.79        14.78 o
  -5 -11   2        418.29        457.45        18.64 o
  -4 -11   2        367.04        387.55        17.30 o
  -3 -11   2       1537.72       1594.88        65.98 o
  -2 -11   2         37.30         42.86        16.92 o
  -1 -11   2        894.79        898.95        44.55 o
   0 -11   2        109.14        101.64         9.08 o
  -8 -10   2         91.13         90.90         9.56 o
  -7 -10   2         76.98         58.31         8.63 o
  -6 -10   2        218.88        241.64        11.22 o
  -5 -10   2         29.24         33.57         8.05 o
  -4 -10   2        121.15        123.09        13.20 o
  -3 -10   2         30.04         49.24         8.03 o
  -2 -10   2         22.46         32.15        14.10 o
  -1 -10   2         18.20         29.89        15.23 o
   0 -10   2        103.65        115.13        13.54 o
   1 -10   2        278.85        251.80        12.30 o
   2 -10   2        257.98        270.80        13.95 o
  -9  -9   2        329.67        290.85        20.55 o
  -8  -9   2       1046.73       1000.65        42.98 o
  -7  -9   2        196.45        201.24        11.83 o
  -6  -9   2        697.11        696.70        18.04 o
  -5  -9   2       3253.73       3238.76       102.40 o
  -4  -9   2        364.94        325.88        10.94 o
  -3  -9   2       4833.07       5074.19       106.51 o
  -2  -9   2         10.30         13.06         5.75 o
  -1  -9   2       2677.06       2735.58        61.05 o
   0  -9   2         45.76         46.24         5.38 o
   1  -9   2         51.60         51.41         5.96 o
   2  -9   2        652.53        614.97        22.26 o
   3  -9   2        529.66        486.35        19.10 o
  -9  -8   2         86.59         94.35        11.88 o
  -8  -8   2         78.47         74.56        12.00 o
  -7  -8   2       2217.49       2143.77        43.47 o
  -6  -8   2       2105.03       2127.99        40.37 o
  -5  -8   2        911.01        893.81        18.81 o
  -4  -8   2         15.29         16.76         4.55 o
  -3  -8   2        114.35         88.07         5.06 o
  -2  -8   2       2785.79       2842.65        46.92 o
  -1  -8   2         52.37         61.80         4.02 o
   0  -8   2       6488.45       6716.88       119.39 o
   1  -8   2          8.85         14.07         4.93 o
   2  -8   2       6994.36       7196.70       186.08 o
   3  -8   2       2048.36       2029.36        46.24 o
   4  -8   2         32.91         30.57        12.33 o
 -10  -7   2        196.71        195.01        13.27 o
  -9  -7   2         49.22         50.96         7.55 o
  -8  -7   2        100.03        100.80         7.34 o
  -7  -7   2        636.38        611.68        15.02 o
  -6  -7   2        939.58        959.23        22.51 o
  -5  -7   2          9.98         20.60         3.82 o
  -4  -7   2       4181.24       4060.52        94.03 o
  -3  -7   2         67.19         68.72         2.97 o
  -2  -7   2       1956.64       1882.68        29.92 o
  -1  -7   2        189.18        231.52         5.76 o
   0  -7   2       1036.95       1049.27        17.90 o
   1  -7   2        934.02        914.39        16.88 o
   2  -7   2        837.38        896.27        18.80 o
   3  -7   2        243.71        267.40        10.03 o
   4  -7   2        474.62        479.82        17.35 o
   5  -7   2        657.68        671.05        22.02 o
 -10  -6   2          5.50         16.56         9.95 o
  -9  -6   2        153.53        138.99         8.75 o
  -8  -6   2       1350.66       1294.26        28.02 o
  -7  -6   2       2103.56       2149.99        40.60 o
  -6  -6   2        895.46        939.07        18.03 o
  -5  -6   2        126.35        108.30         5.09 o
  -4  -6   2       1362.50       1429.82        27.20 o
  -3  -6   2          0.34          3.64         2.06 o
  -2  -6   2         36.32         57.84         2.72 o
  -1  -6   2       2432.85       2428.26        32.51 o
   0  -6   2       1568.24       1644.16        24.22 o
   1  -6   2       2151.33       2248.22        34.42 o
   2  -6   2       2347.72       2430.05        41.06 o
   3  -6   2        777.92        702.32        14.29 o
   4  -6   2       1235.03       1251.35        24.00 o
   5  -6   2         14.80         25.26         6.73 o
   6  -6   2         58.81         83.73         8.41 o
 -10  -5   2        139.31        133.44        11.59 o
  -9  -5   2        118.82        118.34         9.93 o
  -8  -5   2        326.65        329.04        12.49 o
  -7  -5   2         28.83         35.82         4.91 o
  -6  -5   2        341.00        344.45         9.39 o
  -5  -5   2       2902.13       2947.22        51.50 o
  -4  -5   2        845.01        930.46        19.64 o
  -3  -5   2       2074.40       2118.22        31.52 o
  -2  -5   2       3334.34       3329.40        49.31 o
  -1  -5   2       2204.80       2270.25        31.28 o
   0  -5   2      11529.03      12164.96       160.58 o
   1  -5   2        355.46        349.05         7.15 o
   2  -5   2       3429.37       3376.44        49.33 o
   3  -5   2         47.04         65.09         3.93 o
   4  -5   2         26.71         28.85         4.13 o
   5  -5   2        136.76        128.31         5.85 o
   6  -5   2        480.29        466.65        14.85 o
   7  -5   2         34.86         53.64        14.64 o
 -10  -4   2         17.77         17.26         9.96 o
  -9  -4   2       2226.92       2329.24        71.92 o
  -8  -4   2         30.72         30.58         5.95 o
  -7  -4   2       6623.58       6557.73       145.94 o
  -6  -4   2       1193.43       1202.57        22.56 o
  -5  -4   2        245.72        262.34         6.56 o
  -4  -4   2       6046.96       5960.29       115.72 o
  -3  -4   2       8156.82       8516.62       131.06 o
  -2  -4   2       8728.77       9554.59       187.04 o
  -1  -4   2       5810.70       6281.58        82.52 o
   0  -4   2         43.35         88.34         4.80 o
   1  -4   2        126.50        156.79         4.26 o
   2  -4   2       1457.43       1498.94        22.79 o
   3  -4   2       5323.08       5337.27        82.80 o
   4  -4   2        706.02        671.62        11.72 o
   5  -4   2       5135.00       5068.42        76.34 o
   6  -4   2        279.43        270.12        11.64 o
   7  -4   2        123.86        147.27         9.65 o
 -10  -3   2        216.03        189.05        18.05 o
  -9  -3   2        111.71        138.84        19.17 o
  -8  -3   2        497.90        512.23        19.02 o
  -7  -3   2        392.74        399.54        12.85 o
  -6  -3   2       5476.82       5346.38        98.23 o
  -5  -3   2        309.21        293.99         6.98 o
  -4  -3   2       7265.36       7305.11       130.39 o
  -3  -3   2       5870.01       5882.90        95.06 o
  -2  -3   2       5063.07       5088.06        99.20 o
  -1  -3   2      50975.67      51067.14      1136.62 o
   0  -3   2         99.41        105.61         3.08 o
   1  -3   2      18907.61      19604.14       326.25 o
   2  -3   2         18.46         18.82         1.91 o
   3  -3   2        323.13        289.10         6.09 o
   4  -3   2         13.67         12.38         2.54 o
   5  -3   2       2882.04       2958.64        44.98 o
   6  -3   2       2222.94       2188.64        35.64 o
   7  -3   2       1953.18       1992.77        46.50 o
   8  -3   2         58.54         75.37        13.16 o
  -9  -2   2        181.27        203.84        14.36 o
  -8  -2   2        618.02        593.07        17.11 o
  -7  -2   2         72.09         95.51         5.48 o
  -6  -2   2         88.28        106.16         4.06 o
  -5  -2   2        282.90        240.05         5.25 o
  -4  -2   2        587.68        599.98        13.36 o
  -3  -2   2        564.49        632.29        10.50 o
  -2  -2   2        578.05        654.83        10.67 o
  -1  -2   2       3569.75       3751.36        60.72 o
   0  -2   2       1420.30       1591.26        25.75 o
   1  -2   2         15.92         21.29         1.81 o
   2  -2   2      12858.14      13239.43       193.72 o
   3  -2   2       1145.85       1309.77        19.15 o
   4  -2   2      12446.21      12550.44       160.53 o
   5  -2   2       3855.36       3906.43        52.62 o
   6  -2   2       1869.82       1869.21        27.75 o
   7  -2   2       1518.95       1626.30        34.85 o
   8  -2   2         14.79         33.86        11.36 o
  -9  -1   2        295.55        369.16        23.12 o
  -8  -1   2         13.09         14.93         6.94 o
  -7  -1   2        807.33        872.24        21.30 o
  -6  -1   2       2249.45       2421.98        34.34 o
  -5  -1   2        802.53        707.76        10.93 o
  -4  -1   2        842.19        770.39         9.91 o
  -3  -1   2       8487.48       8717.08       102.55 o
  -2  -1   2       3977.82       4131.01        56.03 o
  -1  -1   2       4098.76       3944.44        52.66 o
   0  -1   2        972.33        936.34        21.08 o
   1  -1   2       3984.18       4077.64        59.75 o
   2  -1   2       3882.08       4443.87        62.32 o
   3  -1   2         50.79         58.59         2.03 o
   4  -1   2        851.58       1023.39        13.84 o
   5  -1   2        130.23        151.37         3.76 o
   6  -1   2         19.18         26.72         3.84 o
   7  -1   2         87.05         97.66         6.27 o
   8  -1   2         36.59         58.09         8.99 o
   9  -1   2         99.08        109.76        13.35 o
  -9   0   2        112.92        119.97        13.35 o
  -8   0   2         78.66         91.54        10.77 o
  -7   0   2         42.85         48.41         6.63 o
  -6   0   2       4093.04       4282.96        65.20 o
  -5   0   2        197.70        229.71         4.38 o
  -4   0   2      10121.50      10232.57       131.50 o
  -3   0   2        620.22        662.67         9.15 o
  -2   0   2      12501.85      13387.11       178.01 o
  -1   0   2       4946.71       5390.10        79.63 o
   1   0   2       1423.07       1311.77        62.19 o
   2   0   2       9367.49       9417.25       139.73 o
   3   0   2        800.74        932.86        12.92 o
   4   0   2       9132.22       9207.30       122.48 o
   5   0   2       2799.40       2976.42        40.04 o
   6   0   2        175.08        188.55         5.01 o
   7   0   2       1599.85       1690.40        32.63 o
   8   0   2         52.60         72.14         6.31 o
   9   0   2        407.60        434.02        16.41 o
  -9   1   2        138.04        162.68        14.95 o
  -8   1   2       1142.50       1152.19        35.88 o
  -7   1   2        364.91        408.49        16.50 o
  -6   1   2         12.83         18.09         2.94 o
  -5   1   2         15.10         33.25         2.80 o
  -4   1   2       3185.47       3213.50        44.12 o
  -3   1   2       5752.27       6014.17        80.35 o
  -2   1   2      14632.67      15496.81       206.68 o
  -1   1   2       4890.77       5039.37        70.88 o
   0   1   2       1100.64       1086.45        21.32 o
   2   1   2      35125.48      34220.87       598.51 o
   3   1   2       5057.50       5467.80        76.77 o
   4   1   2      13743.71      13794.12       211.03 o
   5   1   2        434.59        370.65         6.35 o
   6   1   2       2090.73       1971.17        32.70 o
   7   1   2         59.64         50.87         4.06 o
   8   1   2       1259.42       1315.39        25.99 o
   9   1   2         49.54         53.24         6.92 o
  -8   2   2        174.94        187.55        14.36 o
  -7   2   2       2546.98       2638.77        44.22 o
  -6   2   2        105.86        110.97         8.11 o
  -5   2   2       8896.49       8931.99       132.67 o
  -4   2   2       1351.50       1327.19        19.85 o
  -3   2   2       4662.08       4852.45        68.75 o
  -2   2   2       5462.22       5578.23        79.13 o
  -1   2   2         44.25         97.52         3.31 o
   0   2   2      12517.68      12445.88       193.09 o
   1   2   2      24014.27      24718.50       532.05 o
   2   2   2       3629.18       4004.97       121.53 o
   3   2   2        355.11        350.98         7.29 o
   4   2   2          9.67         36.52         2.04 o
   5   2   2       1382.68       1455.43        21.03 o
   6   2   2       2135.46       2239.97        33.69 o
   7   2   2       3295.96       3296.28        51.29 o
   8   2   2         21.47         24.68         4.43 o
   9   2   2        953.95        959.70        20.95 o
  10   2   2        139.15        158.38        11.86 o
  -8   3   2         19.47         34.00        13.54 o
  -7   3   2          2.56         21.37         6.38 o
  -6   3   2        405.89        375.52        11.69 o
  -5   3   2         34.46         38.44         3.90 o
  -4   3   2        809.45        781.36        13.23 o
  -3   3   2       2331.49       2321.38        35.24 o
  -2   3   2       1787.84       1734.46        26.23 o
  -1   3   2       8133.34       8380.09       139.88 o
   0   3   2      12076.90      13071.84       203.59 o
   1   3   2       8856.30       8640.90       139.37 o
   2   3   2      17708.58      18233.11       376.78 o
   3   3   2       6738.04       6663.09       190.27 o
   4   3   2        825.43        838.81        16.57 o
   5   3   2       1360.28       1279.27        19.20 o
   6   3   2         62.77         88.36         3.00 o
   7   3   2        159.65        198.75         5.93 o
   8   3   2        107.17         99.12         4.97 o
   9   3   2        177.72        183.51         7.08 o
  10   3   2         35.73         28.84         7.41 o
  -7   4   2        781.01        847.21        21.18 o
  -6   4   2         15.77          9.64         6.76 o
  -5   4   2       2195.60       2174.07        38.76 o
  -4   4   2        259.39        295.38         7.64 o
  -3   4   2         15.04         12.70         2.88 o
  -2   4   2        383.58        307.18         6.42 o
  -1   4   2       5738.46       5970.08        88.09 o
   0   4   2       1143.58       1164.57        18.62 o
   1   4   2        654.25        578.70        13.40 o
   2   4   2        967.53        861.59        14.64 o
   3   4   2       2344.26       2546.03        52.96 o
   4   4   2       2191.84       2241.81        51.24 o
   5   4   2       4200.50       4141.53        64.78 o
   6   4   2        630.26        537.29        10.39 o
   7   4   2       6010.84       6371.16        97.55 o
   8   4   2       1265.96       1259.84        22.95 o
   9   4   2        314.50        326.40         9.86 o
  10   4   2        569.25        547.73        19.19 o
  -6   5   2        110.61        111.64         8.95 o
  -5   5   2        937.76        889.83        18.43 o
  -4   5   2       2921.18       2849.07        54.95 o
  -3   5   2        508.31        526.74        12.25 o
  -2   5   2       1218.23       1143.17        21.30 o
  -1   5   2       5229.48       5584.77        83.03 o
   0   5   2        511.02        530.94         8.86 o
   1   5   2      15695.46      16117.55       228.65 o
   2   5   2        939.34        960.33        18.29 o
   3   5   2       3522.15       3242.28        58.99 o
   4   5   2         17.64         20.05         2.92 o
   5   5   2          2.18         16.67         2.63 o
   6   5   2        270.94        256.07         7.72 o
   7   5   2       1401.85       1417.85        28.35 o
   8   5   2       2172.31       2292.67        42.53 o
   9   5   2        290.59        292.66        10.48 o
  10   5   2        154.14        170.41         9.46 o
  -6   6   2          5.34         22.49        10.12 o
  -5   6   2         99.47         98.46         9.61 o
  -4   6   2       1750.53       1708.96        34.71 o
  -3   6   2         62.64         57.82         5.84 o
  -2   6   2       4918.96       4864.51        80.24 o
  -1   6   2        306.91        291.24         7.30 o
   0   6   2       6213.47       6306.77        93.49 o
   1   6   2         59.11         77.50         3.25 o
   2   6   2       2484.34       2471.22        38.54 o
   3   6   2       2304.22       2222.70        37.05 o
   4   6   2       5997.57       5793.24       105.06 o
   5   6   2        810.95        801.87        17.44 o
   6   6   2       4197.96       4200.17       104.34 o
   7   6   2        595.94        624.58        14.28 o
   8   6   2        116.06        111.12         5.44 o
   9   6   2       1050.83       1113.70        24.25 o
  10   6   2        232.79        248.53        13.36 o
  -5   7   2          1.98         17.62        10.19 o
  -4   7   2         58.29         61.72         9.11 o
  -3   7   2        115.31        139.70         8.99 o
  -2   7   2        116.56        107.08         5.24 o
  -1   7   2        103.95        102.29         4.58 o
   0   7   2         65.91         53.01         4.98 o
   1   7   2       1114.12       1035.61        16.19 o
   2   7   2        112.26         77.08         3.39 o
   3   7   2       2086.28       2042.61        38.16 o
   4   7   2        904.08        927.68        16.38 o
   5   7   2        132.97        136.20        10.35 o
   6   7   2        982.93        977.69        20.67 o
   7   7   2         90.72        104.35         5.75 o
   8   7   2        249.39        256.29        10.74 o
   9   7   2         67.34         71.38         8.56 o
  10   7   2         28.40         31.72         9.60 o
  -4   8   2       1589.22       1627.89        39.40 o
  -3   8   2        624.75        562.19        18.55 o
  -2   8   2       1999.66       2055.27        38.79 o
  -1   8   2       1598.21       1624.29        28.79 o
   0   8   2       1987.45       1911.35        32.65 o
   1   8   2         70.98         82.80         6.03 o
   2   8   2         12.91         12.39         4.23 o
   3   8   2        645.55        712.73        19.69 o
   4   8   2         19.90         32.58         3.64 o
   5   8   2        227.02        230.13         7.34 o
   6   8   2          9.49         21.46         3.37 o
   7   8   2         13.32         23.59         6.61 o
   8   8   2         90.87         82.84         8.14 o
   9   8   2        372.43        393.22        17.06 o
  10   8   2         51.71         44.22        11.62 o
  -3   9   2          4.18         22.47         9.85 o
  -2   9   2        138.60        154.38         9.97 o
  -1   9   2       1722.07       1796.00        36.08 o
   0   9   2         23.76         25.99         5.71 o
   1   9   2       3992.20       4038.34        90.63 o
   2   9   2        862.58        882.25        22.51 o
   3   9   2       2140.72       2150.26        62.27 o
   4   9   2       5209.45       5286.51       131.24 o
   5   9   2         91.47         81.71         5.15 o
   6   9   2       2489.37       2537.75        53.17 o
   7   9   2          9.15         20.74         6.47 o
   8   9   2        249.64        213.19        23.37 o
   9   9   2          3.57         13.27         9.63 o
  -2  10   2         20.10         29.12         9.02 o
  -1  10   2          2.15          4.09         8.62 o
   0  10   2        162.67        206.41        19.74 o
   1  10   2        612.10        651.38        33.27 o
   2  10   2       1328.82       1327.48        43.19 o
   3  10   2        972.33       1033.06        34.56 o
   4  10   2        336.43        347.66        13.73 o
   5  10   2        126.71        137.78         8.30 o
   6  10   2         50.34         45.02         6.49 o
   7  10   2       1480.36       1518.46        43.31 o
   8  10   2          0.00          3.57         8.61 o
   9  10   2       1432.64       1396.55        94.60 o
   0  11   2        715.76        649.68        37.22 o
   1  11   2        471.97        512.64        31.58 o
   2  11   2        368.51        418.46        29.33 o
   3  11   2       1129.18       1191.09        40.48 o
   4  11   2          1.44          8.77         8.26 o
   5  11   2       1388.77       1409.50        51.27 o
   6  11   2          4.05          9.55         7.08 o
   7  11   2         63.40         61.91        10.12 o
   8  11   2         96.64        102.87        11.30 o
   2  12   2        109.03         80.65        18.61 o
   3  12   2         37.56         41.73        17.48 o
   4  12   2         27.65         24.74        11.54 o
   5  12   2        120.71        113.13        11.06 o
   6  12   2        274.57        309.60        16.25 o
  -6 -12   3         13.20         35.98        11.03 o
  -5 -12   3         36.55         41.01        10.92 o
  -4 -12   3          2.01         15.23        18.05 o
  -3 -12   3         74.66         81.77        19.74 o
  -2 -12   3        151.48        148.89        21.99 o
  -7 -11   3        784.88        778.38        26.20 o
  -6 -11   3       1082.62       1166.39        33.52 o
  -5 -11   3        147.06        136.59        10.94 o
  -4 -11   3       1025.71       1055.86        42.83 o
  -3 -11   3        350.86        381.24        29.89 o
  -2 -11   3        297.22        366.57        29.33 o
  -1 -11   3         44.15         66.55        19.17 o
   0 -11   3        190.18        185.75        19.46 o
  -8 -10   3        809.14        870.34        28.17 o
  -7 -10   3        457.59        444.52        23.09 o
  -6 -10   3        700.57        656.82        26.27 o
  -5 -10   3        265.43        280.99        14.65 o
  -4 -10   3        558.35        569.54        18.91 o
  -3 -10   3       4922.73       5158.59       149.40 o
  -2 -10   3         95.47         93.05        15.79 o
  -1 -10   3       6005.66       5948.66       219.38 o
   0 -10   3        139.47        134.19         8.77 o
   1 -10   3       1481.31       1438.41        35.87 o
   2 -10   3        430.54        383.03        17.99 o
  -9  -9   3         14.78         29.17        14.53 o
  -8  -9   3         61.69         65.11         8.97 o
  -7  -9   3        316.95        365.17        17.58 o
  -6  -9   3        131.45        154.33         9.45 o
  -5  -9   3       1457.64       1409.80        30.58 o
  -4  -9   3       1143.59       1086.53        28.46 o
  -3  -9   3        129.93        126.95         7.42 o
  -2  -9   3          8.25         15.85         5.95 o
  -1  -9   3        637.45        644.33        16.26 o
   0  -9   3       1218.00       1280.78        25.46 o
   1  -9   3          5.06          5.08         5.81 o
   2  -9   3       1803.73       1821.46        42.43 o
   3  -9   3         94.79         89.18        10.63 o
  -9  -8   3         75.26         73.04         9.27 o
  -8  -8   3         66.96         58.09        11.64 o
  -7  -8   3         28.55         37.71         6.61 o
  -6  -8   3        441.38        484.09        14.46 o
  -5  -8   3        228.79        207.05        12.39 o
  -4  -8   3        691.46        747.32        17.37 o
  -3  -8   3         64.40         74.93         5.14 o
  -2  -8   3       2212.70       2144.35        34.55 o
  -1  -8   3       1419.59       1411.80        22.66 o
   0  -8   3        406.51        400.62        10.63 o
   1  -8   3        140.21        163.03         8.46 o
   2  -8   3        437.57        454.14        16.28 o
   3  -8   3        298.46        283.29        13.76 o
   4  -8   3         11.48         18.56         9.87 o
  -9  -7   3         13.73         13.19         9.56 o
  -8  -7   3         60.39         70.18         7.27 o
  -7  -7   3          2.04         -1.10         5.75 o
  -6  -7   3       1637.07       1690.38        34.05 o
  -5  -7   3         57.71         62.17         5.30 o
  -4  -7   3       2174.68       2291.69        64.81 o
  -3  -7   3        883.67        821.24        15.64 o
  -2  -7   3         36.91         37.78         2.60 o
  -1  -7   3        736.94        742.05        12.25 o
   0  -7   3        905.51        883.26        14.81 o
   1  -7   3        278.14        301.95         8.44 o
   2  -7   3        122.90        121.54         6.36 o
   3  -7   3        156.10        143.77         7.95 o
   4  -7   3       1033.30       1013.50        23.37 o
   5  -7   3        915.82        894.14        25.47 o
 -10  -6   3        984.97       1019.38        30.49 o
  -9  -6   3        181.85        162.26        11.47 o
  -8  -6   3       1224.45       1167.92        26.13 o
  -7  -6   3        855.30        890.71        19.27 o
  -6  -6   3        266.09        264.21         8.14 o
  -5  -6   3       2338.17       2324.42        43.55 o
  -4  -6   3       3100.89       3178.05        55.12 o
  -3  -6   3       2568.45       2672.51        47.46 o
  -2  -6   3        720.80        759.96        11.59 o
  -1  -6   3       1790.21       1724.52        24.04 o
   0  -6   3       3188.41       3265.76        47.14 o
   1  -6   3         82.04         84.40         3.68 o
   2  -6   3       7806.91       7942.29       139.97 o
   3  -6   3        875.49        850.23        17.97 o
   4  -6   3       1134.67       1101.10        21.65 o
   5  -6   3         95.70         95.04         6.26 o
   6  -6   3         26.09         38.54         7.75 o
 -10  -5   3        163.09        144.89        12.26 o
  -9  -5   3       2223.69       2331.43        71.80 o
  -8  -5   3        387.40        394.90        14.59 o
  -7  -5   3       4060.94       4114.17        86.35 o
  -6  -5   3         42.77         41.12         4.01 o
  -5  -5   3       6213.23       6274.40       120.87 o
  -4  -5   3       5481.95       5481.23       105.71 o
  -3  -5   3         66.10         60.31         3.01 o
  -2  -5   3       9000.23       9422.83       131.65 o
  -1  -5   3       2131.00       2191.77        29.40 o
   0  -5   3       9053.93       9321.50       123.31 o
   1  -5   3       1797.70       1795.04        27.67 o
   2  -5   3        108.68        126.85         5.53 o
   3  -5   3        609.98        596.50        14.22 o
   4  -5   3       1930.54       1940.82        31.96 o
   5  -5   3       2717.80       2700.32        43.80 o
   6  -5   3        322.90        304.94        11.05 o
   7  -5   3        868.86        907.96        28.71 o
 -10  -4   3          8.74         13.76        11.94 o
  -9  -4   3        173.61        149.36        12.59 o
  -8  -4   3         15.47          8.97         7.93 o
  -7  -4   3        422.40        453.25        14.23 o
  -6  -4   3         61.63         62.80         3.73 o
  -5  -4   3        574.83        610.05        13.71 o
  -4  -4   3       2591.08       2758.53        42.82 o
  -3  -4   3       1324.00       1336.71        21.16 o
  -2  -4   3       5210.71       5463.27        75.24 o
  -1  -4   3       6898.06       7274.92        99.12 o
   0  -4   3       2442.19       2643.20        39.84 o
   1  -4   3      21875.98      22238.76       343.06 o
   2  -4   3        611.47        617.36        11.07 o
   3  -4   3       6380.92       6399.44        99.17 o
   4  -4   3       2061.81       2072.37        31.27 o
   5  -4   3         94.62         95.04         5.01 o
   6  -4   3        273.68        294.64         9.18 o
   7  -4   3        341.92        368.28        13.72 o
 -10  -3   3         12.39         23.01        12.96 o
  -9  -3   3        470.25        489.09        23.58 o
  -8  -3   3        120.59        113.91         9.76 o
  -7  -3   3       1777.54       1805.45        42.36 o
  -6  -3   3        623.08        561.15        12.51 o
  -5  -3   3        831.01        837.75        13.78 o
  -4  -3   3        769.15        778.90        12.93 o
  -3  -3   3         40.76         44.64         2.01 o
  -2  -3   3        268.03        395.13         6.08 o
  -1  -3   3       1250.17       1333.84        22.55 o
   0  -3   3         57.17         37.80         2.40 o
   1  -3   3        365.77        338.13         7.16 o
   2  -3   3        162.30        132.93         4.13 o
   3  -3   3        417.25        498.44         8.82 o
   4  -3   3       1218.72       1183.39        17.56 o
   5  -3   3       1008.00       1019.50        16.93 o
   6  -3   3       1279.34       1236.79        21.28 o
   7  -3   3       1187.22       1260.05        31.64 o
   8  -3   3        769.94        753.98        28.51 o
  -9  -2   3        451.63        472.61        23.30 o
  -8  -2   3         28.89         34.90         9.69 o
  -7  -2   3       2768.20       2928.59        75.63 o
  -6  -2   3        285.33        272.34         7.26 o
  -5  -2   3       1323.18       1300.23        22.42 o
  -4  -2   3       2269.01       2241.24        39.47 o
  -3  -2   3        746.75        680.69         9.91 o
  -2  -2   3       2260.76       2328.49        29.87 o
  -1  -2   3      30576.03      28852.80       413.15 o
   0  -2   3        721.02        756.05        12.12 o
   1  -2   3      12872.63      13258.01       206.18 o
   2  -2   3        190.16        190.69         3.98 o
   3  -2   3        453.64        402.00         7.37 o
   4  -2   3        906.51        997.76        14.08 o
   5  -2   3        549.11        590.33         9.39 o
   6  -2   3         72.18         87.83         5.06 o
   7  -2   3        824.05        882.94        23.32 o
   8  -2   3        267.58        304.04        21.15 o
  -9  -1   3        366.28        417.33        31.02 o
  -8  -1   3        379.30        399.60        15.20 o
  -7  -1   3        301.23        314.79        12.34 o
  -6  -1   3       1003.64        948.67        15.30 o
  -5  -1   3        644.74        609.54         9.14 o
  -4  -1   3      11065.57      11034.59       130.17 o
  -3  -1   3       3547.40       3499.73        42.84 o
  -2  -1   3      27783.65      26482.32       391.14 o
  -1  -1   3       3714.72       3845.13        51.52 o
   0  -1   3          6.76          6.94         1.49 o
   1  -1   3       3704.77       3860.58        59.66 o
   2  -1   3      21162.17      22685.44       330.43 o
   3  -1   3       2313.25       2368.08        33.23 o
   4  -1   3       6596.04       6441.99        82.55 o
   5  -1   3        121.77        161.24         3.72 o
   6  -1   3       1643.66       1623.87        24.63 o
   7  -1   3       3585.66       3797.88        62.60 o
   8  -1   3        289.91        327.11        13.57 o
   9  -1   3        694.13        804.75        53.01 o
  -9   0   3        172.25        184.03        14.34 o
  -8   0   3       1171.17       1268.73        37.88 o
  -7   0   3        306.18        324.33        14.65 o
  -6   0   3       3571.63       3707.68        49.09 o
  -5   0   3         27.66         30.68         2.01 o
  -4   0   3        151.64        147.16         3.42 o
  -3   0   3        761.34        625.19         8.57 o
  -2   0   3       3348.22       3012.82        39.01 o
  -1   0   3      34572.68      33569.45       490.51 o
   0   0   3        140.05        119.00         3.10 o
   1   0   3       1916.19       1965.85        34.52 o
   2   0   3        335.85        431.86         6.59 o
   3   0   3       2022.60       2059.47        27.15 o
   4   0   3      22746.68      24058.26       319.72 o
   5   0   3        792.81        877.05        12.48 o
   6   0   3       4335.86       4237.82        59.34 o
   7   0   3        491.97        484.89        10.70 o
   8   0   3        127.62        113.53         5.95 o
   9   0   3          0.54         19.17        10.77 o
  -8   1   3        132.49        119.08        12.56 o
  -7   1   3        177.75        191.17         7.13 o
  -6   1   3        465.99        484.69         9.53 o
  -5   1   3       3319.56       3116.74        46.44 o
  -4   1   3       4937.36       4995.50        67.04 o
  -3   1   3      15748.49      16518.91       219.40 o
  -2   1   3       5692.20       5576.01        74.46 o
  -1   1   3         57.05         66.62         2.07 o
   0   1   3       1183.62       1038.90        16.08 o
   1   1   3       2375.33       2558.41        56.90 o
   2   1   3       1722.57       1651.46        29.79 o
   3   1   3       1557.86       1499.12        22.05 o
   4   1   3        953.17        951.07        13.84 o
   5   1   3        116.49        107.41         3.62 o
   6   1   3        558.91        617.39        10.14 o
   7   1   3        572.42        576.39        10.93 o
   8   1   3         27.86         24.01         4.71 o
   9   1   3        630.96        646.24        16.19 o
  -8   2   3        630.62        690.26        28.11 o
  -7   2   3        351.00        331.92        10.55 o
  -6   2   3         60.41         51.55         4.58 o
  -5   2   3         12.98         22.72         3.20 o
  -4   2   3       1646.71       1630.39        25.21 o
  -3   2   3        231.13        228.07         7.33 o
  -2   2   3       1597.99       1751.42        23.83 o
  -1   2   3       7199.56       7627.36       101.42 o
   0   2   3        651.25        858.55        12.17 o
   1   2   3      10444.36      10707.22       180.03 o
   2   2   3      14786.50      15693.57       422.33 o
   3   2   3       9570.72       9261.66       205.06 o
   4   2   3      15175.51      15714.17       251.61 o
   5   2   3        461.04        395.73         6.48 o
   6   2   3       2645.50       2723.89        38.87 o
   7   2   3        462.05        457.03         9.25 o
   8   2   3         53.32         54.09         4.22 o
   9   2   3         24.44         17.61         6.05 o
  10   2   3         12.02         15.51         7.59 o
  -7   3   3       2040.00       2079.11        42.07 o
  -6   3   3         20.92         22.79         4.76 o
  -5   3   3       7417.53       7406.70       114.21 o
  -4   3   3         47.31         49.13         3.27 o
  -3   3   3       1653.82       1619.86        25.01 o
  -2   3   3       5432.13       5754.73        76.97 o
  -1   3   3         12.38         21.73         1.72 o
   0   3   3       4239.47       4029.71        56.93 o
   1   3   3       4573.54       4623.03        76.88 o
   2   3   3       3978.28       4054.86        75.24 o
   3   3   3       4499.48       4943.88       146.91 o
   4   3   3        811.65        910.46        21.35 o
   5   3   3       3743.81       3644.89        62.46 o
   6   3   3        543.95        521.58         8.48 o
   7   3   3       3210.94       3338.09        49.81 o
   8   3   3        218.03        205.14         7.03 o
   9   3   3       1471.86       1506.62        27.62 o
  10   3   3        487.29        503.42        15.64 o
  -7   4   3        314.29        320.03        12.64 o
  -6   4   3        373.14        332.62        11.20 o
  -5   4   3       3210.25       3139.84        54.91 o
  -4   4   3         27.91         17.63         3.93 o
  -3   4   3       3860.90       3617.35        57.03 o
  -2   4   3       5515.81       5638.95        82.46 o
  -1   4   3         23.76         32.57         3.81 o
   0   4   3       1027.47        911.47        14.17 o
   1   4   3      16739.82      17239.89       246.97 o
   2   4   3        361.75        365.23         7.15 o
   3   4   3      24457.12      24191.89       447.83 o
   4   4   3        370.91        328.96         9.72 o
   5   4   3       4599.02       4717.49        89.55 o
   6   4   3       1055.88       1106.30        18.76 o
   7   4   3        606.11        645.45        10.54 o
   8   4   3        481.18        530.36        11.57 o
   9   4   3       1097.90       1115.86        21.06 o
  10   4   3        895.38        874.04        21.14 o
  -6   5   3        491.64        443.52        15.10 o
  -5   5   3         44.11         40.79         6.53 o
  -4   5   3         14.77         19.90         5.57 o
  -3   5   3         73.29        109.70         7.36 o
  -2   5   3       3589.09       3387.98        53.54 o
  -1   5   3        244.67        302.58         6.27 o
   0   5   3      10545.05      10986.35       170.15 o
   1   5   3          8.05         11.56         1.65 o
   2   5   3       4216.98       4188.21        66.30 o
   3   5   3       1220.15       1233.08        25.98 o
   4   5   3       1243.19       1222.07        26.15 o
   5   5   3        816.73        811.01        20.34 o
   6   5   3       4709.96       4677.06        90.76 o
   7   5   3        101.60         93.93         4.61 o
   8   5   3       1603.42       1671.96        31.64 o
   9   5   3        556.81        580.92        14.73 o
  10   5   3         66.97         66.04         7.13 o
  -6   6   3        168.12        160.65        12.12 o
  -5   6   3       1097.74       1154.55        29.73 o
  -4   6   3        256.28        203.71        12.62 o
  -3   6   3        115.45        135.12         8.59 o
  -2   6   3        116.30        103.78         4.75 o
  -1   6   3        190.78        236.88         7.27 o
   0   6   3         74.89         63.95         2.71 o
   1   6   3         75.46         89.57         3.36 o
   2   6   3        822.31        876.31        13.46 o
   3   6   3          6.83         16.20         1.91 o
   4   6   3        585.58        562.46        11.18 o
   5   6   3       1978.01       2032.30        38.09 o
   6   6   3       1245.20       1159.44        21.57 o
   7   6   3        800.45        700.95        22.85 o
   8   6   3        679.46        676.17        15.62 o
   9   6   3         55.75         51.01         6.80 o
  10   6   3          3.77          5.57         7.53 o
  -5   7   3        196.17        201.57        12.68 o
  -4   7   3       1208.49       1293.80        31.69 o
  -3   7   3        292.62        243.85        12.48 o
  -2   7   3       6362.55       6504.24       107.01 o
  -1   7   3        209.03        224.34         8.60 o
   0   7   3       6014.66       6064.86        90.96 o
   1   7   3       2782.14       2781.07        41.17 o
   2   7   3       2698.86       2641.03        38.52 o
   3   7   3       2260.99       2307.59        41.07 o
   4   7   3       1137.72       1171.99        20.23 o
   5   7   3        390.85        382.82         8.73 o
   6   7   3        607.10        569.40        12.16 o
   7   7   3         69.11         66.62         6.90 o
   8   7   3          0.41         11.95         4.83 o
   9   7   3        109.32         99.26         7.65 o
  10   7   3        110.10        103.70         9.30 o
  -4   8   3        298.38        300.16        15.39 o
  -3   8   3        281.44        257.67        12.34 o
  -2   8   3         48.66         67.13         6.07 o
  -1   8   3        700.44        708.35        14.42 o
   0   8   3       2168.34       2192.52        37.01 o
   1   8   3       3900.27       3919.79        74.62 o
   2   8   3         48.38         46.17         4.37 o
   3   8   3        754.01        781.48        15.57 o
   4   8   3        936.20        974.70        17.79 o
   5   8   3       1951.79       1912.92        32.71 o
   6   8   3       7289.44       7224.24       130.37 o
   7   8   3         32.08         28.25         9.46 o
   8   8   3       2259.94       2221.00        51.65 o
   9   8   3          3.61          9.14         6.54 o
  10   8   3         57.38         46.71        11.99 o
  -3   9   3       1319.25       1292.34        32.89 o
  -2   9   3         76.79         98.63         7.73 o
  -1   9   3       2260.02       2172.17        49.99 o
   0   9   3        786.45        813.23        37.22 o
   1   9   3         60.60         54.51         7.02 o
   2   9   3       1787.62       1753.12        48.27 o
   3   9   3        517.16        509.79        15.94 o
   4   9   3       2157.80       2118.02        38.21 o
   5   9   3        182.97        178.95         7.05 o
   6   9   3         76.14         77.73         6.50 o
   7   9   3        322.18        322.77        19.92 o
   8   9   3         14.86         28.66         8.47 o
   9   9   3        812.77        829.31        41.27 o
  -1  10   3        537.46        539.29        36.94 o
   0  10   3          0.65          7.90        15.23 o
   1  10   3         12.10         31.58        14.10 o
   2  10   3        341.21        329.47        20.58 o
   3  10   3        653.41        660.71        20.61 o
   4  10   3        525.50        508.76        21.48 o
   5  10   3       1232.28       1249.59        37.88 o
   6  10   3        108.41        132.26         9.12 o
   7  10   3        668.81        644.98        22.55 o
   8  10   3         64.72         69.52         9.05 o
   9  10   3         17.14         11.94        16.07 o
   0  11   3          1.70         16.35        18.05 o
   1  11   3        452.50        501.36        31.02 o
   2  11   3        155.90        148.89        18.05 o
   3  11   3        782.36        784.32        29.94 o
   4  11   3        140.76        164.08        10.43 o
   5  11   3        709.04        725.33        22.45 o
   6  11   3         23.92         32.09         7.13 o
   7  11   3        299.81        323.92        27.83 o
   8  11   3         10.80         16.91         9.65 o
   2  12   3         19.82         25.94        17.48 o
   3  12   3        235.43        286.49        22.56 o
   4  12   3         99.30         97.28        12.69 o
   5  12   3        386.23        471.25        19.67 o
   6  12   3        478.02        519.93        20.55 o
  -5 -12   4        564.38        589.31        22.80 o
  -4 -12   4       1840.46       1761.82        73.31 o
  -3 -12   4         34.52         53.58        19.74 o
  -7 -11   4        677.10        764.88        30.70 o
  -6 -11   4        495.45        518.75        20.81 o
  -5 -11   4         46.28         51.40        10.20 o
  -4 -11   4        140.28        142.41        14.69 o
  -3 -11   4        425.91        457.37        32.71 o
  -2 -11   4         26.28         42.86        18.05 o
  -1 -11   4       2022.25       2122.75        85.72 o
   0 -11   4         50.33         73.08        10.30 o
  -8 -10   4        351.37        358.96        17.98 o
  -7 -10   4        502.13        574.50        22.42 o
  -6 -10   4         96.07         84.38        10.50 o
  -5 -10   4        503.04        540.86        19.53 o
  -4 -10   4          5.05          8.66         8.13 o
  -3 -10   4        422.09        449.00        16.48 o
  -2 -10   4          0.78         29.89        15.23 o
  -1 -10   4          1.40         15.85         9.87 o
   0 -10   4         65.09         87.69        11.23 o
   1 -10   4        230.13        268.05        18.70 o
   2 -10   4        131.14        148.52        11.42 o
  -9  -9   4        443.80        475.15        23.46 o
  -8  -9   4        153.43        150.72        15.99 o
  -7  -9   4        708.61        687.10        20.77 o
  -6  -9   4         11.41         32.94         8.49 o
  -5  -9   4        459.59        472.87        16.07 o
  -4  -9   4        149.73        135.06         9.11 o
  -3  -9   4       1286.97       1259.86        29.62 o
  -2  -9   4        318.80        341.47        12.23 o
  -1  -9   4        998.99       1002.42        20.41 o
   0  -9   4        629.78        648.50        15.40 o
   1  -9   4        868.31        851.27        19.29 o
   2  -9   4        146.09        150.30        10.71 o
   3  -9   4        189.89        169.97        14.27 o
  -9  -8   4         68.73         70.07        12.51 o
  -8  -8   4         24.35         35.63         8.21 o
  -7  -8   4         66.93         68.82         7.47 o
  -6  -8   4       1697.58       1667.52        35.12 o
  -5  -8   4        129.46        153.84         7.31 o
  -4  -8   4       3317.78       3372.79        66.14 o
  -3  -8   4        609.21        576.07        15.65 o
  -2  -8   4       2278.73       2209.62        37.18 o
  -1  -8   4       2522.31       2569.69        44.16 o
   0  -8   4         25.85         35.76         4.80 o
   1  -8   4       2641.63       2672.32        49.54 o
   2  -8   4       1552.18       1467.53        34.84 o
   3  -8   4         82.23        103.78         9.98 o
   4  -8   4        163.42        177.51        14.66 o
  -9  -7   4         28.78         39.72        12.57 o
  -8  -7   4       1895.23       1856.25        67.40 o
  -7  -7   4         14.97         15.86         6.23 o
  -6  -7   4        703.77        668.75        15.96 o
  -5  -7   4        692.43        673.63        17.70 o
  -4  -7   4       2810.82       2699.22        50.24 o
  -3  -7   4       2330.06       2425.71        39.13 o
  -2  -7   4       3683.71       3690.01        46.24 o
  -1  -7   4       3539.44       3501.87        53.39 o
   0  -7   4        218.00        184.99         6.68 o
   1  -7   4         55.92         63.91         4.52 o
   2  -7   4       2396.33       2450.35        45.04 o
   3  -7   4         11.71         21.20         6.58 o
   4  -7   4       7564.68       7389.42       137.79 o
   5  -7   4          1.99         12.93         8.28 o
  -9  -6   4         17.42          1.89         9.67 o
  -8  -6   4         72.60         66.15        10.91 o
  -7  -6   4       1456.45       1437.00        35.69 o
  -6  -6   4          7.44         15.49         5.72 o
  -5  -6   4       8160.85       8313.30       159.83 o
  -4  -6   4       1271.12       1288.04        21.32 o
  -3  -6   4       3620.73       3489.75        51.73 o
  -2  -6   4       7912.09       8074.37        99.96 o
  -1  -6   4        134.32        137.80         3.95 o
   0  -6   4       6811.09       6929.46        91.55 o
   1  -6   4          9.52          9.96         3.15 o
   2  -6   4        637.90        551.32        12.74 o
   3  -6   4        554.28        537.27        13.27 o
   4  -6   4        342.77        351.58        11.47 o
   5  -6   4        218.17        206.43         9.21 o
   6  -6   4        756.98        766.76        18.60 o
 -10  -5   4        198.21        229.38        16.52 o
  -9  -5   4         29.86         22.38        11.08 o
  -8  -5   4       1030.63       1093.19        33.00 o
  -7  -5   4         17.72         18.01         5.42 o
  -6  -5   4        196.53        206.12         7.87 o
  -5  -5   4         77.50         87.64         4.54 o
  -4  -5   4          2.43          4.75         2.21 o
  -3  -5   4         93.45         76.92         3.79 o
  -2  -5   4        128.49        144.07         3.40 o
  -1  -5   4       1094.99       1150.77        15.55 o
   0  -5   4         88.82         82.28         3.17 o
   1  -5   4       3938.41       3946.35        59.32 o
   2  -5   4       3149.17       3407.52        53.62 o
   3  -5   4       3843.73       3715.10        58.50 o
   4  -5   4       1812.72       1859.33        30.70 o
   5  -5   4       1607.81       1529.96        26.37 o
   6  -5   4        617.08        636.65        15.61 o
   7  -5   4         19.42         20.46         7.59 o
  -9  -4   4        105.56         96.80        12.12 o
  -8  -4   4        302.08        301.87        18.65 o
  -7  -4   4       2184.78       2277.67        52.92 o
  -6  -4   4         77.30         69.12         4.07 o
  -5  -4   4       2580.86       2531.62        39.92 o
  -4  -4   4        671.91        641.04        11.13 o
  -3  -4   4       2062.50       2117.03        34.88 o
  -2  -4   4      14719.28      15530.83       230.59 o
  -1  -4   4         39.71         40.12         2.28 o
   0  -4   4        721.04        679.02        11.07 o
   1  -4   4        668.69        746.52        13.64 o
   2  -4   4          2.43          9.93         2.36 o
   3  -4   4        881.19        968.58        16.54 o
   4  -4   4         97.44        128.08         4.97 o
   5  -4   4        324.87        344.25         8.59 o
   6  -4   4         11.52         20.30         5.40 o
   7  -4   4        619.55        689.04        18.65 o
  -9  -3   4          0.43          5.08        10.77 o
  -8  -3   4        266.23        250.03        14.93 o
  -7  -3   4       2381.50       2399.73        62.42 o
  -6  -3   4         66.98         76.40         4.22 o
  -5  -3   4       9588.60       9549.77       138.37 o
  -4  -3   4       1980.78       1891.16        28.49 o
  -3  -3   4       6164.82       6071.55        77.60 o
  -2  -3   4       1006.00       1157.12        16.10 o
  -1  -3   4       3156.37       2983.96        43.08 o
   0  -3   4        875.59        992.17        15.56 o
   1  -3   4      25395.87      25736.41       383.15 o
   2  -3   4          9.28         15.23         2.05 o
   3  -3   4      12064.48      12353.49       180.92 o
   4  -3   4        337.03        357.74         7.44 o
   5  -3   4          8.13          9.41         3.33 o
   6  -3   4       1665.85       1745.53        28.89 o
   7  -3   4       1216.87       1257.52        31.56 o
   8  -3   4        372.84        474.31        19.41 o
  -9  -2   4        402.16        454.55        31.58 o
  -8  -2   4       1351.05       1429.27        40.75 o
  -7  -2   4        715.68        724.64        23.40 o
  -6  -2   4        917.22        958.96        17.51 o
  -5  -2   4        482.90        493.21         9.98 o
  -4  -2   4       4050.12       4078.70        51.56 o
  -3  -2   4       1746.56       1556.71        21.88 o
  -2  -2   4      16816.86      16787.90       214.67 o
  -1  -2   4         48.95         44.76         2.84 o
   0  -2   4      17595.76      17068.60       260.35 o
   1  -2   4        869.88        895.16        14.51 o
   2  -2   4        466.80        491.20         8.08 o
   3  -2   4      18719.06      19862.13       279.29 o
   4  -2   4       2840.97       2907.55        39.44 o
   5  -2   4       1829.85       1704.64        22.83 o
   6  -2   4       2737.64       2708.90        41.31 o
   7  -2   4        548.03        558.56        17.24 o
   8  -2   4         38.51         51.24         9.11 o
  -9  -1   4        445.93        459.06        31.58 o
  -8  -1   4       1729.72       1810.32        71.62 o
  -7  -1   4       1199.19       1205.74        34.79 o
  -6  -1   4       1896.84       1835.36        29.03 o
  -5  -1   4       1045.19        975.71        13.71 o
  -4  -1   4       3864.46       3916.13        46.96 o
  -3  -1   4        242.29        258.75         4.51 o
  -2  -1   4        225.49        187.48         5.80 o
  -1  -1   4        645.34        832.96        15.35 o
   0  -1   4       9449.32       9335.38       215.14 o
   1  -1   4       3256.98       3044.53        47.35 o
   2  -1   4        201.32        188.44         3.69 o
   3  -1   4         94.59        152.92         3.95 o
   4  -1   4        150.18        139.86         3.22 o
   5  -1   4        340.43        328.24         5.40 o
   6  -1   4       4034.27       4061.62        55.17 o
   7  -1   4         60.91         75.24         5.02 o
   8  -1   4        905.60        941.73        22.82 o
   9  -1   4        191.63        207.89        27.63 o
  -9   0   4         72.76        103.20        20.30 o
  -8   0   4        348.21        332.74        26.51 o
  -7   0   4         15.72         14.78         8.07 o
  -6   0   4          1.79         15.87         2.69 o
  -5   0   4        304.52        299.33         5.45 o
  -4   0   4       7292.73       7415.00        84.71 o
  -3   0   4        500.63        422.88         6.50 o
  -2   0   4       8997.60       9097.71       125.70 o
  -1   0   4      12428.58      13073.34       167.61 o
   0   0   4      11582.29      10950.39       147.57 o
   1   0   4      18953.56      18922.15       374.24 o
   2   0   4      12446.15      12510.24       165.02 o
   3   0   4       1741.00       1706.50        22.64 o
   4   0   4       2117.27       2538.70        33.51 o
   5   0   4         98.21        123.97         3.20 o
   6   0   4         74.88         86.30         3.27 o
   7   0   4         64.09         68.01         4.48 o
   8   0   4          1.09          6.32         4.96 o
   9   0   4        115.05        128.44        11.72 o
  -8   1   4       1512.44       1635.18        47.65 o
  -7   1   4         37.82         40.96         4.56 o
  -6   1   4       2798.20       2740.12        40.58 o
  -5   1   4        360.39        328.55         6.58 o
  -4   1   4        154.09        178.60         4.47 o
  -3   1   4       3021.74       3127.40        42.13 o
  -2   1   4       2465.50       2543.80        34.43 o
  -1   1   4       3813.90       3822.79        58.70 o
   0   1   4       8223.28       8710.71       133.13 o
   1   1   4      13063.05      13062.15       221.85 o
   2   1   4       2791.63       3023.24        49.43 o
   3   1   4       1551.84       1545.11        23.99 o
   4   1   4      10836.17      10639.61       149.08 o
   5   1   4        152.17        131.91         3.66 o
   6   1   4       9442.45       9481.80       132.93 o
   7   1   4        234.13        219.78         6.61 o
   8   1   4        665.18        680.39        13.92 o
   9   1   4        346.08        359.34        10.92 o
  -8   2   4        277.23        285.06        16.94 o
  -7   2   4          7.53         14.39         5.21 o
  -6   2   4        188.72        187.07         8.20 o
  -5   2   4       3336.22       3184.65        49.78 o
  -4   2   4       1493.78       1437.94        21.11 o
  -3   2   4       5751.73       5399.52        72.33 o
  -2   2   4         15.09         32.75         2.57 o
  -1   2   4       2072.39       2181.32        29.41 o
   0   2   4      27174.49      28386.89       458.34 o
   1   2   4       6728.61       6999.56       117.92 o
   2   2   4       9252.56       9305.86       177.47 o
   3   2   4       1315.13       1214.57        27.54 o
   4   2   4       1088.99       1297.08        21.43 o
   5   2   4        169.46        187.87         3.90 o
   6   2   4        524.30        561.83        14.29 o
   7   2   4       3150.45       3272.53        50.90 o
   8   2   4        598.56        623.53        12.00 o
   9   2   4       2069.72       2158.23        40.52 o
  10   2   4         27.04         37.06         7.59 o
  -7   3   4          3.71         13.55         6.87 o
  -6   3   4        589.87        553.31        12.91 o
  -5   3   4        376.13        364.88         9.96 o
  -4   3   4        253.88        292.80         7.12 o
  -3   3   4       7055.34       6886.89        96.12 o
  -2   3   4        234.05        190.54         4.21 o
  -1   3   4       6918.75       6979.15        96.95 o
   0   3   4       2746.89       2934.86        39.42 o
   1   3   4       1854.25       1970.79        29.14 o
   2   3   4        456.94        526.75        12.62 o
   3   3   4       7107.79       6992.85       195.41 o
   4   3   4        286.97        318.96        16.92 o
   5   3   4       9455.90       9484.89       161.48 o
   6   3   4         37.20         40.87         2.13 o
   7   3   4       1869.76       1948.06        29.40 o
   8   3   4        754.73        796.74        14.20 o
   9   3   4        509.79        516.61        12.38 o
  10   3   4        433.77        442.39        14.46 o
  -7   4   4          2.19         10.83         7.50 o
  -6   4   4          2.54          4.57         7.99 o
  -5   4   4          1.83          8.00         4.68 o
  -4   4   4        330.54        332.48         8.70 o
  -3   4   4        386.22        387.90         9.19 o
  -2   4   4          0.80         11.05         2.51 o
  -1   4   4         75.62        104.04         4.42 o
   0   4   4         56.03         41.34         3.47 o
   1   4   4       2112.70       2443.96        43.05 o
   2   4   4       5948.69       6375.68       110.62 o
   3   4   4       1575.75       1566.76        29.51 o
   4   4   4       2383.91       2534.74        60.50 o
   5   4   4        375.08        343.82        11.38 o
   6   4   4          9.22         22.25         2.57 o
   7   4   4         69.82         83.74         2.97 o
   8   4   4        200.16        227.37         6.27 o
   9   4   4          5.71         10.43         4.35 o
  10   4   4        108.29        127.33         6.94 o
  -6   5   4        604.12        592.77        17.47 o
  -5   5   4       3052.28       3024.83        58.63 o
  -4   5   4        331.82        281.52        10.84 o
  -3   5   4       6063.06       6023.09       107.69 o
  -2   5   4         36.60         35.56         3.43 o
  -1   5   4       2991.01       3144.18        47.24 o
   0   5   4        143.54        133.05         3.89 o
   1   5   4         29.56         35.39         2.08 o
   2   5   4        648.92        681.58        12.73 o
   3   5   4       6701.10       7142.56       130.60 o
   4   5   4        368.16        349.40         7.52 o
   5   5   4        291.88        264.04         9.61 o
   6   5   4        468.54        395.71        11.43 o
   7   5   4        196.01        184.93         8.06 o
   8   5   4          0.44          5.75         3.00 o
   9   5   4        536.27        528.11        11.94 o
  10   5   4          0.26          3.28         6.31 o
  -5   6   4        248.45        242.18        12.14 o
  -4   6   4        159.23        148.37        12.75 o
  -3   6   4         18.23         14.03         5.07 o
  -2   6   4       4581.28       4530.84        74.67 o
  -1   6   4         46.36         54.62         4.56 o
   0   6   4      12042.49      12127.21       188.33 o
   1   6   4       1527.78       1561.89        25.36 o
   2   6   4       7435.60       7605.60       118.96 o
   3   6   4       3888.61       3909.30        59.84 o
   4   6   4        580.49        584.13        12.31 o
   5   6   4       5794.65       5710.81        98.99 o
   6   6   4        531.97        481.67        11.62 o
   7   6   4       1762.33       1567.76        84.95 o
   8   6   4        202.20        195.30        14.12 o
   9   6   4        123.71        141.44         9.00 o
  10   6   4        138.23        137.28         9.70 o
  -5   7   4         14.94         31.00        10.41 o
  -4   7   4        663.42        696.14        21.48 o
  -3   7   4        120.84        112.78         8.68 o
  -2   7   4        450.61        435.61        10.69 o
  -1   7   4        166.94        162.98         6.20 o
   0   7   4        387.20        401.80         8.86 o
   1   7   4        478.36        443.46         8.81 o
   2   7   4       4007.90       4064.54        70.86 o
   3   7   4      10071.15      10333.07       179.03 o
   4   7   4       1484.65       1435.75        22.62 o
   5   7   4        248.06        230.91         5.54 o
   6   7   4       2119.38       2100.63        38.05 o
   7   7   4         99.23        130.75        26.79 o
   8   7   4       4877.07       4709.24       172.85 o
   9   7   4         20.02         21.09         7.26 o
  10   7   4        804.11        815.03        26.25 o
  -4   8   4         40.48         52.60        10.52 o
  -3   8   4        393.76        378.56        16.28 o
  -2   8   4        137.90        162.16         9.27 o
  -1   8   4       1489.33       1439.05        25.50 o
   0   8   4        443.92        429.62        11.09 o
   1   8   4       2101.88       2190.08        42.60 o
   2   8   4        443.27        415.68        14.55 o
   3   8   4         58.26         55.65         4.13 o
   4   8   4       1567.47       1553.62        28.31 o
   5   8   4        458.93        436.31         9.34 o
   6   8   4        199.47        213.55         6.72 o
   7   8   4          1.34          8.46        11.88 o
   8   8   4          0.40         17.11        13.72 o
   9   8   4        216.05        208.55        10.74 o
  10   8   4         29.09         29.17         9.61 o
  -3   9   4        269.69        283.29        13.56 o
  -2   9   4        540.91        566.41        18.77 o
  -1   9   4        369.14        354.35        14.67 o
   0   9   4        827.71        900.08        40.04 o
   1   9   4          1.57         -3.61         6.40 o
   2   9   4        277.22        263.86        13.81 o
   3   9   4        543.96        471.05        14.29 o
   4   9   4        496.98        509.76        11.83 o
   5   9   4        266.17        271.41         8.24 o
   6   9   4        981.81       1022.50        19.75 o
   7   9   4        512.81        514.13        27.92 o
   8   9   4        542.95        595.47        22.26 o
   9   9   4         45.59         49.86         9.65 o
  -1  10   4        321.90        375.03        28.76 o
   0  10   4         57.57         66.55        15.79 o
   1  10   4         85.04        102.08        15.23 o
   2  10   4         76.28         77.06        20.30 o
   3  10   4       1148.76       1160.88        31.42 o
   4  10   4         48.51         58.66         7.28 o
   5  10   4       1312.98       1260.84        40.87 o
   6  10   4         49.76         63.93         6.34 o
   7  10   4        108.34         98.05         8.19 o
   8  10   4        278.14        307.00        23.71 o
   9  10   4        201.41        211.86        16.04 o
   0  11   4         18.23         38.91        18.05 o
   1  11   4       1296.35       1280.76        54.70 o
   2  11   4          0.12          3.95        14.66 o
   3  11   4          0.28          2.68         9.76 o
   4  11   4        444.06        483.06        18.59 o
   5  11   4        322.12        313.37        16.69 o
   6  11   4        340.87        343.96        17.42 o
   7  11   4        160.39        152.01        11.18 o
   8  11   4        170.89        160.69        11.53 o
   3  12   4        493.45        547.61        32.71 o
   4  12   4       1525.14       1446.93        48.60 o
   5  12   4        218.84        263.09        13.33 o
   6  12   4        232.71        241.93        13.48 o
  -4 -12   5        349.13        408.31        35.53 o
  -3 -12   5         19.94         33.84        20.30 o
  -7 -11   5        192.19        224.86        15.04 o
  -6 -11   5         39.19         33.57        11.16 o
  -5 -11   5         79.00         93.66        11.28 o
  -4 -11   5        170.84        143.81        20.30 o
  -3 -11   5        281.24        287.62        23.69 o
  -2 -11   5        368.38        316.38        25.38 o
  -1 -11   5          3.54         12.41        19.17 o
   0 -11   5          2.04         -3.71         9.48 o
  -8 -10   5          2.55          8.55        11.65 o
  -7 -10   5        934.82        908.06        28.69 o
  -6 -10   5         13.02         32.65        13.32 o
  -5 -10   5       1277.57       1334.35        35.74 o
  -4 -10   5         41.77         35.21         8.67 o
  -3 -10   5        273.22        248.71        20.87 o
  -2 -10   5         59.72         98.13        18.05 o
  -1 -10   5       1115.87       1155.01        36.07 o
   0 -10   5         45.78         53.52         9.45 o
   1 -10   5       1354.12       1344.13        29.78 o
   2 -10   5        147.43        126.49        11.74 o
  -8  -9   5         13.72          7.52        11.17 o
  -7  -9   5         11.20         12.57         9.86 o
  -6  -9   5        165.67        193.18        12.15 o
  -5  -9   5        767.19        782.01        21.73 o
  -4  -9   5       1358.51       1422.93        36.11 o
  -3  -9   5       1046.32       1023.87        27.31 o
  -2  -9   5       2179.43       2197.04        71.35 o
  -1  -9   5        352.57        382.08        14.75 o
   0  -9   5         76.43         65.11         6.02 o
   1  -9   5       3154.82       3279.40        63.72 o
   2  -9   5         56.16         63.39        16.00 o
   3  -9   5       1664.70       1632.46        39.61 o
  -9  -8   5         99.63        101.99        13.32 o
  -8  -8   5       2249.29       2271.48        78.26 o
  -7  -8   5         42.27         34.27         9.75 o
  -6  -8   5       2460.97       2490.66        50.59 o
  -5  -8   5        402.53        420.06        12.48 o
  -4  -8   5        624.74        565.50        16.38 o
  -3  -8   5       2899.77       2828.86        61.19 o
  -2  -8   5       1072.36       1103.13        16.99 o
  -1  -8   5       1300.74       1260.45        24.51 o
   0  -8   5       1065.05        989.05        20.28 o
   1  -8   5        297.75        292.56        10.58 o
   2  -8   5          3.44          3.02         8.10 o
   3  -8   5        280.07        292.96        14.43 o
   4  -8   5        446.47        442.90        18.76 o
  -9  -7   5          0.69          0.65        12.65 o
  -8  -7   5         24.16         42.52        10.62 o
  -7  -7   5         50.14         43.90         7.09 o
  -6  -7   5         30.56         42.10         5.71 o
  -5  -7   5        386.83        416.61        11.89 o
  -4  -7   5       1510.97       1413.71        26.60 o
  -3  -7   5       2931.45       2818.64        56.17 o
  -2  -7   5       2820.72       3033.66        41.02 o
  -1  -7   5       3013.24       3077.69        47.38 o
   0  -7   5       4956.37       4911.37        77.42 o
   1  -7   5        669.46        655.51        13.45 o
   2  -7   5       1344.48       1273.15        25.18 o
   3  -7   5        202.34        228.35        16.93 o
   4  -7   5         33.85         46.25         7.93 o
   5  -7   5         52.51         69.64         8.83 o
  -9  -6   5          0.20         -2.45        11.36 o
  -8  -6   5        460.92        471.22        23.30 o
  -7  -6   5        154.04        140.88         8.63 o
  -6  -6   5       1516.95       1510.25        34.36 o
  -5  -6   5         27.95         36.88         4.59 o
  -4  -6   5        318.60        327.27         7.96 o
  -3  -6   5       1069.80       1047.53        17.48 o
  -2  -6   5       1334.45       1347.23        17.22 o
  -1  -6   5        121.83        121.51         3.52 o
   0  -6   5         23.39         30.39         2.58 o
   1  -6   5        931.67        892.29        15.86 o
   2  -6   5       2407.80       2486.61        43.46 o
   3  -6   5       1723.25       1652.65        32.96 o
   4  -6   5       1886.96       1922.75        34.86 o
   5  -6   5        415.76        368.89        11.37 o
   6  -6   5       1577.50       1631.80        31.42 o
  -9  -5   5         53.35         46.44        12.29 o
  -8  -5   5        414.47        432.67        19.79 o
  -7  -5   5        302.89        294.34        12.76 o
  -6  -5   5       1219.62       1176.54        27.32 o
  -5  -5   5       4561.32       4489.45        87.00 o
  -4  -5   5         97.33        131.17         4.73 o
  -3  -5   5       1233.13       1174.92        17.84 o
  -2  -5   5       5043.21       4875.31        63.26 o
  -1  -5   5        516.68        616.37         9.32 o
   0  -5   5      10744.46      11473.58       156.43 o
   1  -5   5        976.35        974.90        14.92 o
   2  -5   5        559.05        519.31        11.61 o
   3  -5   5        153.72        168.69         7.20 o
   4  -5   5        457.50        504.13        12.24 o
   5  -5   5        452.41        464.74        11.45 o
   6  -5   5       1663.58       1656.30        31.22 o
   7  -5   5        491.54        527.41        17.73 o
  -9  -4   5        593.11        592.90        26.97 o
  -8  -4   5       2047.56       2062.15        55.79 o
  -7  -4   5        276.72        263.00        14.07 o
  -6  -4   5        307.30        300.01        10.89 o
  -5  -4   5       6057.95       6151.37        95.11 o
  -4  -4   5        218.62        179.39         5.15 o
  -3  -4   5      15657.30      15303.94       195.06 o
  -2  -4   5        283.00        221.78         5.81 o
  -1  -4   5       2234.52       2098.87        29.34 o
   0  -4   5        239.48        256.33         5.62 o
   1  -4   5       6463.90       6704.13       100.05 o
   2  -4   5       3555.95       3757.37        66.69 o
   3  -4   5      12422.68      12194.85       213.42 o
   4  -4   5        180.30        176.01         8.71 o
   5  -4   5       2902.94       2804.68        43.15 o
   6  -4   5       1110.83       1147.00        25.42 o
   7  -4   5          1.43          5.25         6.26 o
  -9  -3   5        319.33        319.73        31.30 o
  -8  -3   5         26.15         17.46         9.10 o
  -7  -3   5        597.70        568.85        20.27 o
  -6  -3   5        300.70        295.72         8.91 o
  -5  -3   5        226.63        219.39         6.78 o
  -4  -3   5       1088.04       1177.13        17.22 o
  -3  -3   5        234.86        196.68         3.98 o
  -2  -3   5       3839.10       3744.81        48.60 o
  -1  -3   5       2063.20       1806.35        26.49 o
   0  -3   5       3007.82       2810.90        40.89 o
   1  -3   5        205.31        264.85         6.63 o
   2  -3   5       3399.70       3112.75        46.24 o
   3  -3   5       2052.94       2061.40        29.82 o
   4  -3   5         20.83         12.82         2.78 o
   5  -3   5       2713.08       2637.97        40.37 o
   6  -3   5        422.82        420.90         9.88 o
   7  -3   5        249.66        226.23        11.16 o
   8  -3   5        276.91        293.55        29.44 o
  -9  -2   5          0.29          5.08        16.92 o
  -8  -2   5        204.36        222.79        29.89 o
  -7  -2   5        850.62        917.00        28.16 o
  -6  -2   5       1362.97       1280.26        24.31 o
  -5  -2   5       8510.44       8551.05       128.40 o
  -4  -2   5       3614.85       3468.23        45.58 o
  -3  -2   5       8015.13       8111.25       106.33 o
  -2  -2   5       1180.11       1244.07        16.23 o
  -1  -2   5       3782.48       3657.47        50.44 o
   0  -2   5        528.28        590.73         9.89 o
   1  -2   5        244.41        261.98         7.54 o
   2  -2   5        116.91        167.09         4.77 o
   3  -2   5         27.45         54.21         2.69 o
   4  -2   5         75.70         88.40         3.01 o
   5  -2   5         55.73         70.85         2.96 o
   6  -2   5         16.39         22.88         3.78 o
   7  -2   5        182.16        202.79        10.58 o
   8  -2   5        320.83        356.85        17.03 o
  -9  -1   5        296.55        354.73        29.89 o
  -8  -1   5        692.31        657.01        35.53 o
  -7  -1   5        347.57        324.56        26.78 o
  -6  -1   5        220.44        195.94         5.50 o
  -5  -1   5         15.72         16.38         2.37 o
  -4  -1   5         32.51         37.47         2.14 o
  -3  -1   5        433.63        539.85         8.73 o
  -2  -1   5      12402.42      12534.68       158.76 o
  -1  -1   5         87.23        105.33         3.51 o
   0  -1   5      25707.45      24758.26       378.50 o
   1  -1   5      19922.06      20509.21       305.42 o
   2  -1   5       3003.60       2905.39        42.68 o
   3  -1   5      15842.25      15598.34       203.46 o
   4  -1   5        760.76        732.22         9.67 o
   5  -1   5       2799.46       2830.71        35.82 o
   6  -1   5         99.94        132.20         4.56 o
   7  -1   5         15.04         18.48         6.05 o
   8  -1   5          0.99         14.85         8.98 o
   9  -1   5        248.97        242.58        12.26 o
  -9   0   5        173.60        152.83        21.99 o
  -8   0   5        926.04        986.93        46.24 o
  -7   0   5         50.70         48.40        11.87 o
  -6   0   5       6832.45       6864.64       102.54 o
  -5   0   5        147.84        120.97         3.89 o
  -4   0   5       2163.34       1933.82        24.91 o
  -3   0   5        174.84        179.96         4.04 o
  -2   0   5        384.58        438.16         8.54 o
  -1   0   5       6570.26       6888.03       100.41 o
   0   0   5      27354.61      26751.31       360.88 o
   1   0   5       8875.32       8280.41       154.33 o
   2   0   5       8133.80       8610.93       122.08 o
   3   0   5        829.47        916.70        12.45 o
   4   0   5       4747.26       4879.62        64.13 o
   5   0   5        545.57        554.10         7.87 o
   6   0   5       6007.60       5996.15        83.03 o
   7   0   5        397.57        390.90         9.42 o
   8   0   5       7782.16       7933.50       128.84 o
   9   0   5        189.91        212.96         9.86 o
  -8   1   5          9.14          5.64        17.48 o
  -7   1   5        960.99        910.23        18.76 o
  -6   1   5        526.10        496.19        10.66 o
  -5   1   5         43.68         34.21         3.71 o
  -4   1   5       2766.06       2747.88        39.10 o
  -3   1   5      11525.02      11918.70       158.31 o
  -2   1   5        464.73        641.83        10.07 o
  -1   1   5      17274.10      17371.56       248.99 o
   0   1   5       9988.48      10280.98       156.55 o
   1   1   5       1116.61       1096.79        16.55 o
   2   1   5      10283.59       9733.24       161.07 o
   3   1   5       2164.91       2184.17        29.41 o
   4   1   5      11525.77      11734.94       165.14 o
   5   1   5       1490.99       1589.14        23.03 o
   6   1   5         61.81         65.78         2.99 o
   7   1   5        186.77        200.86         6.31 o
   8   1   5       1711.01       1759.98        30.26 o
   9   1   5        445.15        461.91        12.72 o
  -8   2   5        158.25        184.14        15.15 o
  -7   2   5        191.42        180.13         8.03 o
  -6   2   5        118.85        105.91         9.52 o
  -5   2   5        107.94         93.47         4.50 o
  -4   2   5        133.82        121.70         5.17 o
  -3   2   5       2178.69       2257.64        32.12 o
  -2   2   5       6147.78       6666.77        84.56 o
  -1   2   5       4868.71       4949.50        71.07 o
   0   2   5        531.36        607.33        10.00 o
   1   2   5       6941.68       7189.30       114.24 o
   2   2   5          3.45         20.55         2.03 o
   3   2   5        379.08        314.87         8.19 o
   4   2   5        195.08        249.04         7.31 o
   5   2   5       6852.45       7104.57        99.94 o
   6   2   5        897.57        880.23        13.39 o
   7   2   5       1768.79       1829.06        29.05 o
   8   2   5        135.98        151.52         5.27 o
   9   2   5        490.83        502.66        12.22 o
  10   2   5        305.12        297.85        13.35 o
  -7   3   5        249.77        251.34        11.37 o
  -6   3   5       1710.12       1732.10        32.13 o
  -5   3   5          6.60         17.44         5.01 o
  -4   3   5       1967.79       1948.97        30.24 o
  -3   3   5       1373.11       1419.70        20.84 o
  -2   3   5        523.58        591.62         9.11 o
  -1   3   5          4.03          6.66         1.77 o
   0   3   5        105.07        158.04         3.69 o
   1   3   5       2877.67       3001.80        48.29 o
   2   3   5       2874.25       3175.10        53.38 o
   3   3   5       1390.45       1245.87        34.69 o
   4   3   5        669.37        787.11        18.59 o
   5   3   5       2841.90       2612.06        46.96 o
   6   3   5       1706.47       1725.45        26.96 o
   7   3   5          8.49         19.21         3.20 o
   8   3   5        526.58        509.58        10.11 o
   9   3   5        233.09        238.91         7.72 o
  10   3   5         47.17         56.87         7.32 o
  -7   4   5        433.98        444.53        16.33 o
  -6   4   5       1573.65       1527.42        32.23 o
  -5   4   5        674.28        724.50        15.82 o
  -4   4   5        271.48        225.72         8.29 o
  -3   4   5       9031.33       8909.26       150.35 o
  -2   4   5         13.56         11.15         2.75 o
  -1   4   5      15838.60      15941.09       224.74 o
   0   4   5       1403.36       1385.34        21.53 o
   1   4   5       4323.53       4459.18        78.15 o
   2   4   5        812.38        763.79        14.00 o
   3   4   5        408.33        342.26        12.51 o
   4   4   5       4651.94       4737.28       111.35 o
   5   4   5       4490.75       4149.03       119.47 o
   6   4   5       1307.83       1234.70        21.99 o
   7   4   5         34.79         25.91         2.44 o
   8   4   5         60.72         72.55         3.61 o
   9   4   5        421.79        412.11         9.56 o
  10   4   5          6.42          8.42         5.57 o
  -6   5   5        384.62        401.94        17.94 o
  -5   5   5        265.51        256.41        17.59 o
  -4   5   5       1411.27       1310.43        32.64 o
  -3   5   5         10.07          7.96         4.51 o
  -2   5   5         72.07         70.60         4.56 o
  -1   5   5        308.44        266.39         6.06 o
   0   5   5       7442.09       7173.08       101.55 o
   1   5   5        879.74        789.34        14.67 o
   2   5   5      10840.76      10978.71       190.60 o
   3   5   5       2346.89       2301.96        47.27 o
   4   5   5       3772.53       3708.29        69.14 o
   5   5   5       8222.81       7986.27       186.72 o
   6   5   5         32.04         23.72         7.59 o
   7   5   5       6152.58       5928.78       101.52 o
   8   5   5         21.11         19.40         2.77 o
   9   5   5        140.55        139.93         5.61 o
  10   5   5         50.98         47.60         7.41 o
  -5   6   5        238.59        229.62        12.04 o
  -4   6   5       2446.22       2400.06        53.40 o
  -3   6   5        759.62        761.59        16.83 o
  -2   6   5       3469.78       3392.10        62.92 o
  -1   6   5          2.39         13.52         3.86 o
   0   6   5        113.84        127.18         4.10 o
   1   6   5        985.27        898.58        18.23 o
   2   6   5       1283.75       1281.28        20.97 o
   3   6   5        691.08        675.61        13.06 o
   4   6   5       2121.52       2042.43        45.10 o
   5   6   5        915.97        853.13        19.54 o
   6   6   5         66.39         72.35         4.85 o
   7   6   5         29.41         64.68        11.28 o
   8   6   5       1389.07       1389.05        45.49 o
   9   6   5         13.43          7.48         5.60 o
  10   6   5       1678.92       1699.12        46.06 o
  -4   7   5        137.90        168.01        10.96 o
  -3   7   5        634.74        630.16        18.88 o
  -2   7   5        288.05        274.75         9.84 o
  -1   7   5         81.37         76.03         5.13 o
   0   7   5       1529.28       1559.44        27.45 o
   1   7   5        568.17        576.99        10.73 o
   2   7   5       2746.24       2620.06        53.64 o
   3   7   5       4061.96       4218.30        73.84 o
   4   7   5       1023.43        975.90        15.86 o
   5   7   5       2871.97       2952.42        56.41 o
   6   7   5       1397.64       1322.98        33.85 o
   7   7   5          9.79         16.29        10.96 o
   8   7   5          0.69         27.45        12.52 o
   9   7   5         30.76         16.42         8.06 o
  10   7   5          2.47          5.75         9.28 o
  -4   8   5        727.25        799.33        24.85 o
  -3   8   5        419.21        464.92        17.69 o
  -2   8   5          3.07          7.30         5.61 o
  -1   8   5        732.22        729.55        16.16 o
   0   8   5       1467.71       1490.04        28.56 o
   1   8   5         53.12         48.85         5.52 o
   2   8   5       3065.88       2999.80        61.06 o
   3   8   5          7.70         17.62         3.58 o
   4   8   5       3245.89       3214.95        56.53 o
   5   8   5        101.53         95.45         3.83 o
   6   8   5        935.44        997.34        20.51 o
   7   8   5          9.86         26.15        12.12 o
   8   8   5        768.09        788.24        32.52 o
   9   8   5         62.69         76.09        15.94 o
  10   8   5        775.08        776.33        25.37 o
  -2   9   5        919.12        934.32        25.71 o
  -1   9   5        757.44        780.76        26.92 o
   0   9   5        570.10        525.61        29.33 o
   1   9   5         56.03         55.14         7.35 o
   2   9   5         82.86         82.84         7.15 o
   3   9   5        527.18        523.69        14.73 o
   4   9   5        357.95        358.18        10.47 o
   5   9   5       1488.55       1528.63        30.56 o
   6   9   5         38.36         32.66         3.71 o
   7   9   5        832.88        761.27        22.14 o
   8   9   5         37.68         40.94        14.74 o
   9   9   5         20.01         41.73        23.12 o
  -1  10   5       1095.44       1055.74        48.50 o
   0  10   5        103.73        101.51        16.92 o
   1  10   5       3162.53       3075.85       116.18 o
   2  10   5        116.15        134.38        11.23 o
   3  10   5        902.43        875.57        25.35 o
   4  10   5        160.62        162.36        11.55 o
   5  10   5         26.03         26.83         5.20 o
   6  10   5        623.45        639.12        17.66 o
   7  10   5        463.65        491.43        20.02 o
   8  10   5        356.34        332.00        24.68 o
   9  10   5          9.03         12.49         8.11 o
   0  11   5         37.35         56.40        18.05 o
   1  11   5         29.68         41.73        16.92 o
   2  11   5        346.95        331.05        26.51 o
   3  11   5        135.50        130.85        11.88 o
   4  11   5       1173.08       1133.28        38.31 o
   5  11   5        379.27        393.54        19.86 o
   6  11   5        690.65        645.70        18.39 o
   7  11   5        756.49        795.41        48.47 o
   8  11   5        206.89        209.26        16.09 o
   3  12   5        202.97        172.01        19.17 o
   4  12   5         59.11         94.72        22.56 o
   5  12   5          0.08         -3.95         9.35 o
   6  12   5        169.39        180.37        11.58 o
  -6 -11   6         78.47         86.32        15.35 o
  -5 -11   6       1714.46       1813.28        46.54 o
  -4 -11   6         21.41         35.53        19.17 o
  -3 -11   6       1273.92       1289.78        58.09 o
  -2 -11   6        248.79        259.99        24.81 o
  -1 -11   6          2.51         23.12        20.30 o
   0 -11   6        452.93        464.64        22.48 o
  -8 -10   6         17.80          8.36        12.79 o
  -7 -10   6        335.14        328.33        17.39 o
  -6 -10   6          0.16         -0.14        10.34 o
  -5 -10   6         30.98         51.21        10.18 o
  -4 -10   6        849.15        907.25        26.49 o
  -3 -10   6        634.59        632.20        36.09 o
  -2 -10   6        862.53        862.86        42.86 o
  -1 -10   6         66.28         56.91         8.47 o
   0 -10   6        448.26        405.58        16.13 o
   1 -10   6        301.13        311.50        12.92 o
  -8  -9   6        342.74        353.68        18.49 o
  -7  -9   6        143.37        139.60        12.35 o
  -6  -9   6       1838.10       1775.89        45.45 o
  -5  -9   6        969.88        913.27        27.00 o
  -4  -9   6        902.14        912.90        26.07 o
  -3  -9   6       1362.49       1439.04        36.36 o
  -2  -9   6        513.86        487.18        13.97 o
  -1  -9   6        923.34        943.28        19.82 o
   0  -9   6        136.10        109.09         7.53 o
   1  -9   6        295.12        267.12        14.79 o
   2  -9   6        100.73         82.87        11.82 o
   3  -9   6         17.56         27.55        10.34 o
  -9  -8   6        382.32        399.18        32.28 o
  -8  -8   6        114.00         97.66        12.64 o
  -7  -8   6          1.38          1.74         9.77 o
  -6  -8   6         11.18         23.16         8.07 o
  -5  -8   6        221.91        225.55        11.23 o
  -4  -8   6         64.77         90.15         6.85 o
  -3  -8   6          3.04          7.74         4.82 o
  -2  -8   6       2488.68       2442.53        35.59 o
  -1  -8   6        816.35        805.90        17.26 o
   0  -8   6       1504.74       1507.51        29.26 o
   1  -8   6       2364.88       2410.37        50.01 o
   2  -8   6       1491.00       1432.96        34.51 o
   3  -8   6       2286.25       2222.00        50.79 o
   4  -8   6        632.53        611.70        28.76 o
  -9  -7   6         31.12         32.25        11.96 o
  -8  -7   6       1362.56       1389.92        75.01 o
  -7  -7   6         32.38         40.66        10.50 o
  -6  -7   6       2771.62       2821.38        74.54 o
  -5  -7   6        351.42        357.09        13.23 o
  -4  -7   6       1350.57       1203.60        24.59 o
  -3  -7   6       1267.51       1362.38        21.73 o
  -2  -7   6       1161.52       1224.58        19.29 o
  -1  -7   6       2405.72       2455.91        36.90 o
   0  -7   6       1617.80       1736.88        28.49 o
   1  -7   6         50.56         51.12         4.65 o
   2  -7   6        282.71        272.92        10.43 o
   3  -7   6        318.79        327.55        13.59 o
   4  -7   6       1316.38       1302.27        28.67 o
   5  -7   6         23.14         25.02         8.74 o
  -9  -6   6       1076.71       1097.49        42.86 o
  -8  -6   6        734.94        685.68        44.27 o
  -7  -6   6          0.79          1.07         8.93 o
  -6  -6   6       3590.89       3661.79        77.68 o
  -5  -6   6        612.58        564.41        14.92 o
  -4  -6   6       2055.98       1939.93        31.33 o
  -3  -6   6       2203.07       2088.36        34.85 o
  -2  -6   6        251.36        272.05         7.51 o
  -1  -6   6        351.72        320.50         6.41 o
   0  -6   6       9242.22       9809.19       152.75 o
   1  -6   6        243.64        309.74         8.12 o
   2  -6   6      13309.24      13707.42       230.74 o
   3  -6   6          3.06         14.33         5.46 o
   4  -6   6        205.12        167.37         7.27 o
   5  -6   6        160.77        187.40         8.31 o
   6  -6   6        429.17        413.56        13.98 o
  -9  -5   6        124.06        125.61        14.05 o
  -8  -5   6         41.00         29.91        10.92 o
  -7  -5   6       1146.54       1192.43        35.28 o
  -6  -5   6        654.53        610.07        14.98 o
  -5  -5   6        574.63        592.99        13.39 o
  -4  -5   6         24.67         29.73         3.10 o
  -3  -5   6       7545.21       7461.21        95.55 o
  -2  -5   6        112.26         90.41         4.01 o
  -1  -5   6       8076.04       7880.97       100.82 o
   0  -5   6        211.94        266.70         5.52 o
   1  -5   6        707.81        669.05        11.79 o
   2  -5   6       1398.32       1435.64        22.94 o
   3  -5   6        940.25        962.47        25.68 o
   4  -5   6        423.21        414.82        11.18 o
   5  -5   6       3405.13       3231.98        52.05 o
   6  -5   6         10.04         24.46         6.29 o
   7  -5   6        567.65        596.23        18.59 o
  -9  -4   6        768.12        730.67        30.62 o
  -8  -4   6        780.82        805.43        31.13 o
  -7  -4   6         82.07         77.26         9.39 o
  -6  -4   6       1539.27       1546.88        39.78 o
  -5  -4   6        696.22        629.38        12.49 o
  -4  -4   6        205.94        250.45         5.66 o
  -3  -4   6          4.57          9.91         1.80 o
  -2  -4   6        187.03        234.69         4.57 o
  -1  -4   6         58.62         49.09         3.12 o
   0  -4   6         90.63         85.55         3.31 o
   1  -4   6        739.04        787.29        12.63 o
   2  -4   6         91.16         73.59         6.23 o
   3  -4   6        873.92        941.84        17.67 o
   4  -4   6       1902.91       1812.92        30.61 o
   5  -4   6        979.02        962.80        19.04 o
   6  -4   6         89.90        116.52         6.52 o
   7  -4   6        364.79        367.42        17.90 o
  -9  -3   6        218.97        210.36        21.43 o
  -8  -3   6        287.02        278.18        17.21 o
  -7  -3   6         42.70         40.63         8.62 o
  -6  -3   6       1455.42       1455.90        33.84 o
  -5  -3   6       3177.74       3103.51        55.94 o
  -4  -3   6         20.49         48.73         2.36 o
  -3  -3   6      14817.94      15054.65       192.61 o
  -2  -3   6         89.38         78.35         2.64 o
  -1  -3   6       7748.98       7396.91       106.16 o
   0  -3   6       5892.26       5961.94        85.87 o
   1  -3   6       1138.18       1248.30        19.48 o
   2  -3   6       1197.73       1158.38        35.03 o
   3  -3   6       1422.77       1421.25        21.03 o
   4  -3   6        353.72        372.45         7.46 o
   5  -3   6        913.13        969.82        17.55 o
   6  -3   6         42.82         51.43         4.84 o
   7  -3   6         65.80         61.91         9.20 o
   8  -3   6          5.15         23.43         9.85 o
  -9  -2   6        383.54        421.28        31.58 o
  -8  -2   6        121.82        125.20        16.92 o
  -7  -2   6       2158.32       2197.88        58.64 o
  -6  -2   6       1069.53       1006.11        18.84 o
  -5  -2   6        393.79        372.99         7.00 o
  -4  -2   6          2.47         13.71         3.35 o
  -3  -2   6       1310.98       1349.55        20.56 o
  -2  -2   6       5108.77       5298.45        74.12 o
  -1  -2   6       3091.26       3114.19        43.23 o
   0  -2   6      12172.15      11446.97       175.18 o
   1  -2   6         26.86         51.47         2.37 o
   2  -2   6       4285.56       4237.97        62.39 o
   3  -2   6      11012.91      11243.42       156.99 o
   4  -2   6         33.34         37.70         2.14 o
   5  -2   6      10349.91      10186.73       142.45 o
   6  -2   6         11.47         15.61         6.14 o
   7  -2   6       2510.82       2485.15        56.03 o
   8  -2   6         35.58         49.26         9.22 o
  -9  -1   6          0.86         21.43        18.61 o
  -8  -1   6         23.60          9.59        15.79 o
  -7  -1   6          0.76          0.89        11.10 o
  -6  -1   6       2710.41       2577.15        36.68 o
  -5  -1   6        510.38        468.59         8.21 o
  -4  -1   6      15697.00      16243.42       204.78 o
  -3  -1   6         45.79         49.40         2.41 o
  -2  -1   6       1553.37       1273.87        16.97 o
  -1  -1   6       8154.89       8107.03       169.66 o
   0  -1   6        105.16        152.59         3.88 o
   1  -1   6      12425.23      12350.45       183.41 o
   2  -1   6       8678.43       8442.80       122.98 o
   3  -1   6       4870.43       4817.86        63.11 o
   4  -1   6       4023.08       4123.43        52.14 o
   5  -1   6        132.36        163.16         5.22 o
   6  -1   6       4750.83       4767.19        86.93 o
   7  -1   6       1472.53       1471.44        31.72 o
   8  -1   6       1261.68       1360.11        30.37 o
   9  -1   6         12.14         42.74         9.65 o
  -8   0   6          5.96         13.54        16.92 o
  -7   0   6        698.71        678.23        17.61 o
  -6   0   6        846.65        836.92        16.06 o
  -5   0   6       2379.76       2387.32        33.01 o
  -4   0   6       1277.85       1200.60        16.63 o
  -3   0   6        385.45        396.87         6.30 o
  -2   0   6       3381.81       3594.35        46.68 o
  -1   0   6       1668.69       1569.80        22.06 o
   0   0   6          7.97         17.50         1.59 o
   1   0   6       4346.34       4257.58       103.90 o
   2   0   6       3816.62       3463.31        57.34 o
   3   0   6        662.93        684.73         9.99 o
   4   0   6       6421.90       6299.48        82.35 o
   5   0   6        450.11        459.27         7.19 o
   6   0   6       2786.56       2776.79        37.55 o
   7   0   6         72.80         77.08         4.60 o
   8   0   6         11.72         47.70         7.09 o
   9   0   6        429.80        446.32        15.67 o
  -8   1   6          1.74         -9.02        17.48 o
  -7   1   6         60.05         76.56         6.47 o
  -6   1   6       1294.43       1368.37        24.88 o
  -5   1   6        775.31        754.30        15.36 o
  -4   1   6        231.30        209.23         6.25 o
  -3   1   6         19.90         15.31         2.26 o
  -2   1   6         52.95         44.54         2.75 o
  -1   1   6         94.94        113.74         3.50 o
   0   1   6      10048.41      10571.73       160.55 o
   1   1   6       2947.93       2981.22        43.67 o
   2   1   6       7572.75       7494.47       112.71 o
   3   1   6         88.05        118.21         3.74 o
   4   1   6        801.93        780.34        11.77 o
   5   1   6         65.56         92.48         2.95 o
   6   1   6       1471.42       1481.75        21.82 o
   7   1   6         82.81         98.07         4.09 o
   8   1   6        203.76        255.40         8.87 o
   9   1   6        318.90        334.36        18.60 o
  -8   2   6         65.90         84.46         7.72 o
  -7   2   6       2144.27       2174.15        50.08 o
  -6   2   6       1330.84       1336.53        24.26 o
  -5   2   6         12.60         10.17         3.81 o
  -4   2   6       2059.90       1984.39        30.53 o
  -3   2   6        912.89        883.34        13.58 o
  -2   2   6       8248.93       8390.49       120.37 o
  -1   2   6       1117.73       1133.19        17.00 o
   0   2   6         50.86         47.52         2.62 o
   1   2   6        104.82        117.31         3.12 o
   2   2   6       6499.26       6384.11       106.56 o
   3   2   6       6534.12       6312.08       136.74 o
   4   2   6       1539.62       1312.82        20.66 o
   5   2   6       2244.73       2086.45        30.03 o
   6   2   6        979.84       1017.10        15.27 o
   7   2   6        577.77        555.51         9.89 o
   8   2   6       1441.12       1411.96        23.26 o
   9   2   6         78.20         95.08         6.10 o
  10   2   6        794.04        801.96        18.39 o
  -7   3   6        397.64        415.01        13.45 o
  -6   3   6        163.26        171.71         9.45 o
  -5   3   6        311.04        282.23         9.28 o
  -4   3   6       2314.21       2327.46        37.42 o
  -3   3   6       5127.61       5034.43        74.97 o
  -2   3   6        342.24        394.52         7.13 o
  -1   3   6      23714.00      23317.95       333.61 o
   0   3   6         34.90         33.08         3.22 o
   1   3   6      20015.04      20968.00       316.89 o
   2   3   6       1297.95       1301.02        21.39 o
   3   3   6         17.17         18.08         2.86 o
   4   3   6       4489.47       4156.75        79.30 o
   5   3   6       2669.61       2478.68        43.02 o
   6   3   6       2274.77       2111.40        33.03 o
   7   3   6       2303.96       2271.39        34.18 o
   8   3   6         28.76         26.86         3.51 o
   9   3   6          0.59          3.14         4.35 o
  10   3   6        208.78        255.28         9.47 o
  -6   4   6          8.99          7.98         7.13 o
  -5   4   6        575.73        553.59        15.51 o
  -4   4   6        161.08        121.59         6.60 o
  -3   4   6       1212.23       1179.64        23.02 o
  -2   4   6        681.46        737.06        12.99 o
  -1   4   6        255.57        235.87         4.90 o
   0   4   6        240.96        179.90         4.66 o
   1   4   6       1878.09       1817.87        28.00 o
   2   4   6      12670.86      13104.14       226.95 o
   3   4   6        365.60        462.17        11.27 o
   4   4   6       5369.87       5249.62       123.28 o
   5   4   6       3390.72       3239.11        93.92 o
   6   4   6       2124.30       2234.60        38.75 o
   7   4   6       3731.07       3727.26        57.48 o
   8   4   6        176.15        173.13         5.46 o
   9   4   6       2874.78       2842.56        47.30 o
  10   4   6          1.46         -0.33         5.37 o
  -6   5   6         12.64         22.99        10.18 o
  -5   5   6         80.36         86.34         9.44 o
  -4   5   6        271.79        274.78        13.11 o
  -3   5   6        499.12        526.69        15.56 o
  -2   5   6       1231.61       1246.10        22.02 o
  -1   5   6       2539.64       2519.43        39.71 o
   0   5   6       1803.41       1865.53        36.25 o
   1   5   6       1068.59        914.45        16.01 o
   2   5   6       1477.20       1624.82        28.98 o
   3   5   6        406.01        346.10         7.62 o
   4   5   6         32.67         29.32         2.37 o
   5   5   6        217.40        211.18         8.59 o
   6   5   6         63.16         66.04         8.91 o
   7   5   6        252.30        261.92         9.39 o
   8   5   6        233.03        210.82         6.08 o
   9   5   6        130.98        121.54         5.44 o
  10   5   6        343.53        379.34        13.12 o
  -5   6   6          3.72         14.43         9.55 o
  -4   6   6       1951.52       1937.12        44.39 o
  -3   6   6         77.47         80.79         6.11 o
  -2   6   6        312.89        288.26         8.52 o
  -1   6   6       2814.17       2864.45        47.65 o
   0   6   6        276.17        277.72         7.32 o
   1   6   6       1217.79       1171.14        22.60 o
   2   6   6       1516.98       1411.67        29.18 o
   3   6   6        178.26        201.12         5.54 o
   4   6   6       1832.46       1768.86        33.20 o
   5   6   6       1869.37       1977.07        43.82 o
   6   6   6          4.41          5.87         3.99 o
   7   6   6       2278.62       2397.30        72.39 o
   8   6   6          2.92          8.89         4.17 o
   9   6   6        330.74        338.08        15.75 o
  10   6   6         52.04         67.10         7.92 o
  -4   7   6        671.76        722.61        22.35 o
  -3   7   6        685.52        667.08        19.97 o
  -2   7   6       1904.40       1845.34        34.99 o
  -1   7   6        437.76        411.50        10.01 o
   0   7   6         41.05         44.32         4.03 o
   1   7   6        213.35        223.98         7.49 o
   2   7   6       3386.21       3388.81        70.39 o
   3   7   6        393.64        356.24         8.49 o
   4   7   6       4702.71       4579.16        79.98 o
   5   7   6         64.89         56.67         6.05 o
   6   7   6       1476.60       1413.03        36.03 o
   7   7   6          3.37          3.38        10.77 o
   8   7   6       1157.31       1234.24        42.25 o
   9   7   6        326.14        368.27        27.63 o
  10   7   6        509.47        545.67        19.44 o
  -3   8   6        790.72        818.57        23.44 o
  -2   8   6       1521.90       1516.46        29.86 o
  -1   8   6          3.17         -0.73         4.95 o
   0   8   6       1848.78       1709.90        37.24 o
   1   8   6        907.93        817.00        20.90 o
   2   8   6          8.05         27.26         5.41 o
   3   8   6        240.34        216.38         7.23 o
   4   8   6        698.17        670.78        13.82 o
   5   8   6       1631.13       1630.96        27.99 o
   6   8   6        610.93        588.02        19.12 o
   7   8   6        449.07        452.56        28.20 o
   8   8   6         33.72         30.44        13.35 o
   9   8   6        230.71        195.69        24.25 o
  10   8   6        586.93        609.55        21.19 o
  -2   9   6        143.57        145.82        10.03 o
  -1   9   6        514.35        551.55        32.71 o
   0   9   6        875.32        870.19        40.04 o
   1   9   6       2927.48       2833.09        85.10 o
   2   9   6       1885.97       1870.29        47.25 o
   3   9   6       5866.79       5624.91       136.43 o
   4   9   6        469.60        489.21        12.42 o
   5   9   6        480.98        494.93        12.31 o
   6   9   6       1036.48       1056.36        22.33 o
   7   9   6         14.14         28.97         5.35 o
   8   9   6        106.70         99.20        15.54 o
   9   9   6        224.31        300.59        28.76 o
  -1  10   6         21.89         45.68        18.05 o
   0  10   6        106.85        146.07        18.05 o
   1  10   6         42.28         42.30        14.10 o
   2  10   6         41.95         57.94        10.12 o
   3  10   6         49.61         68.96         9.31 o
   4  10   6          3.50         -1.57         5.31 o
   5  10   6        794.55        788.20        17.94 o
   6  10   6        340.78        332.93        11.56 o
   7  10   6        449.38        433.50        16.12 o
   8  10   6        833.78        851.76        47.54 o
   9  10   6        605.57        708.34        46.24 o
   1  11   6       1454.40       1613.49        66.55 o
   2  11   6         41.91         64.86        15.79 o
   3  11   6       1121.07       1112.79        37.90 o
   4  11   6        162.10        164.61        12.19 o
   5  11   6          2.25          0.02         6.87 o
   6  11   6        421.88        438.63        14.93 o
   7  11   6         15.12         26.97         8.53 o
   8  11   6        213.79        226.43        29.44 o
   4  12   6        694.62        716.44        28.99 o
   5  12   6          3.91         -1.96        10.02 o
  -6 -11   7         93.82         78.74        12.86 o
  -5 -11   7         57.65         62.19        14.69 o
  -4 -11   7         51.71         99.26        21.99 o
  -3 -11   7         29.79         59.78        20.87 o
  -2 -11   7        110.14        122.94        22.56 o
  -1 -11   7        415.95        379.17        18.27 o
  -7 -10   7        100.20        120.45        13.42 o
  -6 -10   7        110.43        116.83        12.67 o
  -5 -10   7        794.97        859.46        31.38 o
  -4 -10   7        916.71        915.22        31.07 o
  -3 -10   7       1895.50       1969.92        80.65 o
  -2 -10   7        842.16        856.66        45.12 o
  -1 -10   7       1420.66       1394.29        43.46 o
   0 -10   7        384.77        362.50        16.23 o
   1 -10   7         48.50         42.57         8.39 o
  -8  -9   7         98.70        101.53        13.99 o
  -7  -9   7        699.99        693.35        25.60 o
  -6  -9   7          4.14         10.67         9.79 o
  -5  -9   7         17.34         33.08         9.50 o
  -4  -9   7        531.76        529.25        17.35 o
  -3  -9   7        546.36        577.86        21.95 o
  -2  -9   7        644.51        703.06        18.48 o
  -1  -9   7        296.82        309.55        10.97 o
   0  -9   7       1172.74       1089.55        22.93 o
   1  -9   7        777.94        829.10        23.73 o
   2  -9   7        302.33        283.32        17.86 o
   3  -9   7       2240.19       2226.54        52.37 o
  -8  -8   7         76.09         97.08        12.99 o
  -7  -8   7        298.96        288.59        19.05 o
  -6  -8   7       2497.28       2443.05        54.08 o
  -5  -8   7        406.67        328.36        14.10 o
  -4  -8   7       1934.53       1848.76        42.12 o
  -3  -8   7        471.92        494.29        12.94 o
  -2  -8   7         10.31         17.73         3.52 o
  -1  -8   7       3545.67       3678.27        66.69 o
   0  -8   7        677.05        763.09        17.37 o
   1  -8   7       2156.13       2114.51        44.54 o
   2  -8   7        558.99        561.23        18.77 o
   3  -8   7          2.16         17.94         9.63 o
   4  -8   7         26.59         35.00        14.75 o
  -9  -7   7        203.64        190.73        18.11 o
  -8  -7   7         40.74         39.48        17.48 o
  -7  -7   7        569.06        490.02        26.79 o
  -6  -7   7       1439.08       1504.09        43.36 o
  -5  -7   7         21.56         24.29         7.14 o
  -4  -7   7       2691.21       2621.29        62.83 o
  -3  -7   7        397.23        342.22         8.15 o
  -2  -7   7       2090.36       1950.41        29.46 o
  -1  -7   7        262.19        251.73         7.49 o
   0  -7   7       1766.63       1876.32        32.07 o
   1  -7   7         13.26         11.28         5.26 o
   2  -7   7       3035.21       3001.79        57.68 o
   3  -7   7        305.30        300.42        12.89 o
   4  -7   7       2025.81       1912.29        39.22 o
   5  -7   7         19.24         25.51         7.33 o
  -9  -6   7         44.92         61.99        16.35 o
  -8  -6   7         10.08         12.69        22.28 o
  -7  -6   7         31.93         25.19        11.08 o
  -6  -6   7         11.94         38.98         8.01 o
  -5  -6   7          6.49         12.97         6.60 o
  -4  -6   7          0.55          6.03         3.72 o
  -3  -6   7        194.40        166.60         4.86 o
  -2  -6   7         21.03         22.62         3.79 o
  -1  -6   7       1436.57       1447.90        21.03 o
   0  -6   7       2393.07       2504.05        40.30 o
   1  -6   7       3131.27       3010.00        48.10 o
   2  -6   7        317.32        352.65        10.14 o
   3  -6   7        178.48        168.97         8.89 o
   4  -6   7        594.63        585.88        14.62 o
   5  -6   7        127.83        117.53         7.86 o
   6  -6   7          2.75          9.82         7.08 o
  -9  -5   7        638.09        646.87        38.91 o
  -8  -5   7        667.35        732.50        47.09 o
  -7  -5   7       1697.89       1673.26        59.42 o
  -6  -5   7       1851.37       1908.01        47.23 o
  -5  -5   7          7.25         22.99         4.09 o
  -4  -5   7       8702.85       8739.26       137.97 o
  -3  -5   7         23.01         34.54         2.26 o
  -2  -5   7        208.90        197.81         6.64 o
  -1  -5   7         31.76         33.37         2.81 o
   0  -5   7       2242.32       2209.84        31.21 o
   1  -5   7          8.14         16.36         2.89 o
   2  -5   7        493.20        523.67        10.24 o
   3  -5   7        412.76        433.73         9.56 o
   4  -5   7        435.88        425.63        11.73 o
   5  -5   7        108.03        106.82         6.67 o
   6  -5   7        802.50        781.44        17.92 o
  -9  -4   7       1308.34       1259.33        56.96 o
  -8  -4   7        803.92        809.67        32.36 o
  -7  -4   7        286.94        263.37        15.42 o
  -6  -4   7        115.24         93.64         7.94 o
  -5  -4   7          6.34         11.45         3.52 o
  -4  -4   7         75.15         62.06         2.67 o
  -3  -4   7      11442.43      11898.30       147.94 o
  -2  -4   7         96.44         99.58         3.75 o
  -1  -4   7      21810.73      20973.82       358.82 o
   0  -4   7       1759.23       1763.91        27.32 o
   1  -4   7       6275.94       6312.78       103.17 o
   2  -4   7      10629.00      10735.45       159.91 o
   3  -4   7         11.24         22.04         3.23 o
   4  -4   7       2268.90       2216.08        36.85 o
   5  -4   7        973.86        981.64        19.48 o
   6  -4   7        319.78        308.20        10.64 o
   7  -4   7        151.35        144.14        11.28 o
  -9  -3   7        305.06        340.63        25.94 o
  -8  -3   7          4.31        -10.72        15.23 o
  -7  -3   7       2752.28       2808.91        73.88 o
  -6  -3   7        245.00        238.05        17.09 o
  -5  -3   7       3339.37       3298.10        43.99 o
  -4  -3   7        424.47        398.19         7.85 o
  -3  -3   7        176.79        254.89         7.50 o
  -2  -3   7          3.63         16.55         1.97 o
  -1  -3   7       3653.52       3695.10        54.52 o
   0  -3   7      10189.15       9776.33       131.52 o
   1  -3   7       6381.02       6538.68       119.42 o
   2  -3   7       5324.57       5409.77        81.23 o
   3  -3   7        283.24        288.58         6.25 o
   4  -3   7        490.78        497.25         9.13 o
   5  -3   7       8407.36       8237.11       137.03 o
   6  -3   7          0.95          6.98         4.23 o
   7  -3   7       4653.26       4609.64       101.23 o
   8  -3   7          1.65         14.21        10.61 o
  -9  -2   7          6.63         14.66        18.61 o
  -8  -2   7        498.27        453.99        31.58 o
  -7  -2   7         58.16         56.30        12.20 o
  -6  -2   7         60.70         57.35         6.61 o
  -5  -2   7        212.70        213.90         5.87 o
  -4  -2   7       2503.23       2445.19        41.81 o
  -3  -2   7         18.41         23.62         2.07 o
  -2  -2   7      15225.68      15516.50       215.57 o
  -1  -2   7        672.11        678.62        11.33 o
   0  -2   7       2012.13       1933.51        28.76 o
   1  -2   7       2790.76       2306.14        35.03 o
   2  -2   7       1714.25       1652.48        25.54 o
   3  -2   7       2136.05       1958.82        28.15 o
   4  -2   7       1309.33       1321.72        19.61 o
   5  -2   7        743.80        754.48        12.25 o
   6  -2   7        253.53        249.35        14.16 o
   7  -2   7         70.97         83.07         8.34 o
   8  -2   7        350.39        355.06        17.25 o
  -8  -1   7         78.81         68.24        17.48 o
  -7  -1   7        105.39        109.43        13.82 o
  -6  -1   7        964.80        940.99        17.57 o
  -5  -1   7        156.42        123.30         4.44 o
  -4  -1   7        711.69        738.31        10.94 o
  -3  -1   7       3743.18       3792.60        47.23 o
  -2  -1   7         18.72         31.79         2.08 o
  -1  -1   7       3138.31       3190.26        49.78 o
   0  -1   7       2553.89       2586.83        42.06 o
   1  -1   7        600.85        617.29        11.37 o
   2  -1   7       6382.62       6391.60        92.89 o
   3  -1   7       3879.49       4023.25        52.90 o
   4  -1   7        913.18        848.16        12.15 o
   5  -1   7       2586.34       2454.29        34.15 o
   6  -1   7        368.41        350.04        13.66 o
   7  -1   7        660.74        730.08        18.25 o
   8  -1   7        559.91        580.40        17.07 o
   9  -1   7         30.87         36.12         9.76 o
  -8   0   7        394.04        377.29        32.15 o
  -7   0   7        263.42        292.05        17.43 o
  -6   0   7        132.26        143.14         6.15 o
  -5   0   7        670.63        652.64        12.03 o
  -4   0   7       3835.44       3739.27        46.62 o
  -3   0   7       1760.49       1768.11        22.57 o
  -2   0   7       4451.63       4786.22        61.98 o
  -1   0   7        295.18        343.99         6.28 o
   0   0   7       3863.19       3977.42        58.42 o
   1   0   7       1811.00       1648.18        33.01 o
   2   0   7      10278.16      10161.14       165.87 o
   3   0   7         35.58         33.15         1.92 o
   4   0   7       2200.90       1953.52        27.17 o
   5   0   7       1337.03       1378.59        18.81 o
   6   0   7       1665.00       1642.01        22.78 o
   7   0   7        609.42        628.15        12.73 o
   8   0   7       2043.26       2122.64        44.17 o
   9   0   7         13.92         24.89         7.32 o
  -8   1   7         11.31         28.20        19.17 o
  -7   1   7       1748.37       1843.52        38.61 o
  -6   1   7         80.07         90.82         5.57 o
  -5   1   7       2583.29       2595.53        41.92 o
  -4   1   7       9645.64       9446.08       141.93 o
  -3   1   7       1026.95       1107.56        19.67 o
  -2   1   7      18578.28      17919.85       256.66 o
  -1   1   7        144.08        150.57         4.64 o
   0   1   7       5999.53       6100.05        85.76 o
   1   1   7          3.66          5.31         1.64 o
   2   1   7       2063.18       2040.15        31.91 o
   3   1   7       2608.46       2513.86        36.87 o
   4   1   7       7380.52       7059.68        99.97 o
   5   1   7       2702.71       2411.19        34.58 o
   6   1   7       1729.39       1649.46        24.11 o
   7   1   7         23.44         33.28         4.01 o
   8   1   7        251.77        287.72        12.51 o
   9   1   7          2.04         17.21         6.59 o
  -7   2   7        392.67        397.62        14.17 o
  -6   2   7        984.37       1008.26        21.34 o
  -5   2   7       2499.93       2492.67        46.46 o
  -4   2   7         57.04         57.70         4.03 o
  -3   2   7        386.01        469.07         9.04 o
  -2   2   7         12.98         35.45         2.22 o
  -1   2   7       9220.18       9254.55       141.39 o
   0   2   7          1.91          9.20         2.42 o
   1   2   7      20525.96      20048.71       304.00 o
   2   2   7        769.75        828.86        13.22 o
   3   2   7      20268.81      20609.63       321.88 o
   4   2   7       5521.52       5587.23        80.16 o
   5   2   7        362.35        405.92         7.19 o
   6   2   7       7537.30       7278.18       102.57 o
   7   2   7       1038.73       1037.48        17.29 o
   8   2   7       1070.51       1029.95        17.65 o
   9   2   7        295.60        322.72        10.49 o
  10   2   7         13.28         29.75         6.49 o
  -7   3   7         24.02         41.08         7.64 o
  -6   3   7       1207.27       1217.69        27.34 o
  -5   3   7       1539.26       1517.11        29.96 o
  -4   3   7        902.11        910.86        16.38 o
  -3   3   7       1414.48       1402.97        25.74 o
  -2   3   7         96.09         69.87         4.20 o
  -1   3   7        131.30        176.50         4.53 o
   0   3   7          2.23         33.15         2.16 o
   1   3   7         17.69         21.05         2.31 o
   2   3   7       1055.73       1269.27        23.37 o
   3   3   7        540.42        504.33         9.14 o
   4   3   7       2732.92       2510.15        62.95 o
   5   3   7          9.59         34.93         4.62 o
   6   3   7        960.08        967.18        15.74 o
   7   3   7       1754.90       1647.79        25.19 o
   8   3   7        699.04        688.06        12.57 o
   9   3   7       1293.58       1293.43        22.98 o
  10   3   7        126.53        138.50         7.05 o
  -6   4   7         16.90         14.86         8.27 o
  -5   4   7        824.77        769.84        19.86 o
  -4   4   7          0.21          2.13         5.23 o
  -3   4   7         87.21         86.90         5.18 o
  -2   4   7         39.45         42.98         3.84 o
  -1   4   7       5940.98       5875.09        93.61 o
   0   4   7        110.99        169.87         5.05 o
   1   4   7       5192.10       4781.24        72.91 o
   2   4   7       1555.34       1556.56        28.31 o
   3   4   7       2202.49       2191.01        40.58 o
   4   4   7       2422.10       2540.90        55.54 o
   5   4   7         26.02         52.83         4.04 o
   6   4   7        325.95        341.47         7.45 o
   7   4   7        663.94        642.12        11.09 o
   8   4   7         21.71         28.39         3.12 o
   9   4   7          0.11         17.62         4.02 o
  10   4   7         51.73         49.49         5.24 o
  -6   5   7         17.70         28.46        12.92 o
  -5   5   7        615.25        611.81        19.75 o
  -4   5   7       1903.42       1841.17        37.21 o
  -3   5   7         85.12         77.12         5.55 o
  -2   5   7       2716.97       2574.57        43.12 o
  -1   5   7        968.41       1050.13        19.51 o
   0   5   7        458.00        438.55         9.63 o
   1   5   7       4504.00       4270.33        69.98 o
   2   5   7       4007.29       3874.41        77.57 o
   3   5   7       3085.05       3066.43        53.71 o
   4   5   7       1862.02       1793.87        39.82 o
   5   5   7        163.09        205.46         8.58 o
   6   5   7        174.56        154.05        18.05 o
   7   5   7       4508.77       4533.50        88.58 o
   8   5   7         73.74         74.37         3.47 o
   9   5   7       1673.24       1684.92        32.10 o
  10   5   7         58.20         46.02         5.95 o
  -5   6   7        123.56        130.66        11.18 o
  -4   6   7          0.74          7.38         8.65 o
  -3   6   7        521.48        505.71        16.27 o
  -2   6   7       1159.72       1140.01        20.69 o
  -1   6   7        786.20        698.64        13.56 o
   0   6   7       3414.16       3206.58        60.99 o
   1   6   7        182.58        187.33         6.04 o
   2   6   7        763.06        738.79        16.26 o
   3   6   7        238.28        210.43         5.92 o
   4   6   7       5163.15       5308.43        97.52 o
   5   6   7        731.67        702.51        16.74 o
   6   6   7       2153.53       2085.45        50.76 o
   7   6   7         45.35         61.72        10.74 o
   8   6   7        263.53        217.74        11.82 o
   9   6   7        238.27        228.88         9.74 o
  10   6   7        506.95        534.53        19.29 o
  -4   7   7         59.04         70.10        10.06 o
  -3   7   7       1730.94       1704.46        39.51 o
  -2   7   7       2359.94       2321.06        43.22 o
  -1   7   7       1217.86       1223.61        25.98 o
   0   7   7       3215.39       3181.01        60.91 o
   1   7   7        124.95        151.50         7.41 o
   2   7   7       4142.44       3898.19        78.35 o
   3   7   7        625.44        612.43        12.72 o
   4   7   7         12.34         28.18         2.87 o
   5   7   7         16.84         14.82         3.59 o
   6   7   7        828.74        898.41        24.72 o
   7   7   7        928.91        893.40        32.11 o
   8   7   7         79.91         78.10        12.74 o
   9   7   7         70.77         84.59        20.87 o
  10   7   7         22.35         26.25         6.48 o
  -3   8   7          5.10         19.67        14.07 o
  -2   8   7        182.30        202.57         9.42 o
  -1   8   7          2.73          8.61         8.75 o
   0   8   7        140.52        142.21        12.21 o
   1   8   7        493.90        455.32        14.34 o
   2   8   7        245.93        258.98         9.12 o
   3   8   7        415.63        386.62        10.50 o
   4   8   7       2532.16       2519.86        44.88 o
   5   8   7       1657.41       1654.87        29.98 o
   6   8   7        714.66        709.46        35.53 o
   7   8   7       1167.68       1099.41        38.47 o
   8   8   7        520.01        535.43        26.69 o
   9   8   7         17.62          6.20        20.30 o
  10   8   7         44.26         53.58        23.69 o
  -2   9   7       1094.26       1099.72        50.76 o
  -1   9   7          7.36         19.74        15.23 o
   0   9   7       1028.47       1064.76        46.24 o
   1   9   7        194.29        202.36        12.74 o
   2   9   7        805.23        776.67        22.59 o
   3   9   7        136.65        150.55         8.86 o
   4   9   7        195.77        214.56         8.32 o
   5   9   7        455.83        439.38        11.39 o
   6   9   7        137.52        134.92        15.32 o
   7   9   7       1049.34       1013.41        30.55 o
   8   9   7         19.66         36.09        21.99 o
   9   9   7        150.60        181.60        25.94 o
  -1  10   7          6.77         20.30        17.48 o
   0  10   7          3.41         18.61        15.79 o
   1  10   7       1528.43       1628.72        65.42 o
   2  10   7         48.59         52.32        10.72 o
   3  10   7       2142.65       2194.97        66.97 o
   4  10   7          5.54          6.36         5.61 o
   5  10   7       1609.04       1540.27        30.60 o
   6  10   7        199.74        203.29        12.32 o
   7  10   7         72.13         76.60         7.65 o
   8  10   7        848.86        876.10        35.96 o
   1  11   7        101.93        139.30        18.61 o
   2  11   7        175.08        167.50        18.05 o
   3  11   7        658.94        696.08        27.36 o
   4  11   7          2.52          0.02         9.47 o
   5  11   7        306.70        311.09        13.20 o
   6  11   7        545.39        539.74        30.83 o
   7  11   7         25.38         27.32         8.36 o
  -6 -11   8         35.90         28.16        16.52 o
  -5 -11   8         15.24         14.93        14.85 o
  -4 -11   8          1.59         -4.51        21.99 o
  -3 -11   8       1844.97       2031.39        85.16 o
  -2 -11   8         47.55         46.81        21.99 o
  -1 -11   8        768.43        726.77        27.78 o
  -7 -10   8       1125.35       1084.67        38.64 o
  -6 -10   8         30.49         13.95        11.19 o
  -5 -10   8        579.01        513.92        25.59 o
  -4 -10   8         58.20         98.19        13.28 o
  -3 -10   8        699.80        715.67        40.61 o
  -2 -10   8       1152.81       1178.68        55.83 o
  -1 -10   8        623.33        683.16        26.69 o
   0 -10   8        385.94        421.65        17.69 o
   1 -10   8        315.40        276.17        13.95 o
  -8  -9   8        117.25        129.17        15.43 o
  -7  -9   8        509.55        537.75        23.69 o
  -6  -9   8        313.78        346.25        17.10 o
  -5  -9   8        141.51        149.10        11.77 o
  -4  -9   8       2122.56       2081.09        51.05 o
  -3  -9   8         32.62         33.92        10.42 o
  -2  -9   8       1224.99       1091.83        23.84 o
  -1  -9   8       1700.65       1680.98        32.54 o
   0  -9   8         34.86         49.62         6.62 o
   1  -9   8       2190.81       2158.68        49.60 o
   2  -9   8        240.49        240.39        15.25 o
   3  -9   8        381.92        336.64        15.50 o
  -8  -8   8          4.75         21.80        12.62 o
  -7  -8   8         20.59         24.54        13.72 o
  -6  -8   8        143.53        179.76        16.52 o
  -5  -8   8        262.89        227.23        11.89 o
  -4  -8   8       1602.73       1489.64        34.70 o
  -3  -8   8        287.49        271.65         9.86 o
  -2  -8   8        932.56        938.06        17.86 o
  -1  -8   8        158.58        172.90         7.53 o
   0  -8   8        557.86        493.32        13.45 o
   1  -8   8          8.07         10.02         8.38 o
   2  -8   8        913.72        853.90        24.20 o
   3  -8   8          6.32          7.39         9.86 o
   4  -8   8        991.29        942.55        27.89 o
  -8  -7   8        210.20        200.88        26.51 o
  -7  -7   8        686.57        703.38        32.09 o
  -6  -7   8         24.91         49.93        10.66 o
  -5  -7   8        586.53        596.94        20.28 o
  -4  -7   8        233.16        241.50        10.44 o
  -3  -7   8          4.05          3.85         2.96 o
  -2  -7   8         25.74         26.87         3.72 o
  -1  -7   8         75.76         79.77         5.30 o
   0  -7   8        375.73        378.94        10.18 o
   1  -7   8          5.57         11.89         5.52 o
   2  -7   8       1174.76       1218.64        26.28 o
   3  -7   8        283.27        262.19        10.78 o
   4  -7   8        328.30        318.66        21.65 o
   5  -7   8        493.78        466.72        17.11 o
  -9  -6   8        472.09        421.28        31.02 o
  -8  -6   8        154.73        149.37        15.54 o
  -7  -6   8        508.92        460.34        47.37 o
  -6  -6   8       1623.50       1639.76        46.68 o
  -5  -6   8        147.31        125.49         9.25 o
  -4  -6   8       6880.49       6924.97       107.99 o
  -3  -6   8         30.35         27.32         2.93 o
  -2  -6   8       6470.68       6165.45       117.67 o
  -1  -6   8         75.94         89.43         3.89 o
   0  -6   8       1467.50       1494.69        25.04 o
   1  -6   8       2606.51       2641.76        46.24 o
   2  -6   8       1321.39       1355.12        25.35 o
   3  -6   8        904.30        906.52        19.78 o
   4  -6   8       1612.84       1597.89        30.01 o
   5  -6   8         24.73         33.06         6.69 o
   6  -6   8         47.14         59.71         8.64 o
  -9  -5   8          0.78         -5.64        19.74 o
  -8  -5   8        736.64        800.74        92.21 o
  -7  -5   8       1251.03       1215.24        45.48 o
  -6  -5   8       1228.91       1258.97        33.56 o
  -5  -5   8        364.11        353.18        10.55 o
  -4  -5   8        248.46        289.83         6.33 o
  -3  -5   8        268.59        285.36         6.49 o
  -2  -5   8        352.06        368.38         6.77 o
  -1  -5   8      13250.03      12931.85       236.31 o
   0  -5   8        767.39        713.51        11.46 o
   1  -5   8       5108.73       5096.33        80.72 o
   2  -5   8       1180.65       1158.13        22.83 o
   3  -5   8        775.43        735.82        14.33 o
   4  -5   8       7285.26       7172.87       121.57 o
   5  -5   8        159.71        167.04         7.58 o
   6  -5   8       1608.58       1618.97        34.93 o
  -9  -4   8         93.78         72.19        20.30 o
  -8  -4   8         76.44         96.44        18.05 o
  -7  -4   8        477.59        509.07        25.66 o
  -6  -4   8        296.17        281.26        13.36 o
  -5  -4   8       5126.63       5144.02        80.71 o
  -4  -4   8        371.92        379.33         7.46 o
  -3  -4   8       2474.18       2449.81        32.38 o
  -2  -4   8        877.37        875.23        12.80 o
  -1  -4   8          1.23         13.81         2.62 o
   0  -4   8        749.01        647.91        15.30 o
   1  -4   8       3265.98       3204.27        53.60 o
   2  -4   8       1231.29       1162.46        18.99 o
   3  -4   8       2401.44       2366.77        43.02 o
   4  -4   8       1533.42       1502.50        28.69 o
   5  -4   8        813.48        827.38        17.36 o
   6  -4   8          2.16         11.48         6.25 o
   7  -4   8       1391.70       1358.54        35.03 o
  -9  -3   8         62.06         65.42        20.30 o
  -8  -3   8         95.33         87.98        18.05 o
  -7  -3   8       1275.21       1229.33        37.64 o
  -6  -3   8        640.28        629.98        32.44 o
  -5  -3   8         38.41         36.72         2.93 o
  -4  -3   8         21.55         18.77         2.29 o
  -3  -3   8         13.72          9.82         2.25 o
  -2  -3   8        669.95        636.83        10.50 o
  -1  -3   8       2410.13       2381.61        33.61 o
   0  -3   8       2980.80       3068.58        41.99 o
   1  -3   8       3440.05       3116.86        64.11 o
   2  -3   8       3964.70       4150.17        62.44 o
   3  -3   8       1930.31       1719.56        25.24 o
   4  -3   8        857.95        856.33        14.23 o
   5  -3   8        185.27        166.87         9.36 o
   6  -3   8        271.51        234.19        17.25 o
   7  -3   8          0.48         26.08         8.87 o
   8  -3   8          6.98          8.19        10.18 o
  -8  -2   8         12.34         19.17        17.48 o
  -7  -2   8        739.03        744.13        30.35 o
  -6  -2   8       1084.89       1083.64        20.61 o
  -5  -2   8        619.70        586.06        13.75 o
  -4  -2   8       3330.67       3183.83        55.05 o
  -3  -2   8         29.32         48.63         2.59 o
  -2  -2   8       1818.20       1855.64        27.03 o
  -1  -2   8      14460.16      15111.74       205.08 o
   0  -2   8        280.73        331.23         6.35 o
   1  -2   8       9621.37       9852.48       146.68 o
   2  -2   8         11.98         27.78         4.28 o
   3  -2   8        490.81        507.03         9.00 o
   4  -2   8        249.86        227.93         8.76 o
   5  -2   8        979.00        995.29        17.22 o
   6  -2   8        135.54        115.45         7.15 o
   7  -2   8       2763.69       2904.37        65.14 o
   8  -2   8         19.89         35.23         9.32 o
  -8  -1   8       1977.94       1928.75        78.95 o
  -7  -1   8         95.90        109.16         7.21 o
  -6  -1   8        638.19        629.08        14.77 o
  -5  -1   8       1109.76       1031.56        17.19 o
  -4  -1   8       1546.84       1465.03        19.99 o
  -3  -1   8       5402.22       5150.01        76.78 o
  -2  -1   8       4533.11       4327.88        56.95 o
  -1  -1   8       1384.35       1449.92        22.95 o
   0  -1   8         62.66         52.26         3.00 o
   1  -1   8        981.27       1017.45        16.61 o
   2  -1   8       3473.50       3278.13        52.80 o
   3  -1   8       2078.53       1882.27        29.04 o
   4  -1   8       7903.00       7533.07        99.99 o
   5  -1   8          6.87          8.21         2.43 o
   6  -1   8        703.00        685.07        17.58 o
   7  -1   8       1298.57       1286.02        28.35 o
   8  -1   8         16.65         39.66         9.44 o
   9  -1   8        485.82        537.26        20.38 o
  -8   0   8        467.31        470.34        35.53 o
  -7   0   8        621.37        677.55        22.94 o
  -6   0   8        301.92        300.04         9.45 o
  -5   0   8       1267.17       1248.53        21.38 o
  -4   0   8       1406.96       1288.36        18.47 o
  -3   0   8       1218.37       1352.51        18.40 o
  -2   0   8      18959.99      18541.13       226.69 o
  -1   0   8         11.11         29.27         4.13 o
   0   0   8       8011.83       7563.54       118.37 o
   1   0   8        473.69        444.14         8.90 o
   2   0   8       6163.30       6319.70        99.70 o
   3   0   8       1911.36       1973.03        31.70 o
   4   0   8       3777.83       3733.75        51.41 o
   5   0   8       2495.08       2354.46        32.76 o
   6   0   8       3331.48       3250.23        64.76 o
   7   0   8       2151.51       2084.22        41.04 o
   8   0   8          6.76         12.41         6.26 o
   9   0   8        140.32        149.73         9.11 o
  -8   1   8        191.39        225.08        11.55 o
  -7   1   8         66.32         81.61         7.98 o
  -6   1   8         40.78         41.65         5.39 o
  -5   1   8         12.94          9.29         4.03 o
  -4   1   8        710.75        663.83        12.27 o
  -3   1   8        809.98        844.69        13.81 o
  -2   1   8        419.27        532.29         9.24 o
  -1   1   8         46.29         33.49         2.76 o
   0   1   8         63.54         58.31         2.37 o
   1   1   8       4302.30       4219.78        55.11 o
   2   1   8        158.42        176.29         4.45 o
   3   1   8      11601.21      11046.86       148.16 o
   4   1   8       3068.06       2966.89        43.66 o
   5   1   8       5237.66       5320.68        71.33 o
   6   1   8        608.21        556.13        11.30 o
   7   1   8         13.03         24.59         3.52 o
   8   1   8       1733.54       1750.30        31.99 o
   9   1   8        120.66        134.80         7.92 o
  -7   2   8        382.30        430.73        16.20 o
  -6   2   8          1.12         -0.66         5.42 o
  -5   2   8        815.46        833.24        18.64 o
  -4   2   8       3787.16       3857.40        63.40 o
  -3   2   8         21.59         21.56         3.25 o
  -2   2   8       3680.31       3526.70        48.33 o
  -1   2   8        231.15        280.76         6.83 o
   0   2   8       2237.06       1971.13        29.45 o
   1   2   8        427.27        465.48         8.19 o
   2   2   8        487.12        459.94         7.80 o
   3   2   8         61.96         98.11         4.83 o
   4   2   8       2276.34       2394.16        33.81 o
   5   2   8        703.19        770.46        13.07 o
   6   2   8         83.96        102.75         4.06 o
   7   2   8        187.59        185.63         7.21 o
   8   2   8        949.12        932.64        19.92 o
   9   2   8        214.28        242.79         9.39 o
  10   2   8        440.71        462.81        15.60 o
  -7   3   8        486.93        561.48        23.67 o
  -6   3   8        153.85        127.75         9.46 o
  -5   3   8       5606.82       5360.40        97.32 o
  -4   3   8        191.16        188.59         8.22 o
  -3   3   8       1435.10       1336.36        27.18 o
  -2   3   8        654.71        645.73        13.51 o
  -1   3   8          9.91         12.12         2.34 o
   0   3   8       1054.63       1018.82        16.69 o
   1   3   8      17942.23      17841.46       258.62 o
   2   3   8        260.50        304.54         6.34 o
   3   3   8       8627.44       8694.45       131.61 o
   4   3   8        778.47        709.27        18.87 o
   5   3   8        198.27        184.51         4.56 o
   6   3   8       6436.35       6202.54        96.82 o
   7   3   8         20.96         31.69         2.79 o
   8   3   8        709.86        731.96        13.90 o
   9   3   8        159.29        164.01         5.97 o
  10   3   8         14.72         23.00         6.01 o
  -6   4   8         55.35         62.65        12.96 o
  -5   4   8        713.50        700.83        25.52 o
  -4   4   8         23.42         35.11         6.55 o
  -3   4   8       1259.80       1191.63        26.80 o
  -2   4   8       3024.40       2906.32        54.07 o
  -1   4   8        624.77        592.77        13.31 o
   0   4   8       2079.54       2129.64        33.56 o
   1   4   8       6354.02       6569.81        99.77 o
   2   4   8         34.93         68.14         2.65 o
   3   4   8      14599.31      14802.62       237.12 o
   4   4   8        589.15        519.45        15.94 o
   5   4   8       1850.51       1807.55        80.41 o
   6   4   8        257.40        232.41         6.15 o
   7   4   8        506.39        533.14         9.66 o
   8   4   8         35.05         32.71         3.38 o
   9   4   8       1985.92       2034.93        34.46 o
  10   4   8         57.02         54.26         5.85 o
  -5   5   8        256.11        238.20        14.95 o
  -4   5   8       1632.02       1630.12        46.46 o
  -3   5   8       1157.64       1083.40        25.19 o
  -2   5   8        135.64        103.98         5.44 o
  -1   5   8       1216.86       1131.77        23.11 o
   0   5   8       1532.17       1491.31        27.62 o
   1   5   8         61.11         49.79         2.94 o
   2   5   8       1278.07       1354.66        26.90 o
   3   5   8         20.23         20.67         2.44 o
   4   5   8        157.18        166.98         6.14 o
   5   5   8        909.62        973.73        20.49 o
   6   5   8       3909.66       3858.55       155.01 o
   7   5   8         13.76         31.19         3.14 o
   8   5   8       1097.42       1065.15        20.76 o
   9   5   8         91.35        112.29         9.71 o
  10   5   8          9.32          9.58         6.43 o
  -5   6   8          2.41         10.06        12.74 o
  -4   6   8        221.70        247.61        14.75 o
  -3   6   8        173.45        154.76        11.76 o
  -2   6   8        677.86        696.39        15.92 o
  -1   6   8       2003.89       2049.59        43.32 o
   0   6   8       3006.62       2856.85        59.14 o
   1   6   8       3731.43       3749.98        66.09 o
   2   6   8       2322.26       2263.23        46.28 o
   3   6   8       1092.36       1088.76        20.26 o
   4   6   8        947.95        967.31        18.98 o
   5   6   8        116.02        107.25         5.33 o
   6   6   8         15.39         15.12         4.74 o
   7   6   8        133.36        117.46        11.94 o
   8   6   8        152.06        156.78        18.05 o
   9   6   8         97.67         97.19         6.89 o
  10   6   8         34.14         55.51         5.93 o
  -4   7   8          2.85         13.72        12.56 o
  -3   7   8         45.67         74.73        11.56 o
  -2   7   8        650.85        659.65        17.64 o
  -1   7   8       1155.57       1152.42        26.41 o
   0   7   8        541.36        555.03        13.77 o
   1   7   8         37.32         29.16         4.97 o
   2   7   8        478.19        552.36        13.37 o
   3   7   8         54.76         47.98         3.75 o
   4   7   8       2860.05       2847.76        50.52 o
   5   7   8        884.49        882.82        17.71 o
   6   7   8       3941.74       3705.03        88.40 o
   7   7   8        197.35        207.24        14.52 o
   8   7   8        550.75        572.42        33.84 o
   9   7   8       1160.45       1165.71        52.45 o
  10   7   8         68.33         81.68         8.22 o
  -3   8   8        879.40        897.47        31.89 o
  -2   8   8        230.90        246.91        22.56 o
  -1   8   8        204.04        181.98        11.94 o
   0   8   8       5058.74       5125.28       188.36 o
   1   8   8          7.42          5.63         6.17 o
   2   8   8       2226.59       2214.96        50.54 o
   3   8   8        360.14        349.68        10.22 o
   4   8   8        162.52        131.60         5.71 o
   5   8   8        358.01        348.22         8.56 o
   6   8   8        278.03        270.70        21.43 o
   7   8   8        709.64        693.72        29.00 o
   8   8   8        651.78        638.97        37.79 o
   9   8   8        822.73        826.77        44.55 o
  -2   9   8          1.02          7.33        17.48 o
  -1   9   8       1272.94       1231.69        53.01 o
   0   9   8        281.00        313.56        25.38 o
   1   9   8        225.53        183.99        12.41 o
   2   9   8        125.69        148.53         8.50 o
   3   9   8       2190.09       2113.00        47.20 o
   4   9   8         56.37         54.50         5.28 o
   5   9   8       1909.75       1833.24        35.52 o
   6   9   8        373.72        400.31        15.14 o
   7   9   8        617.46        622.95        28.71 o
   8   9   8        674.18        689.16        40.61 o
   9   9   8          6.82          0.56        21.99 o
   0  10   8          1.30          0.56        16.35 o
   1  10   8         62.78         44.55        15.23 o
   2  10   8        276.51        272.53        17.75 o
   3  10   8        343.23        360.24        19.74 o
   4  10   8          6.55          7.56         5.73 o
   5  10   8        568.05        573.03        14.59 o
   6  10   8        148.21        159.30        10.65 o
   7  10   8        297.42        292.24        12.56 o
   8  10   8          5.83         20.06         6.43 o
   1  11   8         36.50         38.35        16.92 o
   2  11   8        167.91        192.31        18.61 o
   3  11   8         82.96         91.90        15.51 o
   4  11   8         21.91         27.71        13.25 o
   5  11   8         18.91         22.77         7.38 o
   6  11   8          3.11          4.22         8.53 o
   7  11   8          1.34          6.91        10.47 o
  -5 -11   9        869.24        895.01        54.14 o
  -4 -11   9          0.60         11.28        23.69 o
  -3 -11   9         91.41         64.29        24.25 o
  -2 -11   9        516.19        560.01        42.30 o
  -6 -10   9        149.81        116.93        17.26 o
  -5 -10   9        383.62        358.77        20.30 o
  -4 -10   9          2.33          7.90        21.43 o
  -3 -10   9        147.02        164.68        23.69 o
  -2 -10   9        434.16        418.30        20.30 o
  -1 -10   9        152.31        198.63        32.15 o
   0 -10   9        502.70        481.34        19.14 o
   1 -10   9       1340.92       1346.76        35.03 o
  -7  -9   9        109.57        134.26        14.35 o
  -6  -9   9        128.97        139.58        25.06 o
  -5  -9   9        114.06        115.90        14.69 o
  -4  -9   9        220.57        240.87        34.97 o
  -3  -9   9        116.31        141.55        20.87 o
  -2  -9   9        297.60        278.70        10.57 o
  -1  -9   9       1400.11       1384.22        33.13 o
   0  -9   9        262.70        273.46        11.08 o
   1  -9   9        764.70        778.64        23.82 o
   2  -9   9        197.03        181.04        12.64 o
  -8  -8   9        468.13        481.84        27.91 o
  -7  -8   9        315.71        378.60        23.98 o
  -6  -8   9         11.74         10.65        12.59 o
  -5  -8   9       1678.03       1755.78        50.21 o
  -4  -8   9        294.96        269.64        14.43 o
  -3  -8   9        464.64        427.96         9.88 o
  -2  -8   9        159.33        161.82         6.61 o
  -1  -8   9         29.42         34.04         5.73 o
   0  -8   9         39.68         58.26         6.33 o
   1  -8   9        918.70        894.19        24.62 o
   2  -8   9       1262.56       1283.19        32.44 o
   3  -8   9         49.04         50.05        10.96 o
   4  -8   9        299.55        276.43        22.22 o
  -8  -7   9        296.75        322.83        23.04 o
  -7  -7   9        588.15        651.60        30.88 o
  -6  -7   9         18.35         20.48        10.68 o
  -5  -7   9        724.23        652.66        24.94 o
  -4  -7   9       3595.86       3684.64        79.52 o
  -3  -7   9         85.02         88.27         4.26 o
  -2  -7   9      11662.08      11276.90       169.96 o
  -1  -7   9         36.21         47.44         5.70 o
   0  -7   9       2658.59       2712.45        45.57 o
   1  -7   9        623.88        654.28        17.89 o
   2  -7   9         71.08         86.12         7.68 o
   3  -7   9        891.67        845.60        21.15 o
   4  -7   9       1536.35       1513.20        32.69 o
   5  -7   9        400.73        367.00        13.70 o
  -8  -6   9        348.46        327.66        27.63 o
  -7  -6   9          1.37         12.83        15.23 o
  -6  -6   9        697.38        708.76        26.02 o
  -5  -6   9       1829.33       1826.55        45.83 o
  -4  -6   9        758.74        698.90        12.22 o
  -3  -6   9         10.17         16.72         3.57 o
  -2  -6   9        633.57        632.47        11.10 o
  -1  -6   9       1024.02        968.81        20.34 o
   0  -6   9        713.38        686.28        13.62 o
   1  -6   9       5635.71       5512.63       106.01 o
   2  -6   9        181.88        201.11         9.00 o
   3  -6   9       2962.05       2855.43        48.17 o
   4  -6   9       1779.26       1697.39        36.53 o
   5  -6   9        299.16        275.86        10.67 o
  -9  -5   9          1.82         18.05        21.43 o
  -8  -5   9          5.08        -14.66        18.61 o
  -7  -5   9         14.19          9.11        21.15 o
  -6  -5   9          3.24         -0.67         8.88 o
  -5  -5   9        393.47        458.43        12.64 o
  -4  -5   9       1898.42       1860.01        26.88 o
  -3  -5   9       2235.00       2238.57        32.32 o
  -2  -5   9       1074.69       1060.53        15.42 o
  -1  -5   9       2169.82       2114.78        43.80 o
   0  -5   9        923.45        809.85        14.24 o
   1  -5   9         52.86         54.31         5.82 o
   2  -5   9         17.76         16.54         3.77 o
   3  -5   9        163.71        145.06         6.18 o
   4  -5   9         31.39         46.76         6.30 o
   5  -5   9        243.88        226.04         8.82 o
   6  -5   9          7.49         16.21         7.24 o
  -9  -4   9         40.23         29.89        20.87 o
  -8  -4   9         52.39         41.17        18.61 o
  -7  -4   9       1054.91        976.78        45.12 o
  -6  -4   9          6.86         -2.11        10.87 o
  -5  -4   9       3571.64       3455.42        52.09 o
  -4  -4   9        217.94        188.93         5.70 o
  -3  -4   9         62.41         72.16         3.13 o
  -2  -4   9       4981.62       4970.57        62.68 o
  -1  -4   9         33.62         37.02         3.10 o
   0  -4   9        941.76        987.41        15.46 o
   1  -4   9       4404.95       4193.92        63.15 o
   2  -4   9       1283.77       1317.24        29.69 o
   3  -4   9        843.88        782.24        13.34 o
   4  -4   9       1861.36       1834.60        38.04 o
   5  -4   9        263.23        231.95         8.84 o
   6  -4   9       2003.35       1974.78        40.69 o
   7  -4   9          0.27         10.66         9.94 o
  -8  -3   9         10.28         11.84        18.05 o
  -7  -3   9          8.94         16.35        15.79 o
  -6  -3   9        189.39        172.64        28.86 o
  -5  -3   9       3976.36       3926.77        75.97 o
  -4  -3   9       1225.34       1099.40        17.13 o
  -3  -3   9       3420.28       3323.53        43.30 o
  -2  -3   9        824.19        822.31        12.36 o
  -1  -3   9        640.16        609.65        10.31 o
   0  -3   9          4.75          9.25         2.49 o
   1  -3   9       8043.92       7991.92       160.66 o
   2  -3   9        890.49        833.89        15.21 o
   3  -3   9       7112.69       6905.73        94.41 o
   4  -3   9          0.18          0.44         3.76 o
   5  -3   9        465.82        463.61        11.47 o
   6  -3   9        495.40        504.70        17.25 o
   7  -3   9       1072.89       1116.51        29.73 o
   8  -3   9         80.59         82.39        11.28 o
  -8  -2   9       1912.88       1861.07        76.13 o
  -7  -2   9          5.73         -3.95        15.79 o
  -6  -2   9       2044.93       2080.21        39.32 o
  -5  -2   9       2727.41       2703.18        47.69 o
  -4  -2   9        931.91       1006.57        16.26 o
  -3  -2   9       7789.94       7535.86       103.30 o
  -2  -2   9        645.71        587.80         9.67 o
  -1  -2   9       3453.98       3317.96        49.05 o
   0  -2   9       5671.84       5702.18        78.46 o
   1  -2   9          6.77         37.01         4.08 o
   2  -2   9        115.07        130.58         5.71 o
   3  -2   9       5567.59       5273.46        76.96 o
   4  -2   9       3877.06       3742.01        53.31 o
   5  -2   9       1411.59       1424.80        25.23 o
   6  -2   9       1487.55       1456.00        31.85 o
   7  -2   9         42.00         45.94         8.45 o
   8  -2   9          6.86          6.68         9.33 o
  -8  -1   9         44.76         56.96        20.30 o
  -7  -1   9         35.49         37.00         5.46 o
  -6  -1   9        401.41        400.85        11.77 o
  -5  -1   9        301.24        299.70        10.51 o
  -4  -1   9          0.46         18.68         6.28 o
  -3  -1   9       1435.00       1468.47        21.36 o
  -2  -1   9       2440.66       2130.61        30.42 o
  -1  -1   9       1963.72       2102.48        29.82 o
   0  -1   9      25340.38      25560.44       661.72 o
   1  -1   9       1230.37       1301.07        19.91 o
   2  -1   9       9838.28       9893.37       155.94 o
   3  -1   9       1879.38       1827.22        28.39 o
   4  -1   9       1681.86       1704.53        25.34 o
   5  -1   9        894.41        821.72        12.62 o
   6  -1   9       1338.93       1327.32        28.83 o
   7  -1   9        128.11        146.62         7.93 o
   8  -1   9       1497.63       1454.65        32.65 o
   9  -1   9        120.19        118.54        10.96 o
  -8   0   9        538.84        562.83        39.48 o
  -7   0   9        347.11        393.64        13.48 o
  -6   0   9        218.28        210.36         9.46 o
  -5   0   9        777.15        823.93        15.69 o
  -4   0   9         27.79         29.04         3.40 o
  -3   0   9        394.50        371.94         7.00 o
  -2   0   9        462.62        436.61        10.09 o
  -1   0   9        258.66        378.52        10.00 o
   0   0   9        121.20         80.32         3.40 o
   1   0   9        638.32        736.22        18.89 o
   2   0   9        736.70        742.78        15.23 o
   3   0   9        291.06        225.00         6.10 o
   4   0   9       1838.20       1946.96        27.46 o
   5   0   9       1433.39       1430.23        28.78 o
   6   0   9       1798.21       1713.73        31.21 o
   7   0   9       2451.69       2403.67        49.41 o
   8   0   9        649.62        688.15        18.28 o
   9   0   9       1194.89       1146.91        27.27 o
  -7   1   9         27.73         38.45         7.14 o
  -6   1   9       1383.72       1300.70        30.85 o
  -5   1   9        824.91        808.15        16.77 o
  -4   1   9        125.72        108.78         4.55 o
  -3   1   9        393.81        389.87         8.24 o
  -2   1   9       6829.48       6562.48        85.87 o
  -1   1   9        659.98        620.53         9.39 o
   0   1   9      19941.99      19373.88       251.31 o
   1   1   9         24.15         29.11         1.94 o
   2   1   9       3644.48       3611.40        55.75 o
   3   1   9        296.19        262.41         5.50 o
   4   1   9        306.84        347.87         8.22 o
   5   1   9       2057.75       2001.28        28.74 o
   6   1   9       1136.08       1054.43        16.90 o
   7   1   9        452.34        439.77        11.73 o
   8   1   9        710.84        692.01        15.15 o
   9   1   9         43.97         65.45         7.16 o
  -7   2   9          0.19          6.15         8.29 o
  -6   2   9        634.92        639.63        19.13 o
  -5   2   9        285.14        291.99        12.20 o
  -4   2   9         66.76         58.16         4.95 o
  -3   2   9       8874.77       8457.04       136.84 o
  -2   2   9         66.21         47.75         3.45 o
  -1   2   9       1809.76       1801.07        28.56 o
   0   2   9       2960.88       2877.60        42.78 o
   1   2   9       3228.31       2995.36        42.67 o
   2   2   9       5406.45       5535.16        77.07 o
   3   2   9       4230.32       4204.90        74.54 o
   4   2   9         20.67         16.17         2.15 o
   5   2   9       1370.35       1303.09        18.98 o
   6   2   9       1088.35       1046.73        16.69 o
   7   2   9         54.12         63.89         3.73 o
   8   2   9       3381.69       3289.42        54.20 o
   9   2   9        492.04        487.00        12.68 o
  -6   3   9         60.45         68.92         9.45 o
  -5   3   9        383.55        337.90        14.00 o
  -4   3   9       1127.48       1044.45        24.54 o
  -3   3   9       2033.16       2027.55        39.78 o
  -2   3   9         18.50         25.82         3.38 o
  -1   3   9       2675.73       2437.80        39.23 o
   0   3   9        622.25        580.96        10.42 o
   1   3   9         24.08         33.73         2.87 o
   2   3   9        109.84        171.72         6.34 o
   3   3   9       3002.69       2910.98        41.18 o
   4   3   9       1108.28       1169.89        19.25 o
   5   3   9       6508.44       6523.28        93.95 o
   6   3   9        412.19        399.92         7.97 o
   7   3   9        478.61        446.48         8.93 o
   8   3   9         53.47         53.80         4.08 o
   9   3   9        661.77        660.64        14.09 o
  10   3   9         88.86         75.27         6.43 o
  -6   4   9        235.73        232.03        16.34 o
  -5   4   9        318.03        344.63        28.20 o
  -4   4   9       2005.39       2016.15        43.05 o
  -3   4   9       2047.13       2023.56        40.25 o
  -2   4   9       1696.91       1633.15        31.62 o
  -1   4   9       1352.86       1210.85        24.31 o
   0   4   9        510.36        522.26        10.42 o
   1   4   9       2706.89       2649.57        40.93 o
   2   4   9         29.57         42.43         2.36 o
   3   4   9          6.59         23.49         2.39 o
   4   4   9       1027.91       1106.57        17.58 o
   5   4   9        101.32        111.42         7.24 o
   6   4   9         63.87         79.56         3.69 o
   7   4   9        337.78        343.14         7.27 o
   8   4   9        297.70        317.59         7.84 o
   9   4   9          3.94         12.26         4.02 o
  10   4   9        255.96        272.91        10.40 o
  -5   5   9        282.56        307.93        17.15 o
  -4   5   9         47.56         69.33        11.36 o
  -3   5   9       1347.88       1319.22        29.92 o
  -2   5   9        908.43        958.19        20.07 o
  -1   5   9        269.75        267.80         9.81 o
   0   5   9       1688.33       1706.46        33.54 o
   1   5   9       3041.38       3102.27        51.18 o
   2   5   9       1765.71       1694.73        26.48 o
   3   5   9       8042.23       8015.63       159.26 o
   4   5   9        577.83        619.03        12.83 o
   5   5   9       4811.41       4596.47        79.85 o
   6   5   9        782.00        736.39        16.18 o
   7   5   9        367.33        336.71         9.23 o
   8   5   9        483.96        478.13        10.93 o
   9   5   9        158.79        159.66         6.73 o
  10   5   9          5.24          9.14         6.02 o
  -4   6   9       1206.78       1170.21        36.89 o
  -3   6   9        647.83        603.90        24.81 o
  -2   6   9          8.53          1.33         5.96 o
  -1   6   9       1322.80       1321.61        29.43 o
   0   6   9       2092.05       2089.90        44.09 o
   1   6   9       1327.70       1250.22        23.30 o
   2   6   9       1666.51       1673.92        34.74 o
   3   6   9          3.22          7.56         3.15 o
   4   6   9        649.30        577.84        11.68 o
   5   6   9        492.50        444.49        12.11 o
   6   6   9       2601.45       2565.67        59.38 o
   7   6   9         26.62         16.16         9.72 o
   8   6   9       1984.36       1997.55        77.26 o
   9   6   9        369.67        395.26        11.84 o
  10   6   9         93.49         74.58         6.08 o
  -4   7   9       1022.48        965.41        33.49 o
  -3   7   9        139.21        167.64        13.54 o
  -2   7   9          3.09          5.54         9.55 o
  -1   7   9        371.35        356.73        14.56 o
   0   7   9        541.98        564.36        14.05 o
   1   7   9        386.21        336.83        11.65 o
   2   7   9       7274.32       7166.52       143.31 o
   3   7   9        241.62        245.61         8.09 o
   4   7   9       2745.61       2759.50        48.99 o
   5   7   9         58.25         55.17         4.11 o
   6   7   9          3.27         15.71         9.76 o
   7   7   9       1458.52       1459.07        47.28 o
   8   7   9        400.10        403.80        29.89 o
   9   7   9         22.80          9.02        19.17 o
  10   7   9        168.93        179.73        14.45 o
  -3   8   9         55.82         70.36        13.54 o
  -2   8   9          1.19         16.77        11.14 o
  -1   8   9        998.08        964.94        43.99 o
   0   8   9         34.56         37.22        12.97 o
   1   8   9        378.88        355.05        14.22 o
   2   8   9        206.51        214.77        16.64 o
   3   8   9         24.50         27.60         4.46 o
   4   8   9        111.33        116.57         6.90 o
   5   8   9        679.44        665.08        13.75 o
   6   8   9          3.20          5.74         6.00 o
   7   8   9       1306.32       1307.26        55.83 o
   8   8   9        481.77        545.35        35.53 o
   9   8   9         21.14         31.02        22.56 o
  -1   9   9         43.21         72.19        17.48 o
   0   9   9         26.91         40.61        15.23 o
   1   9   9        262.17        286.49        21.43 o
   2   9   9          1.50          7.08         8.51 o
   3   9   9         30.91         28.83         6.63 o
   4   9   9         34.18         43.02         5.44 o
   5   9   9        145.69        128.71         5.78 o
   6   9   9        308.05        273.53        12.35 o
   7   9   9        144.36        166.76        14.45 o
   8   9   9         19.33         14.66        20.87 o
   9   9   9          0.87          6.20        22.56 o
   0  10   9        310.11        313.00        27.63 o
   1  10   9        136.56        124.64        16.92 o
   2  10   9        483.59        470.75        21.81 o
   3  10   9          1.51         -5.26         8.91 o
   4  10   9        845.60        841.90        29.07 o
   5  10   9        180.83        177.37         9.28 o
   6  10   9          5.94         14.53         7.50 o
   7  10   9          1.93         12.95        11.43 o
   8  10   9          5.98         -2.82        20.87 o
   2  11   9        582.54        520.54        32.15 o
   3  11   9        390.43        401.43        25.38 o
   4  11   9        462.76        406.38        29.04 o
   5  11   9       1535.35       1590.90        49.91 o
   6  11   9         51.04         60.47         9.46 o
   7  11   9       1493.53       1565.26        44.10 o
  -4 -11  10        178.57        174.26        28.76 o
  -3 -11  10         41.95         38.91        25.38 o
  -2 -11  10        159.08        151.14        27.07 o
  -6 -10  10        316.63        325.08        29.33 o
  -5 -10  10        308.79        332.74        36.94 o
  -4 -10  10        178.66        198.51        27.07 o
  -3 -10  10         92.27         76.70        23.69 o
  -2 -10  10         57.85         52.47         6.80 o
  -1 -10  10        265.24        287.57        19.53 o
   0 -10  10        114.16        125.20        10.89 o
  -7  -9  10        433.93        462.75        24.86 o
  -6  -9  10        259.63        210.38        18.46 o
  -5  -9  10       1745.82       1760.68        52.53 o
  -4  -9  10          0.43          8.73        12.59 o
  -3  -9  10       2643.06       2587.45       103.77 o
  -2  -9  10        183.04        183.65         8.86 o
  -1  -9  10        301.62        292.82        11.81 o
   0  -9  10        161.70        170.39         9.51 o
   1  -9  10        350.74        368.97        18.64 o
   2  -9  10        189.23        206.43        13.53 o
  -8  -8  10        339.59        355.30        32.71 o
  -7  -8  10        428.28        443.84        33.84 o
  -6  -8  10        728.66        740.48        45.12 o
  -5  -8  10         42.14         40.04        21.43 o
  -4  -8  10         86.77        103.82        10.93 o
  -3  -8  10          0.11          8.48         4.19 o
  -2  -8  10       4058.88       4011.48        66.62 o
  -1  -8  10          0.07          7.92         5.69 o
   0  -8  10       6183.06       6040.67       136.02 o
   1  -8  10        231.01        253.35        12.66 o
   2  -8  10       1089.59       1069.91        28.75 o
   3  -8  10       1210.12       1163.31        31.26 o
  -8  -7  10        152.88        127.46        25.94 o
  -7  -7  10         27.98         23.12        21.99 o
  -6  -7  10        636.23        704.89        32.38 o
  -5  -7  10        436.08        386.93        21.26 o
  -4  -7  10        314.28        300.19        13.57 o
  -3  -7  10          3.21          5.02         4.11 o
  -2  -7  10         77.30         82.67         6.47 o
  -1  -7  10        127.11        139.45         7.29 o
   0  -7  10        223.04        211.33         9.04 o
   1  -7  10        150.19        123.87         7.92 o
   2  -7  10        524.75        512.04        15.99 o
   3  -7  10        461.65        444.47        15.92 o
   4  -7  10        302.75        337.53        14.18 o
  -8  -6  10        514.73        452.86        40.04 o
  -7  -6  10         91.47         31.58        21.43 o
  -6  -6  10        507.73        460.26        22.18 o
  -5  -6  10         10.21         21.36         8.08 o
  -4  -6  10        147.50        152.91         5.58 o
  -3  -6  10         92.10         88.76         4.70 o
  -2  -6  10       3469.97       3441.39        56.37 o
  -1  -6  10         35.08         34.26         4.66 o
   0  -6  10       1649.17       1599.24        27.09 o
   1  -6  10        984.24       1026.33        20.47 o
   2  -6  10        668.94        593.86        15.20 o
   3  -6  10        308.48        315.49        11.24 o
   4  -6  10         51.65         73.31         7.06 o
   5  -6  10         27.03         37.51         7.27 o
  -8  -5  10          5.20         15.79        20.30 o
  -7  -5  10        352.70        290.44        25.38 o
  -6  -5  10       1106.64        999.30        39.48 o
  -5  -5  10       1530.14       1490.43        36.39 o
  -4  -5  10         68.34         65.87         4.04 o
  -3  -5  10       3817.21       3781.80        52.65 o
  -2  -5  10        463.04        462.88         8.95 o
  -1  -5  10        777.35        813.26        17.76 o
   0  -5  10       3575.84       3713.83        56.32 o
   1  -5  10       1145.95       1080.63        22.93 o
   2  -5  10        961.16        939.22        17.32 o
   3  -5  10       1849.77       1789.35        31.43 o
   4  -5  10       1114.51       1086.02        23.83 o
   5  -5  10          3.01         14.14         8.06 o
   6  -5  10       1429.90       1519.41        34.11 o
  -8  -4  10         13.21         -5.64        19.74 o
  -7  -4  10        592.63        557.19        34.40 o
  -6  -4  10        105.80         80.22        13.54 o
  -5  -4  10        655.24        593.05        11.86 o
  -4  -4  10       2339.46       2141.78        32.03 o
  -3  -4  10       3160.12       3149.63        43.47 o
  -2  -4  10       1764.61       1685.87        32.01 o
  -1  -4  10       1023.73        957.86        15.09 o
   0  -4  10        208.59        195.74         7.40 o
   1  -4  10       2443.28       2397.54        42.06 o
   2  -4  10       1026.51        927.02        16.59 o
   3  -4  10       7341.36       7078.24       104.23 o
   4  -4  10        300.78        303.76        13.56 o
   5  -4  10       2278.05       2288.46        40.90 o
   6  -4  10        152.31        152.22         8.83 o
   7  -4  10         68.11         70.83        11.51 o
  -8  -3  10         84.20         94.18        20.30 o
  -7  -3  10          0.45        -12.97        15.79 o
  -6  -3  10       1951.14       1924.34        41.82 o
  -5  -3  10        344.58        330.18         8.87 o
  -4  -3  10       3536.99       3591.59        47.63 o
  -3  -3  10       4154.99       3820.09        49.20 o
  -2  -3  10        257.22        273.89         6.47 o
  -1  -3  10       9865.99      10027.91       137.30 o
   0  -3  10        271.04        217.53         5.97 o
   1  -3  10       1569.77       1472.61        25.57 o
   2  -3  10         31.80         31.66         3.31 o
   3  -3  10         94.11         91.94         3.91 o
   4  -3  10         71.37         68.37         7.29 o
   5  -3  10       1744.92       1664.49        30.29 o
   6  -3  10        859.73        873.65        24.39 o
   7  -3  10        579.08        580.37        20.84 o
  -8  -2  10          3.99        -10.72        19.17 o
  -7  -2  10        155.37        137.04        19.74 o
  -6  -2  10          9.32          5.62         4.75 o
  -5  -2  10        120.87        123.18         5.76 o
  -4  -2  10         39.53         49.53         3.91 o
  -3  -2  10         42.07         26.45         3.33 o
  -2  -2  10        154.67        132.59         4.24 o
  -1  -2  10         21.15         20.42         2.94 o
   0  -2  10        370.91        305.06         6.69 o
   1  -2  10       4605.03       4632.34        66.41 o
   2  -2  10       4393.05       4227.52        60.92 o
   3  -2  10       2859.08       2774.17        40.02 o
   4  -2  10       3980.36       3947.52        59.88 o
   5  -2  10       1132.32       1103.25        21.71 o
   6  -2  10        516.30        537.73        15.97 o
   7  -2  10        288.87        306.24        15.28 o
   8  -2  10          1.97          0.89         9.53 o
  -8  -1  10        324.65        304.54        26.51 o
  -7  -1  10         82.04         51.00         8.98 o
  -6  -1  10       3073.38       3088.10        57.57 o
  -5  -1  10       1303.77       1287.91        24.44 o
  -4  -1  10        430.65        415.44         9.35 o
  -3  -1  10       4110.47       4170.90        61.01 o
  -2  -1  10        555.98        523.93         9.33 o
  -1  -1  10       3937.10       3692.97        51.47 o
   0  -1  10       1286.14       1397.40        37.18 o
   1  -1  10        627.41        653.41        11.86 o
   2  -1  10        463.32        543.51        10.00 o
   3  -1  10       2441.45       2485.87        37.02 o
   4  -1  10        519.46        494.96         9.43 o
   5  -1  10       1030.72       1027.45        18.87 o
   6  -1  10       1394.03       1418.55        30.79 o
   7  -1  10        462.42        469.28        14.99 o
   8  -1  10        608.89        616.42        18.29 o
  -7   0  10          7.76          0.77         7.14 o
  -6   0  10       2622.85       2596.33        52.90 o
  -5   0  10        254.17        256.48         8.12 o
  -4   0  10       4203.91       4044.29        56.76 o
  -3   0  10        221.76        196.22         5.60 o
  -2   0  10        415.59        425.67         8.09 o
  -1   0  10        160.59        194.36         5.43 o
   0   0  10      14122.69      13851.91       201.97 o
   1   0  10        472.01        533.00         9.62 o
   2   0  10      16177.66      16050.32       253.29 o
   3   0  10         56.20         38.60         3.14 o
   4   0  10        991.84       1017.52        17.46 o
   5   0  10       1153.99       1084.84        20.86 o
   6   0  10        958.62        909.66        17.74 o
   7   0  10       1830.87       1761.93        43.22 o
   8   0  10        687.46        705.06        18.77 o
   9   0  10         22.70         41.90         8.01 o
  -7   1  10        444.59        448.29        15.75 o
  -6   1  10         37.23         50.16         6.29 o
  -5   1  10        401.29        368.24        13.91 o
  -4   1  10        429.53        419.30        10.20 o
  -3   1  10       2350.04       2227.93        33.02 o
  -2   1  10         15.07         13.92         2.82 o
  -1   1  10       5201.76       5031.10        68.73 o
   0   1  10       1256.48       1168.91        16.55 o
   1   1  10       1422.03       1513.80        24.31 o
   2   1  10       6310.12       6256.90        95.90 o
   3   1  10       1627.78       1562.62        23.15 o
   4   1  10       3181.80       3191.29        46.97 o
   5   1  10       5263.47       5277.77        77.56 o
   6   1  10       1555.79       1482.05        25.49 o
   7   1  10        244.88        268.09        11.69 o
   8   1  10       2003.46       1899.96        40.05 o
   9   1  10         20.15         18.10         7.15 o
  -7   2  10       1019.23       1064.65        38.58 o
  -6   2  10        528.26        517.95        19.94 o
  -5   2  10        256.58        235.25         9.73 o
  -4   2  10         10.42         16.27         6.43 o
  -3   2  10         46.96         50.43         5.35 o
  -2   2  10        209.23        199.68         7.52 o
  -1   2  10        927.32        924.03        15.71 o
   0   2  10          8.01         10.15         2.49 o
   1   2  10       1200.27       1206.68        18.16 o
   2   2  10        484.38        571.40        10.75 o
   3   2  10         34.09         37.12         3.80 o
   4   2  10         29.91         28.80         2.61 o
   5   2  10       4406.83       4382.95        64.43 o
   6   2  10        187.95        174.98         5.43 o
   7   2  10       2003.71       1924.31        32.61 o
   8   2  10         15.48         21.51         4.38 o
   9   2  10        262.12        291.36        10.47 o
  -6   3  10          1.25          8.04         9.38 o
  -5   3  10       1566.75       1516.06        58.65 o
  -4   3  10         23.54         15.73         6.77 o
  -3   3  10       1816.72       1782.96        35.73 o
  -2   3  10       4108.85       4089.78        77.13 o
  -1   3  10       3652.62       3520.04        62.86 o
   0   3  10       4258.12       4284.24        66.50 o
   1   3  10       1004.04        963.02        15.28 o
   2   3  10       3268.29       3062.45        47.27 o
   3   3  10         11.97         27.70         2.36 o
   4   3  10        928.33        865.88        15.54 o
   5   3  10        152.28        146.58         4.67 o
   6   3  10       1327.21       1321.89        20.62 o
   7   3  10        206.38        202.97         7.52 o
   8   3  10         49.19         61.22         4.34 o
   9   3  10          8.23         19.59         4.62 o
  10   3  10         17.28         23.43         6.04 o
  -6   4  10          1.22          5.73        13.14 o
  -5   4  10        100.63        105.27        13.14 o
  -4   4  10         85.52         79.48        10.64 o
  -3   4  10        894.51        884.91        20.13 o
  -2   4  10       1833.38       1853.06        39.79 o
  -1   4  10       4909.30       4925.33        93.45 o
   0   4  10       1284.02       1221.25        21.66 o
   1   4  10         80.93         86.34         3.68 o
   2   4  10        284.34        274.09         6.00 o
   3   4  10       4468.30       4385.79        73.80 o
   4   4  10         98.23        137.45         5.24 o
   5   4  10       8049.42       7659.61       142.54 o
   6   4  10         18.00         29.48         5.27 o
   7   4  10       3041.93       2849.88        50.05 o
   8   4  10        507.19        515.59        10.72 o
   9   4  10          2.66         14.17         4.72 o
  10   4  10        398.65        394.72        12.07 o
  -5   5  10         61.88         62.94        13.16 o
  -4   5  10       1744.93       1766.33        50.65 o
  -3   5  10        117.77        119.89        11.36 o
  -2   5  10       2113.83       2133.82        45.48 o
  -1   5  10       2911.42       2837.45        59.24 o
   0   5  10         43.85         38.43         4.28 o
   1   5  10       6446.54       6383.61       104.71 o
   2   5  10       1284.77       1285.43        22.69 o
   3   5  10        826.11        759.64        14.03 o
   4   5  10         71.63         74.62         4.04 o
   5   5  10        269.49        240.79         5.82 o
   6   5  10       1095.23        990.96        29.39 o
   7   5  10        390.49        363.17        11.02 o
   8   5  10       1218.32       1139.58        22.52 o
   9   5  10         69.78         67.14         5.79 o
  10   5  10        493.83        483.00        16.36 o
  -4   6  10        634.44        659.49        27.51 o
  -3   6  10         50.48         42.66        10.96 o
  -2   6  10       1531.64       1486.05        38.19 o
  -1   6  10         40.43         40.69         6.51 o
   0   6  10          3.92          6.28         4.50 o
   1   6  10        153.77        151.89         9.21 o
   2   6  10       1421.68       1446.94        30.46 o
   3   6  10        549.62        516.55        11.39 o
   4   6  10       6169.06       5948.10       103.80 o
   5   6  10        305.36        289.68         7.63 o
   6   6  10       1933.52       1958.69        51.85 o
   7   6  10        132.06        146.07        17.48 o
   8   6  10         58.77         82.77        18.05 o
   9   6  10       1140.60       1168.94        26.92 o
  10   6  10        185.95        212.23        10.30 o
  -3   7  10         89.45         96.93        12.74 o
  -2   7  10          0.66         10.81        10.16 o
  -1   7  10         80.89         83.96         8.43 o
   0   7  10        197.25        168.76        16.19 o
   1   7  10        582.42        579.63        16.31 o
   2   7  10       1314.02       1251.05        27.05 o
   3   7  10        877.53        897.94        19.93 o
   4   7  10        253.28        248.53         7.97 o
   5   7  10        490.72        469.71        11.08 o
   6   7  10        191.48        183.01        13.56 o
   7   7  10         86.34         83.47        17.48 o
   8   7  10         14.95          3.38        16.92 o
   9   7  10        506.92        479.37        33.84 o
  -2   8  10        885.64        834.10        42.86 o
  -1   8  10         84.99         99.26        16.92 o
   0   8  10        177.20        189.49        16.92 o
   1   8  10          8.23         -0.83         8.75 o
   2   8  10       1374.64       1344.78        35.02 o
   3   8  10         30.64         31.20         5.31 o
   4   8  10        419.87        410.71        12.04 o
   5   8  10        124.91        104.92         6.22 o
   6   8  10          3.75          5.02         8.63 o
   7   8  10          5.26          1.69        18.05 o
   8   8  10        872.07        839.74        43.43 o
   9   8  10         69.76         45.12        21.43 o
  -1   9  10        953.94        970.58        45.68 o
   0   9  10         20.23         21.99        15.23 o
   1   9  10       3095.24       2929.22       110.54 o
   2   9  10       1637.99       1578.53        50.32 o
   3   9  10        426.80        354.08        17.04 o
   4   9  10       1847.28       1793.22        40.50 o
   5   9  10        133.59        142.47         6.89 o
   6   9  10        923.17        923.41        27.65 o
   7   9  10         98.50         75.08         6.63 o
   8   9  10          0.30         -6.20        21.43 o
   9   9  10          2.50         25.38        23.69 o
   0  10  10        261.97        261.68        22.56 o
   1  10  10        251.26        233.48        20.30 o
   2  10  10        185.82        177.18        13.40 o
   3  10  10        121.43        124.49        11.24 o
   4  10  10        438.94        370.74        18.13 o
   5  10  10        474.11        503.55        16.96 o
   6  10  10         13.00          1.02         9.33 o
   7  10  10       1377.36       1371.27        38.99 o
   8  10  10         16.29         30.63        11.00 o
   3  11  10        289.79        276.40        30.74 o
   4  11  10          5.47          5.22        19.46 o
   5  11  10        326.68        328.86        17.83 o
   6  11  10        195.77        237.04        22.84 o
  -5 -10  11        640.57        676.26        58.93 o
  -4 -10  11          7.09          0.00        24.81 o
  -3 -10  11       2798.44       2988.43       120.12 o
  -2 -10  11         85.36         90.24         8.27 o
  -1 -10  11       1657.39       1603.85        69.37 o
   0 -10  11          7.52          9.56        10.26 o
  -7  -9  11         26.59         29.74        17.83 o
  -6  -9  11         46.16         32.37        17.20 o
  -5  -9  11        271.42        254.73        18.46 o
  -4  -9  11         87.61         73.98        14.07 o
  -3  -9  11         13.97         30.33         5.58 o
  -2  -9  11         30.87         32.22         6.55 o
  -1  -9  11         22.24         18.97         8.95 o
   0  -9  11       1435.42       1431.21        41.77 o
   1  -9  11         28.79         27.39        10.62 o
   2  -9  11       1536.87       1427.79        46.43 o
  -7  -8  11          4.27         11.84        24.25 o
  -6  -8  11        124.67        178.21        27.07 o
  -5  -8  11        687.86        695.36        46.24 o
  -4  -8  11        198.15        175.65        22.56 o
  -3  -8  11       1222.35       1196.56        22.13 o
  -2  -8  11         23.32         34.80         5.55 o
  -1  -8  11        425.45        404.52        13.39 o
   0  -8  11          2.50          2.51         9.12 o
   1  -8  11          9.85         17.28         9.70 o
   2  -8  11         52.76         58.37        11.06 o
   3  -8  11        243.24        296.67        15.41 o
  -8  -7  11        954.61        792.93        51.88 o
  -7  -7  11          2.38          7.90        22.56 o
  -6  -7  11       1479.03       1401.44        64.29 o
  -5  -7  11          6.77         15.44        14.55 o
  -4  -7  11        903.66        813.84        17.23 o
  -3  -7  11         25.68         28.18         4.72 o
  -2  -7  11        687.73        692.09        13.79 o
  -1  -7  11        296.33        308.19        11.59 o
   0  -7  11       3987.11       3889.39       115.02 o
   1  -7  11          0.72         12.66         7.17 o
   2  -7  11       2253.26       2174.08        43.81 o
   3  -7  11       1659.34       1661.28        35.16 o
   4  -7  11          7.00          3.60         7.42 o
  -8  -6  11          1.67          0.56        23.69 o
  -7  -6  11         55.67         37.79        22.56 o
  -6  -6  11        851.74        808.16        45.68 o
  -5  -6  11       1023.85        972.74        37.80 o
  -4  -6  11       1463.94       1461.64        24.91 o
  -3  -6  11       1215.29       1172.48        20.00 o
  -2  -6  11        378.57        382.07        10.52 o
  -1  -6  11       1105.57       1047.10        20.50 o
   0  -6  11       3849.70       4024.23        69.48 o
   1  -6  11         70.04         76.70         6.25 o
   2  -6  11       5523.16       5401.89       101.54 o
   3  -6  11        380.69        355.18        12.35 o
   4  -6  11        411.10        401.26        13.56 o
   5  -6  11         12.40         11.89         7.28 o
  -8  -5  11         68.99         56.96        23.12 o
  -7  -5  11       1641.14       1475.32        65.42 o
  -6  -5  11        399.50        341.98        22.53 o
  -5  -5  11        439.30        447.57        11.45 o
  -4  -5  11        637.66        598.78        12.29 o
  -3  -5  11        611.99        598.15        12.69 o
  -2  -5  11       4373.21       4402.62        64.22 o
  -1  -5  11       3873.93       3833.32        60.27 o
   0  -5  11        483.24        517.22        13.09 o
   1  -5  11        798.15        785.98        16.23 o
   2  -5  11        265.87        248.09         8.87 o
   3  -5  11       1533.89       1499.30        27.11 o
   4  -5  11        363.22        340.80        11.12 o
   5  -5  11       1805.50       1802.29        33.73 o
   6  -5  11        185.00        186.65        10.46 o
  -8  -4  11         39.35         17.48        21.43 o
  -7  -4  11          9.05          0.56        18.05 o
  -6  -4  11        106.15         84.14        25.94 o
  -5  -4  11        301.50        280.71         8.33 o
  -4  -4  11        267.29        271.33         8.05 o
  -3  -4  11        776.77        706.30        12.10 o
  -2  -4  11       3135.86       3185.88        51.56 o
  -1  -4  11       2993.29       2989.70        42.88 o
   0  -4  11       2577.93       2506.26        38.04 o
   1  -4  11       3503.17       3404.97        71.65 o
   2  -4  11        349.14        380.44         9.44 o
   3  -4  11        761.26        725.35        14.32 o
   4  -4  11         72.85         63.15         5.38 o
   5  -4  11        188.57        169.97         7.82 o
   6  -4  11        121.65        133.70        11.03 o
   7  -4  11        263.17        251.93        15.99 o
  -8  -3  11          9.40         27.07        21.43 o
  -7  -3  11        701.26        685.78        40.61 o
  -6  -3  11         90.55        130.85         6.43 o
  -5  -3  11         51.66         46.66         5.15 o
  -4  -3  11       1117.31       1102.22        23.63 o
  -3  -3  11       2905.99       2812.08        42.13 o
  -2  -3  11       1320.64       1202.76        17.51 o
  -1  -3  11        489.49        489.24         9.09 o
   0  -3  11         71.78         97.25         7.89 o
   1  -3  11       1055.88       1018.83        17.34 o
   2  -3  11        171.18        151.16         5.18 o
   3  -3  11       3543.47       3413.37        49.78 o
   4  -3  11         16.03         24.45         4.14 o
   5  -3  11       2446.86       2477.46        48.28 o
   6  -3  11        813.22        815.49        23.95 o
   7  -3  11        571.69        561.18        20.95 o
  -8  -2  11        136.77        132.53        23.69 o
  -7  -2  11        624.22        600.00        17.91 o
  -6  -2  11        675.07        683.74        17.04 o
  -5  -2  11        757.52        672.41        15.01 o
  -4  -2  11       1725.53       1679.87        39.69 o
  -3  -2  11       2658.07       2642.99        51.50 o
  -2  -2  11          0.80          6.25         2.77 o
  -1  -2  11       8465.63       8117.88       164.80 o
   0  -2  11        157.34        136.56         5.01 o
   1  -2  11       6428.79       6767.97       102.68 o
   2  -2  11       1225.94       1409.30        24.53 o
   3  -2  11         28.51         28.36         3.15 o
   4  -2  11        980.85        934.80        17.16 o
   5  -2  11       1868.92       1806.81        33.50 o
   6  -2  11       1653.75       1563.06        34.38 o
   7  -2  11        475.33        488.92        18.34 o
   8  -2  11        205.88        206.57        16.92 o
  -8  -1  11         14.90         25.94        21.99 o
  -7  -1  11         42.35         43.48         7.14 o
  -6  -1  11        566.11        547.37        15.04 o
  -5  -1  11          1.34          1.03         4.74 o
  -4  -1  11       5348.05       5304.22        80.11 o
  -3  -1  11         94.62         81.62         5.02 o
  -2  -1  11       3616.60       3489.35        48.97 o
  -1  -1  11        456.94        447.51         9.65 o
   0  -1  11       1010.60        872.39        16.86 o
   1  -1  11       2088.68       1919.16        44.98 o
   2  -1  11       6903.09       6729.95       101.44 o
   3  -1  11         75.06         95.71         4.43 o
   4  -1  11       7704.24       7636.01       113.20 o
   5  -1  11        652.56        616.44        16.13 o
   6  -1  11        106.02        129.24         7.51 o
   7  -1  11       2115.34       2014.92        42.91 o
   8  -1  11        504.52        490.57        17.23 o
  -7   0  11         46.02         58.39         8.30 o
  -6   0  11         11.07         16.88         6.07 o
  -5   0  11        151.61        157.67         6.92 o
  -4   0  11        501.05        504.16        10.90 o
  -3   0  11          4.57         10.83         3.44 o
  -2   0  11       1410.30       1383.41        21.40 o
  -1   0  11        195.35        155.32         5.55 o
   0   0  11        515.80        608.85        10.36 o
   1   0  11       3206.07       3536.00        52.94 o
   2   0  11       4900.79       4828.03        76.92 o
   3   0  11         21.52         26.51         3.05 o
   4   0  11       2822.15       2746.52        43.90 o
   5   0  11          7.50         15.75         4.19 o
   6   0  11       1701.08       1676.23        28.93 o
   7   0  11         57.33         97.45         7.03 o
   8   0  11         26.29         38.33         7.30 o
   9   0  11         46.36         55.40         8.41 o
  -7   1  11        141.25        153.88         9.52 o
  -6   1  11       2036.86       2130.94        47.91 o
  -5   1  11        740.50        726.99        17.59 o
  -4   1  11       1837.99       1749.99        30.33 o
  -3   1  11        983.23        910.14        16.52 o
  -2   1  11        938.19        916.98        16.01 o
  -1   1  11        823.28        829.70        13.10 o
   0   1  11         32.37         34.86         2.70 o
   1   1  11         22.86         39.55         2.55 o
   2   1  11       1596.69       1504.06        24.33 o
   3   1  11          3.55         16.64         2.55 o
   4   1  11          1.29          6.86         3.10 o
   5   1  11       1128.18       1086.19        17.40 o
   6   1  11         19.53         18.55         3.93 o
   7   1  11        160.31        153.27         6.49 o
   8   1  11        186.25        180.84        14.25 o
   9   1  11        155.62        166.48         9.05 o
  -6   2  11         54.56         53.28         8.36 o
  -5   2  11          1.29          5.65         6.84 o
  -4   2  11        330.06        279.89        11.00 o
  -3   2  11       2279.63       2259.89        40.06 o
  -2   2  11       1245.64       1255.87        25.80 o
  -1   2  11       7022.04       6810.72       107.05 o
   0   2  11       4354.05       4261.55        54.87 o
   1   2  11       2819.21       2796.68        40.07 o
   2   2  11       9715.50       9477.72       131.55 o
   3   2  11        523.46        432.47         8.37 o
   4   2  11       5055.95       4745.67        79.97 o
   5   2  11         11.88         20.41         3.01 o
   6   2  11       1316.45       1284.46        22.73 o
   7   2  11          7.49         20.86         4.15 o
   8   2  11        744.68        734.08        14.82 o
   9   2  11        182.92        163.92         8.15 o
  -6   3  11        213.26        180.04        15.55 o
  -5   3  11       1569.40       1583.22        46.65 o
  -4   3  11        151.61        154.75         9.18 o
  -3   3  11        356.37        358.37        11.96 o
  -2   3  11        109.84        110.15         6.08 o
  -1   3  11       2946.42       2915.54        52.04 o
   0   3  11       4957.27       4797.89        80.13 o
   1   3  11       3791.64       3767.57        55.88 o
   2   3  11        830.48        820.23        14.59 o
   3   3  11         37.90         33.66         2.46 o
   4   3  11         81.25        103.88         4.51 o
   5   3  11       6803.79       6515.72        95.51 o
   6   3  11         48.94         56.17         3.72 o
   7   3  11       4567.74       4295.73        70.82 o
   8   3  11         15.87         19.34         4.26 o
   9   3  11        839.74        773.26        15.59 o
  -5   4  11        385.47        410.26        22.13 o
  -4   4  11        316.67        331.45        18.94 o
  -3   4  11          2.03         -1.02         5.93 o
  -2   4  11       1256.72       1274.44        28.79 o
  -1   4  11        845.27        821.28        19.72 o
   0   4  11        995.06        976.83        20.39 o
   1   4  11       2100.37       1994.25        33.75 o
   2   4  11        106.43        124.99         4.12 o
   3   4  11       4841.85       4709.08        72.20 o
   4   4  11        183.14        204.53         5.83 o
   5   4  11         60.63         89.31         3.71 o
   6   4  11         47.42         43.29         6.20 o
   7   4  11        752.86        728.01        14.80 o
   8   4  11        327.49        321.12         8.40 o
   9   4  11        222.56        229.60         9.01 o
  10   4  11        542.59        503.43        13.97 o
  -5   5  11         14.32         27.35        13.56 o
  -4   5  11        125.08        122.91        14.66 o
  -3   5  11        128.32        123.92        11.72 o
  -2   5  11       1088.54       1087.40        25.67 o
  -1   5  11        931.93        872.62        20.81 o
   0   5  11        548.03        521.04        12.79 o
   1   5  11         44.75         47.21         3.89 o
   2   5  11          0.67          3.98         3.29 o
   3   5  11         35.24         53.93         3.34 o
   4   5  11        955.23        895.36        16.25 o
   5   5  11         38.97         44.63         3.44 o
   6   5  11       1530.83       1580.14        30.03 o
   7   5  11        302.70        277.39         9.47 o
   8   5  11        495.60        458.92        11.24 o
   9   5  11        469.22        482.92        14.63 o
  10   5  11          6.88         15.19         6.24 o
  -4   6  11        247.55        288.64        20.58 o
  -3   6  11          5.18         14.38        11.17 o
  -2   6  11        139.31        147.64        10.10 o
  -1   6  11        927.86        888.94        21.75 o
   0   6  11        191.91        178.49        12.54 o
   1   6  11        425.39        384.46        12.76 o
   2   6  11        155.30        164.43         6.79 o
   3   6  11         64.73         63.29         4.01 o
   4   6  11       1126.02       1079.43        24.08 o
   5   6  11        245.73        302.04         8.45 o
   6   6  11         73.39         76.53        10.45 o
   7   6  11       1010.87        992.56        30.06 o
   8   6  11         72.12         67.48         7.51 o
   9   6  11         57.67         53.17         5.15 o
  -3   7  11         88.08         90.31        19.74 o
  -2   7  11       3406.82       3464.06        92.12 o
  -1   7  11        123.33        112.72        10.52 o
   0   7  11       1877.31       1819.34        70.50 o
   1   7  11        273.19        253.79        12.64 o
   2   7  11        219.87        199.71         9.06 o
   3   7  11       1370.18       1330.12        28.52 o
   4   7  11       1489.17       1507.63        31.51 o
   5   7  11        624.74        557.93        16.70 o
   6   7  11        526.36        485.57        13.15 o
   7   7  11         30.57         13.54        16.92 o
   8   7  11         62.62         65.42        18.61 o
   9   7  11         19.26         45.12        20.30 o
  -2   8  11         83.96         77.26        19.17 o
  -1   8  11        377.09        395.90        29.89 o
   0   8  11          5.32          2.26        13.54 o
   1   8  11       2304.27       2315.71        70.86 o
   2   8  11         36.33         38.66         6.99 o
   3   8  11       1926.43       1771.82        39.85 o
   4   8  11       2669.87       2732.75        59.64 o
   5   8  11        138.14        121.29         8.71 o
   6   8  11       2195.12       2259.49        58.84 o
   7   8  11         15.14          1.69        18.61 o
   8   8  11        429.13        412.82        32.71 o
   9   8  11         14.55         12.41        21.43 o
  -1   9  11          6.69          9.02        17.48 o
   0   9  11          7.27         12.97        15.79 o
   1   9  11         57.47         58.65        14.66 o
   2   9  11        103.19        107.63        16.07 o
   3   9  11        129.62        135.99        10.70 o
   4   9  11         49.97         43.29         6.07 o
   5   9  11          7.35         -6.41         5.09 o
   6   9  11        170.29        141.76        10.01 o
   7   9  11        492.92        480.42        17.71 o
   8   9  11         13.67         35.53        22.56 o
   1  10  11        527.20        563.40        33.84 o
   2  10  11        331.03        340.63        25.94 o
   3  10  11        651.96        652.26        26.00 o
   4  10  11        871.22        892.94        30.84 o
   5  10  11          4.95         -0.89         6.72 o
   6  10  11         11.66         17.33         8.57 o
   7  10  11         74.06         67.33        11.38 o
   3  11  11        343.48        308.31        55.55 o
   4  11  11          5.24         -3.87        10.43 o
   5  11  11         28.68         22.06        14.66 o
   6  11  11         15.19         10.29         9.95 o
  -5 -10  12          0.20        -18.72        17.73 o
  -4 -10  12         14.82         34.40        27.07 o
  -3 -10  12         11.56         46.81        25.94 o
  -2 -10  12          1.92          7.28         7.87 o
  -1 -10  12          3.88         -4.93         9.94 o
  -6  -9  12        181.28        187.54        19.99 o
  -5  -9  12          0.84        -12.61        15.16 o
  -4  -9  12        208.14        232.87        31.30 o
  -3  -9  12       1763.51       1816.64        45.24 o
  -2  -9  12        195.54        200.63        10.23 o
  -1  -9  12       1233.53       1182.27        27.65 o
   0  -9  12          1.33          4.44        10.83 o
   1  -9  12        188.52        136.10        12.81 o
  -7  -8  12        221.22        210.92        30.45 o
  -6  -8  12       1399.04       1440.92        70.50 o
  -5  -8  12         76.28         75.57        24.81 o
  -4  -8  12       1490.79       1432.46        65.42 o
  -3  -8  12         88.82         84.67         6.73 o
  -2  -8  12        106.30         85.98         6.10 o
  -1  -8  12        753.43        809.97        19.67 o
   0  -8  12       1022.11        999.95        27.75 o
   1  -8  12        401.70        370.49        26.86 o
   2  -8  12       1373.30       1353.87        35.48 o
   3  -8  12          2.19          3.90        11.59 o
  -7  -7  12          0.32        -16.35        24.25 o
  -6  -7  12         22.16         42.30        23.12 o
  -5  -7  12        221.09        237.43        27.07 o
  -4  -7  12       1192.34       1203.13        25.14 o
  -3  -7  12        795.23        772.24        15.85 o
  -2  -7  12        999.43        937.90        18.23 o
  -1  -7  12         54.53         51.37         6.82 o
   0  -7  12        218.86        257.24        17.66 o
   1  -7  12          1.42          7.91         7.59 o
   2  -7  12       2346.97       2348.83        47.26 o
   3  -7  12        195.78        182.85        10.83 o
   4  -7  12       1346.66       1351.70        28.13 o
  -7  -6  12        401.81        398.72        32.71 o
  -6  -6  12        294.57        276.34        27.07 o
  -5  -6  12       1097.33       1144.82        43.49 o
  -4  -6  12       1276.74       1216.71        21.98 o
  -3  -6  12        821.68        774.03        15.07 o
  -2  -6  12        695.12        694.52        15.03 o
  -1  -6  12         56.44         54.11         5.59 o
   0  -6  12        971.11        890.79        20.06 o
   1  -6  12        214.89        185.74         9.29 o
   2  -6  12          1.65         21.21         7.73 o
   3  -6  12         23.30         22.33         6.64 o
   4  -6  12        269.46        244.22        10.22 o
   5  -6  12         49.67         56.11        10.91 o
  -8  -5  12         31.86         -3.38        24.25 o
  -7  -5  12         26.43         -1.69        21.99 o
  -6  -5  12        101.36        121.25        23.12 o
  -5  -5  12        246.87        251.11         8.72 o
  -4  -5  12        497.49        467.04        11.55 o
  -3  -5  12       1764.70       1707.52        27.68 o
  -2  -5  12         56.76         56.13         4.48 o
  -1  -5  12       1320.34       1347.36        21.68 o
   0  -5  12       5237.90       5390.97        91.89 o
   1  -5  12        692.93        667.22        16.65 o
   2  -5  12       3071.86       3045.61        73.60 o
   3  -5  12        406.91        407.23        12.00 o
   4  -5  12       1255.81       1285.11        24.49 o
   5  -5  12         91.22         99.07         7.48 o
   6  -5  12          7.63         14.38        10.92 o
  -8  -4  12        121.70        104.90        24.81 o
  -7  -4  12       1739.89       1610.67        69.93 o
  -6  -4  12          0.39          6.52         4.99 o
  -5  -4  12        738.92        690.90        15.38 o
  -4  -4  12       1101.49       1106.73        19.39 o
  -3  -4  12        305.06        286.83         9.58 o
  -2  -4  12         72.08         71.70         4.18 o
  -1  -4  12       5711.50       5980.59        85.49 o
   0  -4  12       4196.31       4258.18        75.29 o
   1  -4  12        632.18        661.44        19.14 o
   2  -4  12        929.34        863.94        20.81 o
   3  -4  12        750.86        695.26        14.29 o
   4  -4  12        383.60        389.99        11.27 o
   5  -4  12       3442.15       3385.66        59.30 o
   6  -4  12        220.01        207.80        12.48 o
  -8  -3  12         77.93         58.09        23.69 o
  -7  -3  12        673.74        624.87        41.73 o
  -6  -3  12        130.00        152.53         7.39 o
  -5  -3  12       1409.28       1379.80        25.17 o
  -4  -3  12        696.87        695.49        19.27 o
  -3  -3  12         31.96         30.70         3.90 o
  -2  -3  12       1683.88       1700.56        24.82 o
  -1  -3  12       6654.31       6446.10        90.38 o
   0  -3  12        130.91        140.75         5.92 o
   1  -3  12       9362.58       9563.43       146.44 o
   2  -3  12         34.54         62.86         4.50 o
   3  -3  12       1941.20       1969.73        32.38 o
   4  -3  12          3.21         12.10         7.08 o
   5  -3  12        793.87        724.12        18.49 o
   6  -3  12        715.60        665.83        21.48 o
   7  -3  12       1357.02       1307.16        34.59 o
  -7  -2  12          3.93          7.03         6.07 o
  -6  -2  12          1.08         -3.04         6.11 o
  -5  -2  12         23.68         23.29         5.30 o
  -4  -2  12       1722.02       1642.31        48.25 o
  -3  -2  12         16.87         21.28         4.62 o
  -2  -2  12       3625.37       3697.71        76.74 o
  -1  -2  12          3.74         13.36         3.52 o
   0  -2  12       1510.35       1597.30        25.25 o
   1  -2  12       2479.98       2395.70        36.12 o
   2  -2  12        976.91        950.94        15.93 o
   3  -2  12        810.89        736.01        13.04 o
   4  -2  12       3252.74       3166.44        53.38 o
   5  -2  12        135.50        114.27         8.65 o
   6  -2  12       1853.65       1850.48        43.68 o
   7  -2  12        562.58        530.70        19.72 o
   8  -2  12         20.38         48.95        10.62 o
  -7  -1  12        746.67        709.96        22.14 o
  -6  -1  12         38.36         45.81         6.88 o
  -5  -1  12         23.18         23.37         5.80 o
  -4  -1  12         17.12         25.90         4.51 o
  -3  -1  12        148.61        151.84         7.36 o
  -2  -1  12         22.49         23.12         3.96 o
  -1  -1  12        196.82        161.60         5.59 o
   0  -1  12         77.68         64.52         4.10 o
   1  -1  12          1.20          7.20         3.32 o
   2  -1  12          2.25         15.63         3.98 o
   3  -1  12        761.70        795.73        15.18 o
   4  -1  12        586.26        640.62        13.12 o
   5  -1  12        210.21        227.37        14.08 o
   6  -1  12        339.37        317.87        12.97 o
   7  -1  12        232.19        247.07        13.02 o
   8  -1  12        190.26        202.86        11.71 o
  -7   0  12         20.20         29.90         8.54 o
  -6   0  12        316.83        354.38        20.51 o
  -5   0  12          5.02          1.20         5.51 o
  -4   0  12       5292.59       5193.86        84.16 o
  -3   0  12        149.70        139.89         5.80 o
  -2   0  12       6719.53       6635.22       113.62 o
  -1   0  12       1404.42       1297.42        25.15 o
   0   0  12        465.14        467.41         9.50 o
   1   0  12       4800.44       4765.33        70.46 o
   2   0  12       2260.65       2047.53        39.17 o
   3   0  12        780.46        736.37        14.67 o
   4   0  12        682.29        602.39        11.76 o
   5   0  12          1.04         11.10         4.89 o
   6   0  12          4.47         18.67         5.91 o
   7   0  12        379.53        411.35        14.06 o
   8   0  12        408.69        401.10        14.98 o
  -7   1  12        212.58        210.70        10.95 o
  -6   1  12        437.59        453.57        16.52 o
  -5   1  12        543.76        516.00        15.62 o
  -4   1  12        596.45        535.47        14.78 o
  -3   1  12        231.40        212.01         8.04 o
  -2   1  12       3349.67       3251.06        52.63 o
  -1   1  12       4230.79       4004.11        58.47 o
   0   1  12        289.54        268.01         6.21 o
   1   1  12       2562.63       2773.58        39.53 o
   2   1  12       1418.51       1316.22        21.69 o
   3   1  12       1508.57       1646.87        24.71 o
   4   1  12      14690.37      14397.81       220.36 o
   5   1  12         19.12         18.67         3.60 o
   6   1  12       5666.97       5521.68        90.49 o
   7   1  12         25.91         27.14         4.75 o
   8   1  12          1.45         10.29         6.48 o
   9   1  12        222.48        204.49         9.82 o
  -6   2  12         13.36         13.91         8.29 o
  -5   2  12       2042.50       2097.90        48.73 o
  -4   2  12         50.16         48.79         6.92 o
  -3   2  12       2552.11       2646.51        42.39 o
  -2   2  12       2084.75       1955.83        30.43 o
  -1   2  12         77.03         65.01         3.81 o
   0   2  12        493.85        435.08         9.89 o
   1   2  12       2695.89       2547.51        44.86 o
   2   2  12       2463.26       2329.70        33.59 o
   3   2  12       2860.00       2938.45        45.79 o
   4   2  12        219.90        182.71         7.35 o
   5   2  12          4.88          7.11         3.77 o
   6   2  12        682.26        659.30        13.44 o
   7   2  12       2621.94       2499.43        42.19 o
   8   2  12         34.63         41.58         5.15 o
   9   2  12       1019.10        984.94        24.42 o
  -6   3  12        679.54        576.20        30.08 o
  -5   3  12        811.04        800.15        29.71 o
  -4   3  12        383.79        304.67        17.07 o
  -3   3  12        239.66        231.37         9.69 o
  -2   3  12        352.80        356.38        11.56 o
  -1   3  12          8.69         10.55         4.71 o
   0   3  12         58.00         79.92         5.78 o
   1   3  12       2112.58       1953.29        29.22 o
   2   3  12       3424.61       3482.66        64.99 o
   3   3  12       5504.11       5236.48        83.79 o
   4   3  12        670.04        653.79        13.72 o
   5   3  12       2394.18       2409.49        36.41 o
   6   3  12          9.41         15.36         4.01 o
   7   3  12          7.35         16.94         4.22 o
   8   3  12        403.37        388.37        10.18 o
   9   3  12        150.92        147.59         6.33 o
  -5   4  12        727.29        726.68        29.10 o
  -4   4  12          2.01        -10.06        11.36 o
  -3   4  12         77.56         75.47         9.51 o
  -2   4  12         20.85         18.89         6.16 o
  -1   4  12        795.13        735.70        18.43 o
   0   4  12        606.55        646.49        15.09 o
   1   4  12       2832.33       2682.95        44.91 o
   2   4  12        153.28        154.89         5.98 o
   3   4  12        351.50        329.19         7.31 o
   4   4  12        378.75        434.43         8.51 o
   5   4  12        185.80        179.85         5.77 o
   6   4  12          0.92          0.37         3.70 o
   7   4  12        865.91        795.22        15.19 o
   8   4  12        588.72        549.68        11.91 o
   9   4  12        108.34        122.40         6.35 o
  -4   5  12        127.71        156.52        14.52 o
  -3   5  12       1253.85       1235.98        38.08 o
  -2   5  12         35.84         52.45         8.42 o
  -1   5  12         97.85         88.00         6.88 o
   0   5  12         97.13        105.20         8.94 o
   1   5  12       2400.95       2422.13        46.96 o
   2   5  12       1614.90       1538.78        29.65 o
   3   5  12       1906.00       1845.19        35.18 o
   4   5  12       1479.07       1407.50        22.56 o
   5   5  12         29.19         42.46         3.49 o
   6   5  12        131.98        105.12         5.03 o
   7   5  12       1445.31       1348.79        26.53 o
   8   5  12         76.92         81.10         5.00 o
   9   5  12        662.05        600.84        17.14 o
  -4   6  12         37.61         54.66        13.94 o
  -3   6  12         81.27         80.97        12.92 o
  -2   6  12       1677.78       1767.59        45.36 o
  -1   6  12         33.78         28.68         7.84 o
   0   6  12       5720.62       5642.08       115.78 o
   1   6  12        189.71        191.06        10.74 o
   2   6  12       1092.77       1004.35        22.44 o
   3   6  12       1951.01       1902.69        36.19 o
   4   6  12        302.28        315.69        10.76 o
   5   6  12       1107.78       1157.45        21.76 o
   6   6  12       1196.26       1098.40        21.60 o
   7   6  12        128.28        113.13         5.21 o
   8   6  12        255.52        262.12        13.02 o
   9   6  12         29.63         41.75         5.68 o
  -3   7  12         70.83         83.06        13.72 o
  -2   7  12         17.84         18.55        12.69 o
  -1   7  12         26.18         28.76        15.23 o
   0   7  12        220.82        196.82        16.92 o
   1   7  12        383.26        351.75        14.82 o
   2   7  12          2.07          7.39         6.41 o
   3   7  12        483.69        467.54        13.68 o
   4   7  12         77.42         95.99         5.28 o
   5   7  12       1139.24       1002.38        22.00 o
   6   7  12       2785.82       2831.81        59.58 o
   7   7  12         56.19         33.84        16.35 o
   8   7  12        822.81        758.80        75.01 o
   9   7  12          9.48         10.81         6.90 o
  -2   8  12        671.01        700.44        40.04 o
  -1   8  12        658.08        580.88        34.40 o
   0   8  12        690.10        749.50        36.66 o
   1   8  12        299.63        246.45        22.56 o
   2   8  12        466.48        419.84        19.48 o
   3   8  12        138.49        136.74         8.43 o
   4   8  12          0.03          1.52         5.12 o
   5   8  12         27.76         29.61         4.97 o
   6   8  12          0.20         -2.51         6.72 o
   7   8  12         12.67         17.95        10.26 o
   8   8  12         91.10        101.26         8.82 o
   9   8  12          9.89         37.22        23.12 o
   0   9  12        548.95        511.51        33.27 o
   1   9  12         73.37         87.41        16.35 o
   2   9  12         10.25          1.92        10.12 o
   3   9  12        375.30        365.60        25.10 o
   4   9  12        586.98        569.55        16.60 o
   5   9  12        307.60        308.94        19.12 o
   6   9  12       1351.68       1330.64        49.05 o
   7   9  12          0.69         -0.51        12.35 o
   8   9  12        475.02        483.31        37.79 o
   1  10  12        196.69        227.28        21.43 o
   2  10  12         10.48         16.92        15.23 o
   3  10  12       1234.17       1277.79        42.32 o
   4  10  12         18.20         23.82         9.76 o
   5  10  12        332.10        323.25        14.48 o
   6  10  12          8.63         12.04         9.02 o
   7  10  12          6.07         19.61        10.40 o
  -3 -10  13        126.35        161.29        30.45 o
  -2 -10  13         16.11         21.35         8.49 o
  -5  -9  13        252.42        294.67        24.25 o
  -4  -9  13        901.38        957.61        56.40 o
  -3  -9  13          8.81          8.30         8.07 o
  -2  -9  13        593.20        517.85        17.34 o
  -1  -9  13        425.83        421.59        16.25 o
   0  -9  13         26.43         27.97        11.82 o
   1  -9  13       1386.21       1353.19        49.11 o
  -6  -8  13         61.31         82.90        27.07 o
  -5  -8  13          5.04        -10.15        24.81 o
  -4  -8  13          3.14          9.23         5.39 o
  -3  -8  13        427.75        441.27        13.90 o
  -2  -8  13        657.41        633.68        15.00 o
  -1  -8  13         13.50         14.83         8.30 o
   0  -8  13        133.07        130.18        19.25 o
   1  -8  13          0.48          2.25        11.16 o
   2  -8  13        210.71        216.73        14.31 o
  -7  -7  13         19.61         11.28        25.94 o
  -6  -7  13        478.71        422.97        33.84 o
  -5  -7  13         72.61         88.54        24.81 o
  -4  -7  13       1374.03       1333.76        27.59 o
  -3  -7  13        579.27        589.23        14.00 o
  -2  -7  13        673.15        665.60        15.05 o
  -1  -7  13       1421.57       1379.50        29.46 o
   0  -7  13        318.01        324.95        14.51 o
   1  -7  13        436.23        426.11        16.33 o
   2  -7  13          0.23         -1.04         8.81 o
   3  -7  13          4.52          4.33         9.42 o
   4  -7  13         90.73         90.76         8.94 o
  -7  -6  13         10.28        -22.56        23.69 o
  -6  -6  13         13.81         21.43        23.12 o
  -5  -6  13         49.12         60.21         5.78 o
  -4  -6  13        988.86        927.98        18.34 o
  -3  -6  13        528.43        514.46        17.83 o
  -2  -6  13       1921.50       1961.41        36.14 o
  -1  -6  13       1346.99       1370.00        26.34 o
   0  -6  13         19.74         56.13         9.79 o
   1  -6  13        107.38         91.15         8.72 o
   2  -6  13       3462.57       3389.32        65.70 o
   3  -6  13         31.61         26.61         7.11 o
   4  -6  13       2880.42       2828.77        51.08 o
   5  -6  13        147.31        145.16        10.16 o
  -7  -5  13        901.14        865.68        50.76 o
  -6  -5  13        102.82         86.29        22.56 o
  -5  -5  13       1735.72       1733.96        34.31 o
  -4  -5  13         19.30         28.01         5.28 o
  -3  -5  13        595.32        620.69        15.50 o
  -2  -5  13       6608.20       6559.09        94.39 o
  -1  -5  13         15.74         20.74         5.47 o
   0  -5  13       1488.58       1524.77        27.29 o
   1  -5  13       1621.17       1701.35        33.64 o
   2  -5  13        832.25        840.73        19.82 o
   3  -5  13         19.06         36.59         6.13 o
   4  -5  13       1162.88       1099.79        22.10 o
   5  -5  13        671.35        642.21        19.36 o
  -7  -4  13        153.11        137.61        24.81 o
  -6  -4  13        170.64        134.82        13.70 o
  -5  -4  13       1863.53       1753.26        31.33 o
  -4  -4  13        267.15        272.96         8.55 o
  -3  -4  13       1629.30       1573.12        25.90 o
  -2  -4  13         57.04         45.36         4.33 o
  -1  -4  13        203.70        168.46         7.36 o
   0  -4  13        228.77        204.26         9.18 o
   1  -4  13       3328.45       3320.04        57.36 o
   2  -4  13         47.16         51.07         5.58 o
   3  -4  13       4858.65       4758.26       102.02 o
   4  -4  13         14.77         15.08         5.45 o
   5  -4  13        769.14        798.95        24.94 o
   6  -4  13        509.66        460.36        21.05 o
  -7  -3  13         25.04         12.41        20.87 o
  -6  -3  13         21.90         31.51         8.12 o
  -5  -3  13         84.01        116.94         6.76 o
  -4  -3  13          1.93         10.46         6.67 o
  -3  -3  13          0.66          4.13         4.16 o
  -2  -3  13         84.99         79.25         4.50 o
  -1  -3  13         84.68         65.32         4.74 o
   0  -3  13       2697.09       2864.14        45.10 o
   1  -3  13        897.90        826.06        14.55 o
   2  -3  13        709.16        775.21        13.72 o
   3  -3  13        574.43        595.80        18.29 o
   4  -3  13         19.91         21.12         6.17 o
   5  -3  13         99.78         91.87         9.65 o
   6  -3  13        157.59        175.29        11.71 o
   7  -3  13         15.04         29.85        11.31 o
  -7  -2  13        795.19        811.43        24.12 o
  -6  -2  13         38.54         33.09         7.78 o
  -5  -2  13       2244.57       2151.32        45.32 o
  -4  -2  13        109.89         88.15         7.18 o
  -3  -2  13        630.00        605.49        13.71 o
  -2  -2  13          0.18          4.27         4.28 o
  -1  -2  13       1071.17       1059.29        18.09 o
   0  -2  13        622.28        590.81        11.80 o
   1  -2  13       3619.18       3403.80        52.83 o
   2  -2  13        361.82        325.57         8.23 o
   3  -2  13        240.44        265.94         8.00 o
   4  -2  13          1.46         10.79         5.05 o
   5  -2  13        555.04        539.62        16.62 o
   6  -2  13        102.69         91.31        16.60 o
   7  -2  13        972.52        993.53        28.42 o
  -7  -1  13        238.71        239.99        22.93 o
  -6  -1  13          6.56          0.71         7.14 o
  -5  -1  13         10.19          4.46         6.06 o
  -4  -1  13       1060.20       1058.85        31.78 o
  -3  -1  13        480.23        454.95        16.16 o
  -2  -1  13      10049.98       9642.84       228.50 o
  -1  -1  13        421.21        391.68         9.78 o
   0  -1  13       5765.60       6271.81       104.21 o
   1  -1  13       1975.79       1935.11        30.83 o
   2  -1  13         56.23        100.43         6.11 o
   3  -1  13       5002.80       4998.98        79.58 o
   4  -1  13       2854.40       2810.07        46.05 o
   5  -1  13       1591.33       1586.89        32.71 o
   6  -1  13        203.24        205.15         9.51 o
   7  -1  13        319.36        286.79        12.36 o
   8  -1  13         13.03         18.53         9.66 o
  -7   0  13         28.58         17.83         9.23 o
  -6   0  13        690.14        772.87        31.10 o
  -5   0  13         24.97          7.28         7.48 o
  -4   0  13        240.13        275.61        11.90 o
  -3   0  13         24.73         28.73         5.55 o
  -2   0  13        290.75        246.01         9.04 o
  -1   0  13        846.88        812.03        17.44 o
   0   0  13       4247.75       4368.07        65.71 o
   1   0  13       1841.95       1866.41        34.73 o
   2   0  13        142.79        164.91         8.34 o
   3   0  13        605.77        695.01        14.54 o
   4   0  13       3212.11       3002.48        51.29 o
   5   0  13         20.19         24.38         5.44 o
   6   0  13       5188.03       5148.43       102.95 o
   7   0  13         86.99         86.64         7.65 o
   8   0  13       1085.44       1045.99        25.93 o
  -6   1  13         54.24         51.66         8.94 o
  -5   1  13        112.22        127.53        11.28 o
  -4   1  13        156.47        152.51         8.41 o
  -3   1  13       1786.49       1858.69        33.51 o
  -2   1  13         43.55         29.41         4.82 o
  -1   1  13       1368.43       1322.04        21.79 o
   0   1  13       2842.55       2792.07        40.93 o
   1   1  13          9.29         14.14         2.76 o
   2   1  13       2764.91       2668.25        43.37 o
   3   1  13         65.63         61.14         3.62 o
   4   1  13        427.60        467.07        10.50 o
   5   1  13         18.88         36.41         4.75 o
   6   1  13          8.71         23.55         5.44 o
   7   1  13         44.35         57.50         5.86 o
   8   1  13        168.90        153.82         8.67 o
   9   1  13        731.32        706.89        20.26 o
  -6   2  13         31.29         28.30        11.50 o
  -5   2  13         64.58         47.68        10.85 o
  -4   2  13        376.36        357.55        13.80 o
  -3   2  13        460.06        440.93        12.63 o
  -2   2  13       2336.34       2105.51        35.25 o
  -1   2  13         81.32         79.51         5.01 o
   0   2  13        196.41        164.31         6.75 o
   1   2  13        116.05         86.27         3.87 o
   2   2  13        467.80        498.69        10.30 o
   3   2  13        760.07        704.83        18.92 o
   4   2  13       1222.30       1182.60        20.05 o
   5   2  13         61.92         67.01         4.81 o
   6   2  13        815.48        772.32        17.39 o
   7   2  13        590.27        562.50        12.76 o
   8   2  13         47.56         56.56         5.61 o
   9   2  13         76.94         78.64         7.58 o
  -5   3  13        731.88        759.02        24.96 o
  -4   3  13         62.67         77.66        14.32 o
  -3   3  13        869.06        869.86        20.17 o
  -2   3  13         39.53         25.59         5.88 o
  -1   3  13         60.32         45.19         5.53 o
   0   3  13       2176.46       2103.49        34.35 o
   1   3  13       3271.81       3257.14        46.71 o
   2   3  13        106.28        112.89         4.36 o
   3   3  13       5316.18       5349.53        85.99 o
   4   3  13        109.30        117.90         4.85 o
   5   3  13         46.88         52.92         4.52 o
   6   3  13       1446.11       1365.86        24.24 o
   7   3  13        206.43        191.16         7.04 o
   8   3  13        197.71        193.08         7.05 o
   9   3  13        942.92        927.95        19.68 o
  -5   4  13        426.67        485.07        26.24 o
  -4   4  13        301.01        268.29        18.33 o
  -3   4  13       3266.86       3308.17        88.53 o
  -2   4  13        171.15        159.70        10.66 o
  -1   4  13       2170.71       2083.87        44.87 o
   0   4  13        333.14        329.69        11.35 o
   1   4  13        271.14        265.73        11.87 o
   2   4  13        194.16        185.54         6.66 o
   3   4  13       3726.74       3792.06        72.03 o
   4   4  13        716.05        727.06        13.69 o
   5   4  13       2368.34       2288.53        46.52 o
   6   4  13        316.92        289.07         8.82 o
   7   4  13          7.66         12.26         4.41 o
   8   4  13          1.46          3.52         4.50 o
   9   4  13       1435.47       1381.65        30.39 o
  -4   5  13        161.38        143.99        18.33 o
  -3   5  13          1.78          7.20        11.54 o
  -2   5  13        453.89        455.36        17.68 o
  -1   5  13        148.26        130.00         9.61 o
   0   5  13       3142.20       3103.41        60.48 o
   1   5  13        569.77        562.26        16.59 o
   2   5  13       4791.65       4592.32        85.24 o
   3   5  13        884.56        918.77        19.00 o
   4   5  13       1266.54       1195.51        21.04 o
   5   5  13       2152.76       2291.57        40.84 o
   6   5  13        284.24        290.70        12.11 o
   7   5  13        718.46        680.53        18.12 o
   8   5  13        323.38        330.00        12.92 o
   9   5  13          9.34         12.53         6.43 o
  -3   6  13        285.49        284.34        36.38 o
  -2   6  13         16.87         28.38        11.08 o
  -1   6  13          3.71         16.75         9.59 o
   0   6  13         48.08         39.46         9.36 o
   1   6  13        205.68        191.74         9.10 o
   2   6  13         16.29         17.00         5.75 o
   3   6  13        273.33        244.09         9.42 o
   4   6  13         56.86         54.58         4.77 o
   5   6  13        158.71        158.24         8.24 o
   6   6  13        435.78        443.81        10.89 o
   7   6  13        465.13        428.07        11.73 o
   8   6  13       1089.48       1160.34        27.44 o
   9   6  13        206.07        180.20        14.16 o
  -2   7  13        192.99        226.71        21.99 o
  -1   7  13         27.52         19.17        16.35 o
   0   7  13       1777.59       1755.05        70.50 o
   1   7  13        435.26        412.26        20.59 o
   2   7  13        646.40        646.97        20.56 o
   3   7  13        535.67        490.08        14.81 o
   4   7  13          7.79          8.02         5.08 o
   5   7  13        237.11        253.14        10.58 o
   6   7  13         65.03         67.69         6.14 o
   7   7  13         77.16         60.11         5.68 o
   8   7  13          0.61        -16.18        11.21 o
   9   7  13          0.37          1.61         6.79 o
  -1   8  13         47.77         37.79        18.05 o
   0   8  13        905.01        982.42        44.55 o
   1   8  13         87.41         90.80        15.23 o
   2   8  13       1279.15       1306.45        43.02 o
   3   8  13        392.34        377.58        21.20 o
   4   8  13         38.78         18.29         5.61 o
   5   8  13        165.99        137.70         8.13 o
   6   8  13        836.84        853.08        24.10 o
   7   8  13          4.58         -4.28        11.89 o
   8   8  13       1569.55       1684.08        49.22 o
   0   9  13        148.70        118.43        19.74 o
   1   9  13         72.25         59.78        16.35 o
   2   9  13         80.37        111.12        12.04 o
   3   9  13        617.30        659.67        25.95 o
   4   9  13        250.61        265.23        16.59 o
   5   9  13        874.28        866.60        25.42 o
   6   9  13         36.41         33.90        10.15 o
   7   9  13        160.73        147.45        12.29 o
   8   9  13         96.16         74.54        11.88 o
   2  10  13         11.54          2.82        15.79 o
   3  10  13         24.44          9.87        10.97 o
   4  10  13          8.50         10.24        10.16 o
   5  10  13        110.37        142.64         9.43 o
   6  10  13          9.32          9.35         9.87 o
  -5  -9  14        890.26        929.41        59.78 o
  -4  -9  14          6.15        -16.92        26.51 o
  -3  -9  14          5.04          5.65         8.51 o
  -2  -9  14          0.55         -0.69         8.04 o
  -1  -9  14          1.99          1.00         9.17 o
   0  -9  14          6.44        -12.48        12.22 o
  -6  -8  14         10.20          2.82        27.63 o
  -5  -8  14        120.16        136.48        28.20 o
  -4  -8  14       1173.87       1153.27        37.08 o
  -3  -8  14          6.84         16.30         7.32 o
  -2  -8  14       2003.34       2016.67        36.17 o
  -1  -8  14        945.36        873.79        24.58 o
   0  -8  14        329.96        321.82        15.67 o
   1  -8  14       1901.81       1819.05        44.72 o
   2  -8  14          3.06         -1.39        12.46 o
  -6  -7  14        656.52        658.71        49.63 o
  -5  -7  14          3.86         25.94        24.81 o
  -4  -7  14         46.23         35.26         6.81 o
  -3  -7  14        464.84        445.50        12.67 o
  -2  -7  14       1602.98       1621.75        28.55 o
  -1  -7  14       1006.26       1013.72        26.31 o
   0  -7  14       1107.24       1123.71        31.03 o
   1  -7  14        172.25        193.32        17.18 o
   2  -7  14        510.65        518.60        18.61 o
   3  -7  14          1.93         -7.19         9.91 o
  -7  -6  14          4.01        -11.28        25.38 o
  -6  -6  14        276.76        240.81        28.76 o
  -5  -6  14        833.00        843.88        24.26 o
  -4  -6  14         22.23         20.73         5.75 o
  -3  -6  14        587.43        621.15        16.85 o
  -2  -6  14        743.89        726.77        15.83 o
  -1  -6  14         22.91         33.16         8.37 o
   0  -6  14       3200.54       3204.44        58.29 o
   1  -6  14        250.66        233.89        11.16 o
   2  -6  14        371.28        333.70        15.76 o
   3  -6  14        344.20        377.16        14.05 o
   4  -6  14         20.03         17.38         8.02 o
  -7  -5  14        136.80        111.10        27.63 o
  -6  -5  14         35.99         67.11        23.69 o
  -5  -5  14        239.89        223.39        10.05 o
  -4  -5  14        467.02        426.03        12.08 o
  -3  -5  14       1048.13       1066.64        26.70 o
  -2  -5  14         65.95         49.82         5.97 o
  -1  -5  14        558.93        613.43        15.58 o
   0  -5  14         18.04         31.41         5.97 o
   1  -5  14        416.65        385.68        12.68 o
   2  -5  14        276.28        256.65        10.77 o
   3  -5  14       1205.33       1167.29        23.18 o
   4  -5  14        532.13        537.16        16.78 o
   5  -5  14       1179.51       1155.13        32.56 o
  -7  -4  14          5.55        -16.35        23.69 o
  -6  -4  14        274.09        225.29        25.32 o
  -5  -4  14        577.54        578.09        14.72 o
  -4  -4  14        358.28        345.54        11.20 o
  -3  -4  14        330.66        324.46        10.35 o
  -2  -4  14        464.17        438.52        11.90 o
  -1  -4  14        805.89        769.07        16.43 o
   0  -4  14        305.57        241.76         8.10 o
   1  -4  14        606.53        577.96        13.66 o
   2  -4  14        443.01        430.10        12.43 o
   3  -4  14        431.04        444.24        12.68 o
   4  -4  14        711.70        695.43        18.08 o
   5  -4  14         42.94         56.74        10.62 o
   6  -4  14        708.25        743.45        25.34 o
  -7  -3  14        180.07        183.97        25.94 o
  -6  -3  14         43.18         41.99        11.48 o
  -5  -3  14       3243.86       3250.94        68.98 o
  -4  -3  14         30.13         26.25         5.87 o
  -3  -3  14       7417.54       7595.50       121.62 o
  -2  -3  14         30.34         30.08         4.81 o
  -1  -3  14       1459.95       1523.89        27.03 o
   0  -3  14        353.34        287.73         9.02 o
   1  -3  14       1984.80       1895.82        30.90 o
   2  -3  14       1494.97       1527.38        26.92 o
   3  -3  14       5085.06       5027.84        85.47 o
   4  -3  14        151.33        167.46         8.31 o
   5  -3  14        275.92        275.58        21.58 o
   6  -3  14        119.61        120.73        11.39 o
   7  -3  14        281.05        233.19        14.09 o
  -7  -2  14         97.21        113.61         9.22 o
  -6  -2  14       1327.98       1258.82        33.86 o
  -5  -2  14         25.41          3.64         6.49 o
  -4  -2  14         22.32          9.32         6.11 o
  -3  -2  14        393.00        381.26        16.07 o
  -2  -2  14       1349.03       1413.09        31.62 o
  -1  -2  14        344.14        342.40        12.47 o
   0  -2  14       6037.22       6141.31        93.86 o
   1  -2  14        196.38        189.92         8.43 o
   2  -2  14       2389.75       2641.42        43.40 o
   3  -2  14       6622.43       6518.72       104.18 o
   4  -2  14        114.44        109.90         7.07 o
   5  -2  14       4263.25       4243.03        93.96 o
   6  -2  14        521.42        515.87        19.59 o
   7  -2  14        132.94        129.41        11.60 o
  -7  -1  14        195.54        190.18        11.50 o
  -6  -1  14        595.65        666.57        19.73 o
  -5  -1  14         66.29         67.92         8.88 o
  -4  -1  14       1516.20       1501.92        34.08 o
  -3  -1  14        179.63        149.24        11.95 o
  -2  -1  14         12.30          4.67         5.67 o
  -1  -1  14        127.54        120.96         5.75 o
   0  -1  14       2190.38       2215.11        40.57 o
   1  -1  14        463.70        461.25        12.90 o
   2  -1  14        817.95        855.84        16.93 o
   3  -1  14        116.58        145.00         6.32 o
   4  -1  14          0.15          5.74         5.90 o
   5  -1  14          0.68         -1.47         6.98 o
   6  -1  14       1044.98       1034.90        25.49 o
   7  -1  14          8.86          2.86         7.96 o
   8  -1  14       2713.08       2655.66        61.55 o
  -6   0  14        253.91        233.22        16.28 o
  -5   0  14         59.03         30.40         9.12 o
  -4   0  14         31.51         28.89         8.11 o
  -3   0  14         24.51         35.65         6.54 o
  -2   0  14        802.88        781.46        18.73 o
  -1   0  14        790.69        836.70        16.67 o
   0   0  14       1538.04       1505.52        26.76 o
   1   0  14       2679.88       2820.87        47.64 o
   2   0  14        794.81        753.64        15.20 o
   3   0  14        645.53        639.41        12.55 o
   4   0  14        706.20        729.82        15.89 o
   5   0  14         77.57         77.72         6.65 o
   6   0  14         91.50         72.38         7.53 o
   7   0  14         24.56         14.36         7.45 o
   8   0  14          9.14         30.35         8.31 o
  -6   1  14        402.62        409.27        17.50 o
  -5   1  14        152.15        133.93        14.15 o
  -4   1  14        207.48        197.81        12.05 o
  -3   1  14        308.18        270.26        10.03 o
  -2   1  14       2634.77       2494.30        43.32 o
  -1   1  14         13.47         12.30         4.59 o
   0   1  14       5597.44       5613.24        94.67 o
   1   1  14        437.46        428.32         9.55 o
   2   1  14       1206.09       1209.16        23.79 o
   3   1  14        128.91        141.41         4.84 o
   4   1  14       1105.42        994.80        18.71 o
   5   1  14         53.06         59.01         5.45 o
   6   1  14       2436.82       2335.69        45.06 o
   7   1  14         11.03         23.36         7.16 o
   8   1  14       1487.99       1474.79        33.30 o
  -5   2  14         13.14          6.08        10.84 o
  -4   2  14       1354.90       1348.15        28.01 o
  -3   2  14       1510.53       1541.33        30.38 o
  -2   2  14         38.14         33.66         5.78 o
  -1   2  14       1193.57       1128.59        20.59 o
   0   2  14         26.11         23.62         3.71 o
   1   2  14        320.29        325.18         8.39 o
   2   2  14       5952.72       6207.07       130.52 o
   3   2  14       2255.76       2291.74        44.18 o
   4   2  14         71.77         67.84         4.58 o
   5   2  14       2517.02       2458.12        44.62 o
   6   2  14        322.91        294.80        10.97 o
   7   2  14        104.80         86.87         6.63 o
   8   2  14       1177.82       1092.26        31.10 o
   9   2  14        222.80        213.33         9.85 o
  -5   3  14         52.97         48.85        11.70 o
  -4   3  14        443.71        411.86        16.26 o
  -3   3  14       1644.00       1653.09        32.39 o
  -2   3  14        102.21        104.64         6.16 o
  -1   3  14       4574.59       4436.01        69.05 o
   0   3  14        378.77        348.91        11.58 o
   1   3  14       2252.74       2237.81        44.77 o
   2   3  14        240.47        243.25        11.74 o
   3   3  14        133.27        124.84         6.61 o
   4   3  14       1387.55       1437.59        39.04 o
   5   3  14       2583.37       2604.86        46.87 o
   6   3  14        314.64        323.41        14.47 o
   7   3  14        857.73        843.89        16.98 o
   8   3  14          6.77          2.93         5.23 o
   9   3  14         88.07         78.29         6.21 o
  -4   4  14         45.98         33.77        13.32 o
  -3   4  14        116.17        115.25        12.96 o
  -2   4  14        330.94        287.82        15.47 o
  -1   4  14         37.95         33.92         6.72 o
   0   4  14        118.53        106.69         7.07 o
   1   4  14          1.38         -0.21         3.92 o
   2   4  14       1421.07       1336.99        28.53 o
   3   4  14        520.02        526.18        18.58 o
   4   4  14       1178.56       1167.21        22.59 o
   5   4  14       1413.49       1488.50        31.35 o
   6   4  14        603.32        542.10        13.64 o
   7   4  14        703.28        677.69        14.33 o
   8   4  14         37.31         33.42         5.22 o
   9   4  14        442.98        469.01        14.59 o
  -4   5  14         42.97         58.80        20.58 o
  -3   5  14        845.82        937.87        32.27 o
  -2   5  14        172.43        168.80        11.25 o
  -1   5  14        943.87        977.62        27.61 o
   0   5  14        141.46        109.35         7.45 o
   1   5  14        233.73        204.34        10.19 o
   2   5  14          4.48         13.61         5.71 o
   3   5  14        910.77        875.76        17.98 o
   4   5  14         65.54         74.78         5.48 o
   5   5  14        245.56        257.48         9.72 o
   6   5  14         52.77         55.66         5.92 o
   7   5  14        154.69        161.88         6.85 o
   8   5  14         47.85         46.04         6.18 o
   9   5  14        253.57        235.44        15.38 o
  -3   6  14         86.67         94.25        18.89 o
  -2   6  14         86.19        117.03        13.09 o
  -1   6  14        167.85        162.42        18.05 o
   0   6  14        942.08        947.46        42.30 o
   1   6  14         41.78         37.80         7.86 o
   2   6  14       2766.09       2794.82        68.83 o
   3   6  14        501.28        491.51        14.74 o
   4   6  14        579.60        558.25        13.60 o
   5   6  14       3106.23       3024.82        63.82 o
   6   6  14         39.80         41.80         5.50 o
   7   6  14        673.82        675.21        17.24 o
   8   6  14        206.93        183.79        13.17 o
   9   6  14          1.25          2.08         6.66 o
  -2   7  14        186.73        237.43        24.25 o
  -1   7  14        286.02        237.99        21.99 o
   0   7  14        348.72        394.77        28.76 o
   1   7  14         17.51          3.95        13.54 o
   2   7  14       1694.32       1769.01        45.88 o
   3   7  14        118.27        129.98         8.64 o
   4   7  14       1748.14       1715.33        39.17 o
   5   7  14        163.96        169.03         7.67 o
   6   7  14         39.54         54.51         5.69 o
   7   7  14          5.41         13.25         6.05 o
   8   7  14        825.58        847.84        22.26 o
  -1   8  14         45.12         45.68        18.61 o
   0   8  14         23.62          6.77        16.35 o
   1   8  14        254.67        191.75        18.61 o
   2   8  14         16.00         26.20        10.83 o
   3   8  14          5.75          4.74         9.62 o
   4   8  14         51.52         62.73         6.80 o
   5   8  14        134.47        169.71        11.42 o
   6   8  14         68.51         71.56         7.20 o
   7   8  14        500.47        492.68        22.69 o
   8   8  14          1.25          2.32         6.15 o
   1   9  14        357.65        351.35        29.33 o
   2   9  14       1021.42       1050.66        46.81 o
   3   9  14        116.36         95.23        11.77 o
   4   9  14         51.60         49.79        10.29 o
   5   9  14        131.97        115.37         8.82 o
   6   9  14          1.54          3.24        11.28 o
   7   9  14         59.60         70.08        13.82 o
   3  10  14        159.11        162.91        16.64 o
   4  10  14          7.93         10.66        10.70 o
   5  10  14        439.79        414.66        20.65 o
  -3  -9  15        474.48        469.10        18.90 o
  -2  -9  15        438.08        434.19        19.94 o
  -1  -9  15        102.44         72.26        13.66 o
  -5  -8  15          2.88         21.43        27.63 o
  -4  -8  15        221.16        210.86        29.26 o
  -3  -8  15        655.00        647.35        19.96 o
  -2  -8  15         77.62         85.09         8.33 o
  -1  -8  15        560.45        534.16        20.44 o
   0  -8  15        852.11        836.37        27.97 o
   1  -8  15        223.59        201.99        14.60 o
  -6  -7  15        290.40        337.81        33.84 o
  -5  -7  15          3.19          2.50        12.41 o
  -4  -7  15         97.52        107.72        11.07 o
  -3  -7  15        189.39        216.51         9.00 o
  -2  -7  15        108.36        102.67         7.66 o
  -1  -7  15        337.22        342.63        17.58 o
   0  -7  15        708.75        699.56        27.46 o
   1  -7  15         54.15         57.27        12.12 o
   2  -7  15       1981.23       1935.02        47.32 o
   3  -7  15         90.09         96.23        11.56 o
  -6  -6  15         93.09         52.45        26.51 o
  -5  -6  15          4.91          8.01         7.20 o
  -4  -6  15          0.67          5.19         6.48 o
  -3  -6  15         70.61         63.32         6.66 o
  -2  -6  15        915.89        852.90        21.37 o
  -1  -6  15         97.09        128.99        10.65 o
   0  -6  15       1175.80       1147.68        25.94 o
   1  -6  15        178.08        171.97        11.28 o
   2  -6  15         19.18          6.22         9.20 o
   3  -6  15         35.64         41.41         7.98 o
   4  -6  15         59.18         62.29         8.63 o
  -6  -5  15       1045.52       1002.70        27.56 o
  -5  -5  15        104.94        101.37         8.23 o
  -4  -5  15        906.08        790.01        17.29 o
  -3  -5  15        498.40        470.81        13.10 o
  -2  -5  15          1.05          5.69         6.28 o
  -1  -5  15        207.58        180.56         9.41 o
   0  -5  15       1625.20       1611.58        32.03 o
   1  -5  15        830.43        845.76        22.47 o
   2  -5  15       1824.82       1866.68        39.85 o
   3  -5  15        557.46        567.73        16.33 o
   4  -5  15        529.27        475.46        15.27 o
   5  -5  15        104.14        113.18        13.02 o
  -6  -4  15        118.51        109.61        11.75 o
  -5  -4  15        692.77        703.93        23.02 o
  -4  -4  15         34.39         35.72         6.61 o
  -3  -4  15       2684.62       2702.63        83.75 o
  -2  -4  15        330.40        306.38        10.12 o
  -1  -4  15       4825.93       4868.41        78.73 o
   0  -4  15        508.58        489.83        14.10 o
   1  -4  15        226.34        277.90         9.35 o
   2  -4  15        660.01        631.41        15.69 o
   3  -4  15       1370.14       1419.27        29.60 o
   4  -4  15       2031.18       2039.12        42.08 o
   5  -4  15       1011.33       1049.92        30.37 o
   6  -4  15          0.07          5.62        11.71 o
  -6  -3  15        111.36        118.88         8.91 o
  -5  -3  15         37.36         60.64         8.60 o
  -4  -3  15        161.20        157.64         7.90 o
  -3  -3  15         19.46         34.63         6.36 o
  -2  -3  15        467.28        449.44        14.46 o
  -1  -3  15       1757.84       1749.47        30.80 o
   0  -3  15        536.82        518.78        13.11 o
   1  -3  15         37.50         24.79         5.53 o
   2  -3  15       1740.52       1851.92        35.83 o
   3  -3  15        679.56        677.69        17.73 o
   4  -3  15        290.56        299.12        18.15 o
   5  -3  15       1974.72       1965.87        47.57 o
   6  -3  15          7.45         19.14        10.83 o
  -6  -2  15        260.84        266.09        15.26 o
  -5  -2  15        525.90        499.22        22.14 o
  -4  -2  15        458.24        479.40        17.19 o
  -3  -2  15        462.89        461.83        24.18 o
  -2  -2  15        888.17        918.99        21.73 o
  -1  -2  15       1197.55       1284.66        24.64 o
   0  -2  15         30.34         39.12         5.39 o
   1  -2  15         50.09         63.58         6.11 o
   2  -2  15        144.55        125.81         7.20 o
   3  -2  15         45.59         60.89         6.95 o
   4  -2  15        198.57        222.32        11.22 o
   5  -2  15         15.34         27.64        11.56 o
   6  -2  15          0.08          6.04         9.53 o
   7  -2  15          4.32         11.22        10.71 o
  -6  -1  15        468.25        442.03        21.00 o
  -5  -1  15         66.22         52.90         9.89 o
  -4  -1  15        529.34        468.92        20.35 o
  -3  -1  15       2333.39       2180.70        46.30 o
  -2  -1  15        205.04        173.55         8.58 o
  -1  -1  15        729.99        742.70        17.12 o
   0  -1  15       1001.95       1090.67        20.17 o
   1  -1  15        705.10        718.30        14.93 o
   2  -1  15       1352.77       1268.32        24.57 o
   3  -1  15       2697.24       2602.51        45.53 o
   4  -1  15         38.91         51.40         6.85 o
   5  -1  15       2734.48       2726.90        57.29 o
   6  -1  15          7.19         14.18         8.10 o
   7  -1  15         72.44         82.20        10.83 o
  -6   0  15       1067.98       1079.65        31.67 o
  -5   0  15        356.99        320.90        29.04 o
  -4   0  15       1015.47       1002.19        29.88 o
  -3   0  15        224.91        168.61         9.48 o
  -2   0  15        144.72        148.42         8.69 o
  -1   0  15          1.87          8.08         5.14 o
   0   0  15       3129.36       3119.46        52.45 o
   1   0  15        716.92        768.51        19.06 o
   2   0  15       8330.38       9098.93       143.19 o
   3   0  15         91.73         97.32         6.10 o
   4   0  15       1714.29       1802.69        36.89 o
   5   0  15        409.40        357.56        14.48 o
   6   0  15       1811.27       1642.47        36.56 o
   7   0  15        155.11        132.24         9.41 o
   8   0  15        911.73        936.18        24.88 o
  -5   1  15        336.53        316.13        20.54 o
  -4   1  15        856.20        854.98        23.27 o
  -3   1  15        141.03        127.76         9.73 o
  -2   1  15       1360.28       1364.48        25.83 o
  -1   1  15        801.80        794.14        16.06 o
   0   1  15          3.82         15.52         4.21 o
   1   1  15        464.97        467.41        11.54 o
   2   1  15        267.01        275.43         9.95 o
   3   1  15        865.17        929.86        20.97 o
   4   1  15       2329.89       2261.12        40.82 o
   5   1  15       1610.59       1673.57        36.49 o
   6   1  15         44.64         53.43         7.53 o
   7   1  15        173.99        181.53         9.69 o
   8   1  15        804.92        740.51        20.98 o
  -5   2  15          4.42          0.66        11.83 o
  -4   2  15        162.31        169.40        12.77 o
  -3   2  15        339.87        327.42        12.92 o
  -2   2  15        285.20        266.15        10.17 o
  -1   2  15       1483.61       1411.28        25.15 o
   0   2  15        374.64        327.48         8.91 o
   1   2  15       4943.61       5154.10        84.59 o
   2   2  15       1262.90       1323.63        27.91 o
   3   2  15         34.19         38.75         5.63 o
   4   2  15         13.63         16.38         4.41 o
   5   2  15        181.09        154.96         7.53 o
   6   2  15        221.88        228.45         9.26 o
   7   2  15        366.81        359.75        13.02 o
   8   2  15         33.29         49.67         7.70 o
  -5   3  15         12.51         18.08        12.44 o
  -4   3  15        168.46        189.46        13.38 o
  -3   3  15         59.54         58.16         8.03 o
  -2   3  15         13.02         16.79         6.28 o
  -1   3  15        209.42        207.05        10.59 o
   0   3  15        563.74        505.81        16.72 o
   1   3  15          7.59          5.23         4.29 o
   2   3  15         86.35         94.60         8.98 o
   3   3  15        779.71        768.80        20.06 o
   4   3  15        177.15        162.71         7.57 o
   5   3  15        870.23        855.11        27.65 o
   6   3  15       1505.14       1474.93        29.98 o
   7   3  15        717.27        703.64        17.36 o
   8   3  15        668.57        594.10        15.95 o
   9   3  15         36.33         43.42         7.52 o
  -4   4  15         29.89         22.17        11.48 o
  -3   4  15        457.11        493.67        17.55 o
  -2   4  15         83.86         60.31         9.92 o
  -1   4  15       4787.85       4705.25       111.76 o
   0   4  15         30.76         28.54         6.45 o
   1   4  15       2308.47       2325.15        45.92 o
   2   4  15        897.39        859.43        20.87 o
   3   4  15        170.41        170.32         7.23 o
   4   4  15        377.19        367.77        13.60 o
   5   4  15        584.78        578.99        16.56 o
   6   4  15        425.46        404.59        12.38 o
   7   4  15        545.04        507.76        20.55 o
   8   4  15          5.46          1.76         5.52 o
   9   4  15         37.49         24.47         6.64 o
  -3   5  15          8.41         19.70        13.09 o
  -2   5  15       1342.56       1241.76        38.68 o
  -1   5  15        765.62        802.02        27.51 o
   0   5  15         96.33        122.38        16.35 o
   1   5  15       1579.07       1604.61        41.95 o
   2   5  15        707.34        745.15        19.29 o
   3   5  15        162.84        178.13        13.68 o
   4   5  15       1864.41       1831.39        39.29 o
   5   5  15        645.30        638.45        18.97 o
   6   5  15         34.56         27.16         6.21 o
   7   5  15       2381.06       2353.62        45.27 o
   8   5  15         24.18         18.01         6.69 o
   9   5  15        821.91        817.87        22.56 o
  -2   6  15        666.84        666.77        32.43 o
  -1   6  15         47.36         25.94        17.48 o
   0   6  15        199.97        167.50        18.05 o
   1   6  15          3.92         -9.20         9.72 o
   2   6  15        478.87        497.12        18.02 o
   3   6  15          0.57         -5.32         6.94 o
   4   6  15       1282.24       1366.55        27.90 o
   5   6  15          1.75         11.42         5.06 o
   6   6  15        810.28        819.82        21.25 o
   7   6  15         33.76         18.96         6.03 o
   8   6  15          0.66        -10.30         6.86 o
  -1   7  15        334.91        253.22        23.12 o
   0   7  15         32.43         28.76        16.35 o
   1   7  15          6.12         13.54        14.66 o
   2   7  15         38.70         39.98        10.57 o
   3   7  15        504.19        453.21        17.52 o
   4   7  15        178.31        207.57        11.80 o
   5   7  15          1.53          6.92         5.86 o
   6   7  15         16.57         34.71         5.22 o
   7   7  15          8.92          5.91         6.99 o
   8   7  15          0.01         -0.18         6.97 o
   0   8  15        178.91        152.27        20.87 o
   1   8  15        308.45        328.23        28.76 o
   2   8  15       1650.31       1657.16        53.97 o
   3   8  15        445.27        411.33        21.18 o
   4   8  15       1177.39       1203.03        33.12 o
   5   8  15         31.84         29.37         6.26 o
   6   8  15        361.28        370.90        17.72 o
   7   8  15        221.25        252.13        13.85 o
   8   8  15        197.29        198.97        10.69 o
   2   9  15         31.29         52.45        16.35 o
   3   9  15          3.90          3.58        11.38 o
   4   9  15         30.47         32.55        10.83 o
   5   9  15        769.19        818.15        25.33 o
   6   9  15        135.94        153.74        19.09 o
   7   9  15        275.63        245.91        36.38 o
  -4  -8  16        356.74        344.44        26.82 o
  -3  -8  16        390.79        363.70        15.34 o
  -2  -8  16          0.28         -3.56         7.95 o
  -1  -8  16         11.58          0.10        12.92 o
   0  -8  16        119.65        107.90        20.65 o
   1  -8  16         61.06         35.89        13.99 o
  -5  -7  16         45.36         34.91         7.11 o
  -4  -7  16        565.82        521.61        19.96 o
  -3  -7  16         28.85         28.72         7.88 o
  -2  -7  16        196.93        176.74        10.33 o
  -1  -7  16        136.78        118.74        13.72 o
   0  -7  16       1563.63       1605.09        42.00 o
   1  -7  16         25.36         17.77        13.13 o
   2  -7  16        951.46        957.41        30.71 o
  -6  -6  16        413.73        381.24        34.40 o
  -5  -6  16         10.24         10.91         8.12 o
  -4  -6  16       2327.64       2183.48        85.31 o
  -3  -6  16        136.19        136.31         8.34 o
  -2  -6  16        554.41        534.67        17.10 o
  -1  -6  16         74.17         71.53        10.73 o
   0  -6  16        617.97        585.61        20.56 o
   1  -6  16         21.50         22.39        10.29 o
   2  -6  16       1931.22       1953.07        41.76 o
   3  -6  16        598.10        652.92        18.85 o
   4  -6  16        765.00        754.97        20.30 o
  -6  -5  16          2.10          2.54         7.06 o
  -5  -5  16         27.04         25.19         7.85 o
  -4  -5  16         14.20          5.78         6.85 o
  -3  -5  16       1492.01       1419.30        29.99 o
  -2  -5  16         10.20         -2.43         9.16 o
  -1  -5  16       2974.01       3118.02        57.08 o
   0  -5  16         24.30         30.77         9.46 o
   1  -5  16       2802.72       3127.56        62.12 o
   2  -5  16       2098.07       2027.69        38.34 o
   3  -5  16          2.17         -7.86         9.38 o
   4  -5  16        535.97        553.90        19.66 o
   5  -5  16        297.12        259.02        15.82 o
  -6  -4  16        122.82        111.19        21.95 o
  -5  -4  16        405.77        431.98        28.59 o
  -4  -4  16        109.33         97.82         7.62 o
  -3  -4  16         94.55         81.54         8.12 o
  -2  -4  16        180.04        175.68         9.62 o
  -1  -4  16        340.91        296.98        11.57 o
   0  -4  16         36.57         49.98         7.09 o
   1  -4  16        345.98        355.53        13.55 o
   2  -4  16        395.55        412.90        15.75 o
   3  -4  16         33.35         28.59         8.13 o
   4  -4  16         46.66         40.70         9.53 o
   5  -4  16        399.80        352.54        17.62 o
  -6  -3  16          0.29         -9.26         8.88 o
  -5  -3  16        135.53        106.18         8.37 o
  -4  -3  16         95.26         76.98         8.30 o
  -3  -3  16       1967.61       2032.35        73.34 o
  -2  -3  16         97.88        105.01         8.39 o
  -1  -3  16       1491.31       1613.60        30.27 o
   0  -3  16        800.24        782.87        18.01 o
   1  -3  16        718.99        698.36        18.70 o
   2  -3  16        817.64        735.01        18.32 o
   3  -3  16          2.68          5.27         7.42 o
   4  -3  16        118.81        137.88        18.41 o
   5  -3  16        339.78        334.73        16.70 o
   6  -3  16          6.18          4.98        11.25 o
  -6  -2  16        202.50        167.29        11.84 o
  -5  -2  16        396.52        374.61        30.87 o
  -4  -2  16        440.05        362.93        22.39 o
  -3  -2  16        395.88        343.09        14.83 o
  -2  -2  16        223.23        208.01         9.25 o
  -1  -2  16       3235.93       3454.66        59.03 o
   0  -2  16       1745.53       1793.82        32.71 o
   1  -2  16       2919.17       3054.83        71.52 o
   2  -2  16        289.87        288.16        21.90 o
   3  -2  16         49.24         32.57         7.16 o
   4  -2  16         10.35         21.88        10.08 o
   5  -2  16       2570.54       2480.14        62.78 o
   6  -2  16         46.05         34.67        10.95 o
   7  -2  16       1819.32       1809.37        45.43 o
  -6  -1  16          1.76        -10.92        10.72 o
  -5  -1  16        111.49        116.33        20.77 o
  -4  -1  16       1419.29       1383.23        38.08 o
  -3  -1  16        366.32        401.38        33.94 o
  -2  -1  16       1528.53       1630.55        33.94 o
  -1  -1  16         42.93         41.69         6.60 o
   0  -1  16         82.20         68.64         5.54 o
   1  -1  16        885.81        896.93        19.24 o
   2  -1  16       3127.99       3176.99        61.54 o
   3  -1  16        506.61        490.25        16.60 o
   4  -1  16       2533.97       2686.22        56.64 o
   5  -1  16          7.85         13.57         8.31 o
   6  -1  16        360.69        419.66        19.63 o
   7  -1  16        444.10        425.05        25.03 o
  -5   0  16       1078.70       1072.05        38.91 o
  -4   0  16        856.70        839.09        28.43 o
  -3   0  16        447.70        419.68        18.61 o
  -2   0  16       1905.72       1927.79        39.00 o
  -1   0  16         68.82         60.19         9.35 o
   0   0  16        813.53        919.07        21.48 o
   1   0  16          3.15         11.14         4.62 o
   2   0  16         72.90         77.70         5.94 o
   3   0  16         55.05         50.49         7.05 o
   4   0  16        965.89        877.28        22.97 o
   5   0  16         10.40         11.36         7.75 o
   6   0  16        881.10        956.11        24.80 o
   7   0  16         32.87         42.50         8.84 o
   8   0  16         23.34         19.21         9.21 o
  -5   1  16          8.44          9.97        14.45 o
  -4   1  16        604.97        605.67        22.45 o
  -3   1  16         98.84         61.87         8.09 o
  -2   1  16         47.01         46.83         7.18 o
  -1   1  16        191.03        201.70         8.42 o
   0   1  16        666.24        617.57        14.92 o
   1   1  16       1718.86       1786.00        33.84 o
   2   1  16       1952.74       2039.01        40.21 o
   3   1  16       1233.84       1321.49        28.06 o
   4   1  16       1608.16       1601.81        33.36 o
   5   1  16       1171.61       1165.94        27.77 o
   6   1  16        477.89        459.66        16.46 o
   7   1  16        101.44         98.41         9.00 o
   8   1  16         19.21         34.57         8.95 o
  -5   2  16        183.62        171.48        14.32 o
  -4   2  16        438.10        461.85        22.02 o
  -3   2  16          6.00          4.84         8.65 o
  -2   2  16       1904.19       1939.61        38.40 o
  -1   2  16        286.22        268.35        12.67 o
   0   2  16        189.71        195.55         7.57 o
   1   2  16          1.80         19.21         5.70 o
   2   2  16       2527.87       2403.96        54.92 o
   3   2  16        250.18        270.91        12.90 o
   4   2  16        550.10        553.37        15.65 o
   5   2  16        201.73        185.78         8.51 o
   6   2  16         20.12         15.35         8.30 o
   7   2  16        408.23        395.29        15.68 o
   8   2  16        693.40        642.40        21.41 o
  -4   3  16          0.37          4.11        11.81 o
  -3   3  16         52.14         21.21         9.26 o
  -2   3  16         28.26         24.76         6.84 o
  -1   3  16       2175.29       2162.41        38.55 o
   0   3  16         12.49         15.22         6.39 o
   1   3  16       2655.52       2679.77        46.44 o
   2   3  16        903.76        948.23        27.03 o
   3   3  16       3044.95       3200.16        71.43 o
   4   3  16       2852.91       2845.19        62.07 o
   5   3  16        332.79        345.54        13.29 o
   6   3  16        667.05        652.42        16.93 o
   7   3  16        943.64        899.09        20.99 o
   8   3  16        374.98        334.22        16.73 o
  -3   4  16        154.09        175.34        12.23 o
  -2   4  16        373.86        346.07        14.90 o
  -1   4  16        141.18        150.73         8.57 o
   0   4  16        535.99        479.27        21.31 o
   1   4  16        226.99        241.16        10.30 o
   2   4  16        130.84        152.54         7.75 o
   3   4  16       1269.04       1329.76        29.76 o
   4   4  16        877.51        911.18        23.31 o
   5   4  16          9.67          7.79         6.23 o
   6   4  16        413.43        376.82        14.11 o
   7   4  16        617.30        608.97        16.22 o
   8   4  16         53.60         53.60         6.92 o
  -3   5  16          2.49          7.40        16.33 o
  -2   5  16         28.57         45.45        21.71 o
  -1   5  16         48.59         74.69        11.88 o
   0   5  16        174.06        152.83        18.05 o
   1   5  16         15.09         17.47         8.88 o
   2   5  16         31.78         31.57         8.95 o
   3   5  16         21.06         21.41         6.71 o
   4   5  16        224.43        223.26         8.78 o
   5   5  16         35.80         33.20         6.49 o
   6   5  16        461.59        514.25        16.21 o
   7   5  16         35.31         31.81         6.21 o
   8   5  16         57.81         38.62         8.09 o
  -2   6  16        336.87        375.03        28.76 o
  -1   6  16        632.37        591.03        36.09 o
   0   6  16        444.89        447.22        29.89 o
   1   6  16       1348.38       1358.58        56.40 o
   2   6  16         37.36         17.38        10.68 o
   3   6  16        235.16        222.93        10.09 o
   4   6  16         10.70         15.32         6.56 o
   5   6  16         48.84         55.08         5.99 o
   6   6  16         19.73         27.82         6.49 o
   7   6  16        147.12        131.34         8.49 o
   8   6  16         25.03         13.10        10.60 o
  -1   7  16         56.89         79.52        20.30 o
   0   7  16        137.13        109.41        19.74 o
   1   7  16         60.55         28.20        16.35 o
   2   7  16        113.86        126.21        13.00 o
   3   7  16         31.93         34.97        10.83 o
   4   7  16       2603.80       2640.59        55.07 o
   5   7  16         28.19         30.69         6.85 o
   6   7  16        919.88        936.55        20.56 o
   7   7  16        392.98        383.85        18.39 o
   8   7  16        186.53        164.88        10.61 o
   1   8  16        190.84        175.39        20.30 o
   2   8  16        266.82        275.21        21.99 o
   3   8  16          2.78          1.89        11.24 o
   4   8  16         16.43         35.67        11.11 o
   5   8  16          2.80          4.18         6.75 o
   6   8  16        315.53        326.88        16.03 o
   7   8  16        512.80        544.99        23.44 o
   3   9  16        403.00        415.72        24.36 o
   4   9  16         58.04         57.56        12.33 o
   5   9  16        686.69        636.60        26.59 o
   6   9  16         53.82         72.71        11.16 o
  -3  -8  17        119.81        107.05        12.86 o
  -2  -8  17         20.73         14.07        10.23 o
  -1  -8  17        223.89        214.80        17.12 o
   0  -8  17        113.55        113.84        15.49 o
  -4  -7  17        717.79        713.99        28.97 o
  -3  -7  17          0.00         -2.51         8.18 o
  -2  -7  17       1833.21       1885.14        49.28 o
  -1  -7  17          0.36          9.55        13.75 o
   0  -7  17        188.11        243.32        16.82 o
   1  -7  17        322.79        296.97        17.25 o
   2  -7  17        314.70        275.29        17.13 o
  -5  -6  17         62.88         64.56         9.34 o
  -4  -6  17        127.83        117.05         9.93 o
  -3  -6  17          8.93          4.54         8.56 o
  -2  -6  17        103.22         88.44        11.55 o
  -1  -6  17        485.91        478.52        22.38 o
   0  -6  17          5.06         -2.46        12.79 o
   1  -6  17        658.83        669.20        22.57 o
   2  -6  17         81.88         68.58        11.36 o
   3  -6  17        669.31        647.15        19.43 o
  -5  -5  17         64.92         93.12        16.62 o
  -4  -5  17        487.46        456.73        25.67 o
  -3  -5  17         53.51         48.41         8.73 o
  -2  -5  17        495.43        509.77        19.85 o
  -1  -5  17         15.83         20.61        10.03 o
   0  -5  17          1.26         -6.78         9.90 o
   1  -5  17         33.16         20.65        10.38 o
   2  -5  17        612.02        531.97        23.36 o
   3  -5  17          1.90         -4.92        10.15 o
   4  -5  17          2.56         -5.14        12.54 o
  -5  -4  17         97.22         80.56         9.35 o
  -4  -4  17         60.86         40.44         9.89 o
  -3  -4  17         46.53         43.75        10.17 o
  -2  -4  17        356.18        332.07        14.18 o
  -1  -4  17       2784.57       2785.26        51.73 o
   0  -4  17         40.00         39.27        10.04 o
   1  -4  17       2195.53       2397.87        46.43 o
   2  -4  17        483.69        449.77        16.91 o
   3  -4  17         12.70          7.19         9.61 o
   4  -4  17       2037.91       1956.87        49.11 o
   5  -4  17        483.72        461.35        23.08 o
  -5  -3  17        221.88        224.90        10.41 o
  -4  -3  17       1126.59       1048.41        48.73 o
  -3  -3  17        104.85        143.54        13.60 o
  -2  -3  17        341.40        375.48        14.32 o
  -1  -3  17        765.10        796.99        19.79 o
   0  -3  17         81.50        102.51        15.13 o
   1  -3  17       4173.08       4354.22        87.85 o
   2  -3  17        417.39        411.59        15.70 o
   3  -3  17       1168.94       1272.18        29.53 o
   4  -3  17        276.69        321.80        28.63 o
   5  -3  17        448.78        362.33        17.03 o
   6  -3  17          7.34          8.02        12.10 o
  -5  -2  17        287.18        278.59        18.48 o
  -4  -2  17        142.57        159.00        13.53 o
  -3  -2  17        103.75        136.04        17.70 o
  -2  -2  17        900.89        943.57        21.80 o
  -1  -2  17          2.82         13.83         6.42 o
   0  -2  17        461.00        516.82        16.00 o
   1  -2  17         26.42         21.68         7.03 o
   2  -2  17         31.60         17.44         7.58 o
   3  -2  17        305.76        316.17        15.09 o
   4  -2  17       1647.44       1700.05        42.72 o
   5  -2  17        115.70        130.90        12.67 o
   6  -2  17        413.45        424.55        21.45 o
  -5  -1  17          1.44         -3.25        32.99 o
  -4  -1  17        397.06        361.38        18.89 o
  -3  -1  17        410.82        401.94        17.04 o
  -2  -1  17        489.55        530.33        17.67 o
  -1  -1  17       1100.24       1101.30        33.77 o
   0  -1  17       2246.01       2529.05        47.57 o
   1  -1  17       1335.86       1394.68        28.50 o
   2  -1  17         59.23         74.17         7.87 o
   3  -1  17          3.23         -2.16         6.99 o
   4  -1  17         58.62         37.60        10.20 o
   5  -1  17          5.27          4.94        10.52 o
   6  -1  17        115.17        102.26        11.93 o
   7  -1  17          5.00         12.81        11.37 o
  -5   0  17         60.01         72.31        15.82 o
  -4   0  17        393.41        346.62        24.25 o
  -3   0  17        187.44        190.48        10.78 o
  -2   0  17        807.71        791.27        21.53 o
  -1   0  17          6.51          6.56         6.40 o
   0   0  17          7.56          7.26         5.46 o
   1   0  17        358.52        352.10        14.33 o
   2   0  17        623.03        673.88        17.43 o
   3   0  17         56.44         56.30         7.55 o
   4   0  17       1878.57       1885.74        54.38 o
   5   0  17        363.48        379.42        16.55 o
   6   0  17        540.54        535.53        19.09 o
   7   0  17        722.29        659.14        21.41 o
  -5   1  17        363.72        344.87        21.12 o
  -4   1  17        445.97        500.90        43.43 o
  -3   1  17         59.56         52.95         9.29 o
  -2   1  17       2764.93       2690.06        56.57 o
  -1   1  17         93.34         76.03         7.12 o
   0   1  17       2765.17       2880.72        52.27 o
   1   1  17        150.25        170.95         9.38 o
   2   1  17         70.20        116.45         7.54 o
   3   1  17        130.61        119.58         7.92 o
   4   1  17       1793.33       1816.95        40.07 o
   5   1  17        991.75        934.54        25.48 o
   6   1  17       1460.91       1438.13        33.63 o
   7   1  17        308.56        312.85        19.05 o
   8   1  17         18.73          8.16         9.10 o
  -4   2  17          9.98         23.93        12.15 o
  -3   2  17        692.25        666.57        18.89 o
  -2   2  17         39.22         36.76         7.73 o
  -1   2  17        179.77        142.70         7.80 o
   0   2  17        247.66        221.08        14.16 o
   1   2  17       2814.64       2972.06        62.14 o
   2   2  17         18.73         23.94         6.83 o
   3   2  17       3798.71       4173.01       100.03 o
   4   2  17          6.01          5.20         9.12 o
   5   2  17       1138.35       1094.06        26.70 o
   6   2  17       2131.17       2105.52        63.00 o
   7   2  17        207.65        177.93        11.15 o
   8   2  17        312.42        314.44        13.11 o
  -4   3  17        445.86        388.96        31.81 o
  -3   3  17        106.95        121.00        11.31 o
  -2   3  17         72.45         58.23         8.30 o
  -1   3  17        103.36        105.07         8.40 o
   0   3  17        167.77        149.74        12.15 o
   1   3  17       1360.07       1354.76        31.71 o
   2   3  17        610.40        588.76        30.97 o
   3   3  17       1007.71       1146.31        31.72 o
   4   3  17        491.19        495.78        18.70 o
   5   3  17        322.18        346.54        12.95 o
   6   3  17        204.85        173.29         8.81 o
   7   3  17         21.76         15.51         8.01 o
   8   3  17         22.83         10.78         8.37 o
  -3   4  17        235.57        261.96        13.35 o
  -2   4  17        136.47        125.82        11.49 o
  -1   4  17         15.82         21.49         8.43 o
   0   4  17         28.96         25.20         9.76 o
   1   4  17        797.22        796.71        23.65 o
   2   4  17        604.69        569.98        17.55 o
   3   4  17        565.38        541.11        16.67 o
   4   4  17          5.15         16.63         7.86 o
   5   4  17          1.37          1.43         6.71 o
   6   4  17         56.42         51.47         7.12 o
   7   4  17        183.57        161.62        10.34 o
   8   4  17        162.28        152.14         8.70 o
  -2   5  17        644.38        712.26        21.49 o
  -1   5  17         48.10         46.73        10.95 o
   0   5  17        410.40        398.08        18.64 o
   1   5  17       1600.71       1637.57        39.88 o
   2   5  17         20.14         20.84         7.58 o
   3   5  17       2757.98       2771.14        57.65 o
   4   5  17          0.30         -5.91         6.71 o
   5   5  17        331.97        364.24        15.63 o
   6   5  17         70.56         81.22         7.89 o
   7   5  17        160.95        142.67         8.04 o
   8   5  17          1.51        -12.09         8.55 o
  -1   6  17        129.38        165.24        22.56 o
   0   6  17       1386.56       1386.22        60.91 o
   1   6  17        129.53        117.99        12.96 o
   2   6  17         12.88          2.40         8.96 o
   3   6  17          0.39         -0.87         8.71 o
   4   6  17        539.02        581.23        17.43 o
   5   6  17        106.68        118.90         7.43 o
   6   6  17       1466.37       1553.26        39.32 o
   7   6  17         30.16         31.73         7.98 o
   8   6  17        440.08        385.69        24.44 o
   0   7  17        559.55        658.14        38.91 o
   1   7  17        214.26        221.64        21.99 o
   2   7  17        797.65        813.36        62.32 o
   3   7  17          3.47          7.64         9.04 o
   4   7  17        185.43        166.28        13.40 o
   5   7  17         12.64         14.90         6.41 o
   6   7  17         30.82         63.01         7.58 o
   7   7  17         77.04        116.36         8.28 o
   1   8  17        202.30        169.19        21.43 o
   2   8  17         18.87         28.76        16.92 o
   3   8  17         61.94         54.20        12.87 o
   4   8  17         53.82         53.15         9.50 o
   5   8  17        305.35        302.37        23.28 o
   6   8  17        462.87        470.65        16.43 o
  -3  -7  18          4.23          9.42         9.48 o
  -2  -7  18        176.61        179.22        21.51 o
  -1  -7  18        107.15        109.66        16.16 o
   0  -7  18          6.41        -15.18        14.51 o
   1  -7  18         39.78         41.78        15.30 o
  -4  -6  18        893.67        867.18        25.56 o
  -3  -6  18         51.76         40.56        10.61 o
  -2  -6  18       1455.91       1478.04        40.58 o
  -1  -6  18         34.40         27.45        15.33 o
   0  -6  18        965.80       1044.86        33.21 o
   1  -6  18         33.24          4.87        11.75 o
   2  -6  18        182.53        160.57        14.00 o
  -5  -5  18       1431.13       1236.97        55.65 o
  -4  -5  18         42.55         63.64        10.59 o
  -3  -5  18        300.61        313.82        22.19 o
  -2  -5  18       1273.03       1321.71        37.00 o
  -1  -5  18        207.60        215.55        15.81 o
   0  -5  18        878.79        945.99        26.27 o
   1  -5  18       1303.51       1342.12        32.65 o
   2  -5  18          4.45         -2.49        15.47 o
   3  -5  18        545.80        584.05        21.80 o
   4  -5  18        224.94        185.85        16.69 o
  -5  -4  18        367.18        371.42        17.84 o
  -4  -4  18          3.33          6.94         9.61 o
  -3  -4  18       1164.82       1277.28        35.19 o
  -2  -4  18          2.11         -2.47        12.26 o
  -1  -4  18          7.79          6.15         9.96 o
   0  -4  18         18.68         10.34        10.45 o
   1  -4  18       1012.71       1016.79        27.34 o
   2  -4  18         55.05         45.49        10.89 o
   3  -4  18       1758.58       1778.55        39.29 o
   4  -4  18          1.66          2.49        12.76 o
  -5  -3  18        442.72        407.94        16.97 o
  -4  -3  18        613.36        632.33        26.82 o
  -3  -3  18        813.44        882.83        37.61 o
  -2  -3  18         48.03         45.14         8.63 o
  -1  -3  18         38.44         58.71         9.97 o
   0  -3  18         73.72         79.17        10.18 o
   1  -3  18         15.16         19.91         8.26 o
   2  -3  18        207.34        222.03        22.20 o
   3  -3  18        591.63        521.57        18.82 o
   4  -3  18         12.35          4.30        12.14 o
   5  -3  18        117.82        111.87        13.84 o
  -5  -2  18        433.92        393.41        31.71 o
  -4  -2  18          2.95         21.10        12.05 o
  -3  -2  18         78.27         71.36         9.99 o
  -2  -2  18        647.61        654.44        29.47 o
  -1  -2  18        853.81        818.47        22.31 o
   0  -2  18         82.75        120.62        11.39 o
   1  -2  18       1682.85       1808.27        36.28 o
   2  -2  18        201.79        214.43        15.80 o
   3  -2  18       1766.79       1711.85        43.60 o
   4  -2  18        136.95        103.52        12.69 o
   5  -2  18          1.02          6.10        11.92 o
   6  -2  18         74.17         51.29        13.00 o
  -5  -1  18         51.17         66.46        16.53 o
  -4  -1  18          0.91        -17.55        16.92 o
  -3  -1  18        852.46        922.75        42.00 o
  -2  -1  18        953.20        985.18        25.86 o
  -1  -1  18        549.29        610.12        20.78 o
   0  -1  18        685.00        757.18        19.36 o
   1  -1  18         69.54         54.08         7.79 o
   2  -1  18        271.28        240.75        10.72 o
   3  -1  18        866.31        830.48        25.90 o
   4  -1  18       1582.37       1495.19        39.14 o
   5  -1  18         77.03         78.11        12.04 o
   6  -1  18       1227.56       1241.81        36.03 o
  -4   0  18         48.80         37.12        15.16 o
  -3   0  18        273.88        263.73        21.73 o
  -2   0  18        706.34        710.00        31.50 o
  -1   0  18         29.40         37.81         8.55 o
   0   0  18       3073.90       3379.79        70.82 o
   1   0  18        487.25        516.08        15.61 o
   2   0  18       2524.33       2940.85        54.33 o
   3   0  18         19.36          9.90         9.98 o
   4   0  18         47.11         35.58         9.02 o
   5   0  18        660.18        646.91        21.13 o
   6   0  18        545.40        476.16        19.37 o
   7   0  18        176.33        163.08        11.96 o
  -4   1  18          0.04         -7.73        14.61 o
  -3   1  18        607.52        566.78        20.21 o
  -2   1  18         40.05         35.31         8.61 o
  -1   1  18        803.48        756.68        21.81 o
   0   1  18        575.28        597.85        18.68 o
   1   1  18         94.59         84.77        10.09 o
   2   1  18        301.10        366.91        18.44 o
   3   1  18        614.05        699.40        20.69 o
   4   1  18         24.23         18.99         8.53 o
   5   1  18        564.87        497.82        25.80 o
   6   1  18          8.89         15.20         9.23 o
   7   1  18        205.57        186.24        11.66 o
  -4   2  18         25.16         37.61        13.02 o
  -3   2  18        134.31        146.10        11.45 o
  -2   2  18        682.32        636.84        18.58 o
  -1   2  18          2.30          3.02         8.09 o
   0   2  18        289.12        269.28        16.53 o
   1   2  18         23.74         49.13        10.96 o
   2   2  18         37.08         28.95         8.47 o
   3   2  18         12.87         27.53         8.78 o
   4   2  18         64.79         73.08        10.26 o
   5   2  18        277.23        269.56        12.27 o
   6   2  18        685.03        622.70        20.06 o
   7   2  18         14.82          9.74         9.08 o
  -3   3  18       1696.09       1744.50        38.81 o
  -2   3  18        238.08        208.23        10.72 o
  -1   3  18        110.44         90.53         9.64 o
   0   3  18        653.85        661.38        19.31 o
   1   3  18         53.68         54.62         9.76 o
   2   3  18        774.95        799.05        25.18 o
   3   3  18        309.82        321.49        16.77 o
   4   3  18         64.88         62.99        13.92 o
   5   3  18         56.29         54.93         8.26 o
   6   3  18         96.34         84.40         9.03 o
   7   3  18         10.97          3.48         8.46 o
  -2   4  18        166.92        181.91        12.02 o
  -1   4  18        270.62        223.36        20.33 o
   0   4  18        883.99        849.29        30.70 o
   1   4  18        301.57        322.39        15.53 o
   2   4  18        120.31         99.53         8.79 o
   3   4  18       2737.36       2891.01        71.17 o
   4   4  18         24.32         21.99         8.63 o
   5   4  18       2552.75       2922.59        75.74 o
   6   4  18          1.76          3.98         6.90 o
   7   4  18        128.04        109.14         8.46 o
  -2   5  18          4.62          5.70        12.02 o
  -1   5  18        181.86        197.96        13.56 o
   0   5  18        145.53        136.80        11.93 o
   1   5  18         12.98         23.03        10.18 o
   2   5  18        826.10        755.91        21.34 o
   3   5  18        127.33        103.31         8.83 o
   4   5  18        198.22        150.28        14.42 o
   5   5  18        164.91        191.55        11.16 o
   6   5  18        790.86        881.26        24.75 o
   7   5  18         23.82         19.12         8.07 o
  -1   6  18         43.46         39.02        12.25 o
   0   6  18        306.05        343.88        19.13 o
   1   6  18        544.25        474.24        24.29 o
   2   6  18        439.75        432.79        18.88 o
   3   6  18        255.87        242.91        15.14 o
   4   6  18        415.85        423.18        16.17 o
   5   6  18        165.92        179.22        11.09 o
   6   6  18         25.13         26.05         7.56 o
   7   6  18         17.85         14.74         8.14 o
   1   7  18         23.39         19.17        19.17 o
   2   7  18        326.70        321.55        39.76 o
   3   7  18         58.52         45.48        10.43 o
   4   7  18          9.67         21.49         8.21 o
   5   7  18         82.89        107.11         8.75 o
   6   7  18        127.77        133.83         9.19 o
   3   8  18        129.12        125.16        11.96 o
   4   8  18         66.03         71.44        12.01 o
   5   8  18          1.17         -1.34         8.15 o
  -3  -6  19        530.40        505.51        20.15 o
  -2  -6  19          4.82        -21.97        14.64 o
  -1  -6  19         16.89         -9.97        14.74 o
   0  -6  19        852.96        859.08        39.78 o
   1  -6  19        211.38        211.60        17.27 o
  -4  -5  19          8.00         23.70        10.74 o
  -3  -5  19         77.00        105.31        16.31 o
  -2  -5  19        133.75        129.79        15.30 o
  -1  -5  19        259.76        311.73        21.90 o
   0  -5  19         41.20         36.98        11.91 o
   1  -5  19        100.43         96.02        12.71 o
   2  -5  19        136.58        143.31        14.08 o
   3  -5  19        377.03        361.87        16.06 o
  -4  -4  19         99.90        115.62        17.26 o
  -3  -4  19        519.40        581.48        25.33 o
  -2  -4  19        447.08        417.91        21.66 o
  -1  -4  19        262.89        301.06        14.24 o
   0  -4  19        594.79        575.40        21.38 o
   1  -4  19         23.52          6.06        10.89 o
   2  -4  19         50.45         58.91        11.63 o
   3  -4  19         49.41         42.14        13.95 o
   4  -4  19        691.62        673.59        27.86 o
  -4  -3  19        151.21        180.64        15.38 o
  -3  -3  19        853.22        910.60        29.40 o
  -2  -3  19        205.88        252.27        15.62 o
  -1  -3  19         91.82        108.46        11.08 o
   0  -3  19         26.71         27.73        10.11 o
   1  -3  19       1106.40       1103.64        36.06 o
   2  -3  19         54.24         27.21        10.56 o
   3  -3  19       3176.42       3230.28        75.76 o
   4  -3  19         57.41         75.57        13.87 o
   5  -3  19       1424.62       1502.05        41.84 o
  -4  -2  19        236.06        226.24        15.48 o
  -3  -2  19        518.09        593.46        29.34 o
  -2  -2  19         33.01         12.87         9.69 o
  -1  -2  19       1801.62       2090.71        64.68 o
   0  -2  19        872.34        954.62        23.32 o
   1  -2  19         49.88         90.20         9.17 o
   2  -2  19        726.44        731.54        22.01 o
   3  -2  19        443.89        390.23        27.64 o
   4  -2  19        267.08        235.06        15.40 o
   5  -2  19       1087.62       1123.34        34.08 o
  -4  -1  19        411.58        413.18        34.40 o
  -3  -1  19          0.85          8.44        14.21 o
  -2  -1  19         80.04         49.16        11.54 o
  -1  -1  19          1.53         13.25         9.07 o
   0  -1  19       1265.58       1337.54        28.72 o
   1  -1  19        230.45        206.49        12.51 o
   2  -1  19       2100.82       2419.48        49.12 o
   3  -1  19         95.42         69.89        11.81 o
   4  -1  19       1362.85       1241.52        34.81 o
   5  -1  19        100.01         81.47        13.02 o
   6  -1  19        105.86         87.59        13.44 o
  -4   0  19         95.33        115.48        17.33 o
  -3   0  19          6.73         13.32        14.61 o
  -2   0  19         89.23         72.81        11.46 o
  -1   0  19         62.04         43.52        10.52 o
   0   0  19        539.75        534.35        18.81 o
   1   0  19        415.67        451.17        15.35 o
   2   0  19        145.66        172.32        12.36 o
   3   0  19        287.03        274.41        14.22 o
   4   0  19        136.35        115.35        12.26 o
   5   0  19        109.03         86.35        12.26 o
   6   0  19        131.06        122.21        13.24 o
  -3   1  19          7.11          9.75        11.72 o
  -2   1  19         26.20         33.68        10.94 o
  -1   1  19         13.23         24.57         8.73 o
   0   1  19        972.15       1016.53        26.59 o
   1   1  19         29.79         45.12         9.55 o
   2   1  19        803.09        849.72        32.01 o
   3   1  19          6.91          7.04        10.08 o
   4   1  19         61.62         50.03         9.30 o
   5   1  19          1.51         -8.34         9.23 o
   6   1  19        687.09        676.88        26.62 o
   7   1  19          0.25          1.05        10.00 o
  -3   2  19        897.90        958.48        31.14 o
  -2   2  19         70.38         70.87        11.48 o
  -1   2  19       1479.96       1401.06        36.60 o
   0   2  19        291.49        298.56        18.29 o
   1   2  19         41.14         43.58        13.25 o
   2   2  19       2521.03       2870.89        81.43 o
   3   2  19        163.01        188.52        12.27 o
   4   2  19        955.20       1185.00        28.88 o
   5   2  19        590.84        629.64        25.72 o
   6   2  19        309.20        245.15        14.98 o
   7   2  19         20.90          0.55         9.74 o
  -2   3  19         18.29         44.75        10.99 o
  -1   3  19        992.80        996.32        25.74 o
   0   3  19          4.66          3.00        10.29 o
   1   3  19       1029.32        983.82        35.07 o
   2   3  19        159.07        121.89        14.94 o
   3   3  19        524.10        577.26        21.80 o
   4   3  19         29.11         27.84         9.53 o
   5   3  19       1576.95       1838.05        43.88 o
   6   3  19        161.29        162.59        10.76 o
   7   3  19       1526.29       1441.90        42.61 o
  -2   4  19        397.85        335.79        17.23 o
  -1   4  19        330.04        377.90        27.64 o
   0   4  19        817.34        737.11        25.25 o
   1   4  19       1126.52       1227.73        33.06 o
   2   4  19          0.27        -13.66         9.40 o
   3   4  19          1.55          9.88         9.08 o
   4   4  19         66.18         59.31         9.50 o
   5   4  19          1.06          9.93         9.53 o
   6   4  19        160.13        127.70         9.94 o
   7   4  19         90.35         85.17         9.78 o
  -1   5  19        213.88        227.02        15.72 o
   0   5  19         72.07         45.55        12.14 o
   1   5  19         99.15         86.32        11.92 o
   2   5  19        263.11        274.07        13.88 o
   3   5  19        589.53        594.10        25.07 o
   4   5  19         20.64         22.30         9.31 o
   5   5  19        763.71        818.21        25.96 o
   6   5  19        228.48        260.89        28.59 o
   7   5  19        325.14        333.14        17.30 o
   0   6  19        409.45        443.52        22.30 o
   1   6  19         86.17        106.57        12.25 o
   2   6  19        344.89        326.20        15.19 o
   3   6  19        153.88        142.19        10.42 o
   4   6  19        209.17        199.49        13.59 o
   5   6  19        136.63        149.11        13.35 o
   6   6  19         47.25         62.89         9.77 o
   2   7  19        538.64        618.49        23.54 o
   3   7  19         53.22         72.45        10.00 o
   4   7  19        532.15        540.33        18.87 o
   5   7  19         79.53         76.08         9.03 o
  -1  -6  20          5.14        -12.94        15.58 o
   0  -6  20        530.81        564.27        25.14 o
  -3  -5  20        454.24        443.25        20.60 o
  -2  -5  20        113.17        116.35        15.95 o
  -1  -5  20        145.63        165.25        16.91 o
   0  -5  20       1325.44       1349.20        39.32 o
   1  -5  20          4.28        -13.85        12.13 o
   2  -5  20       1055.12       1079.15        29.96 o
  -3  -4  20        789.59        798.40        29.51 o
  -2  -4  20        774.78        894.88        49.48 o
  -1  -4  20        817.28        872.71        30.91 o
   0  -4  20          0.98          3.48        11.57 o
   1  -4  20        110.09        123.84        12.71 o
   2  -4  20         14.18         -8.84        11.57 o
   3  -4  20       1191.70       1174.51        41.42 o
  -3  -3  20         69.94         80.81        14.22 o
  -2  -3  20        203.53        226.40        16.05 o
  -1  -3  20       1017.41       1153.46        38.99 o
   0  -3  20         14.83          9.52        10.75 o
   1  -3  20        990.54       1140.00        29.23 o
   2  -3  20         41.43         27.55        11.27 o
   3  -3  20         23.95         -2.44        13.55 o
   4  -3  20         15.44         -7.78        13.62 o
  -4  -2  20          7.20         14.41        13.58 o
  -3  -2  20        215.04        201.04        23.72 o
  -2  -2  20        237.01        213.12        12.61 o
  -1  -2  20        352.42        364.47        17.34 o
   0  -2  20         48.19         40.89        10.47 o
   1  -2  20          2.32         -6.64        10.04 o
   2  -2  20        553.13        640.98        21.20 o
   3  -2  20         60.87         52.94        13.32 o
   4  -2  20        241.60        218.94        16.16 o
   5  -2  20        194.88        164.84        15.62 o
  -3  -1  20        372.94        359.65        58.37 o
  -2  -1  20          1.89         17.95        11.46 o
  -1  -1  20         99.18        107.51        10.57 o
   0  -1  20        286.15        268.72        11.82 o
   1  -1  20          9.60          8.83         9.51 o
   2  -1  20        141.50        193.98        14.20 o
   3  -1  20        317.04        284.81        15.73 o
   4  -1  20        199.31        190.35        14.85 o
   5  -1  20       1136.72       1092.45        33.70 o
  -3   0  20         39.87         35.83        16.06 o
  -2   0  20        331.71        322.18        20.70 o
  -1   0  20          7.85         20.07        10.85 o
   0   0  20        499.12        497.85        21.13 o
   1   0  20        240.23        274.90        12.32 o
   2   0  20       1678.09       1902.38        47.05 o
   3   0  20        262.48        297.13        15.30 o
   4   0  20        682.15        746.27        26.42 o
   5   0  20        221.80        169.91        14.32 o
   6   0  20         78.23         33.93        13.13 o
  -3   1  20         81.18        118.20        17.49 o
  -2   1  20        509.80        541.17        23.33 o
  -1   1  20       1126.96       1201.46        54.58 o
   0   1  20        104.25        127.14        11.61 o
   1   1  20        981.53        993.04        36.07 o
   2   1  20       1258.05       1470.23        38.16 o
   3   1  20         17.16         16.35        10.74 o
   4   1  20       1436.38       1628.20        41.96 o
   5   1  20        284.32        301.64        21.98 o
   6   1  20        613.46        648.51        33.69 o
  -2   2  20          0.32         17.64        11.69 o
  -1   2  20         39.61         49.19        11.73 o
   0   2  20         45.58         83.02        14.66 o
   1   2  20        261.54        228.09        15.75 o
   2   2  20          8.28         25.10        12.36 o
   3   2  20        256.75        227.24        28.48 o
   4   2  20          7.19          9.66         9.08 o
   5   2  20        489.71        583.43        20.56 o
   6   2  20         48.96         24.25        10.06 o
  -2   3  20         12.19         25.09        10.88 o
  -1   3  20        458.16        501.19        22.79 o
   0   3  20        231.69        225.77        21.71 o
   1   3  20        103.15        144.69        14.75 o
   2   3  20        514.77        522.24        25.72 o
   3   3  20         10.53         23.32         9.87 o
   4   3  20         41.68         61.99        10.63 o
   5   3  20          8.05         26.64         9.23 o
   6   3  20          4.61         -6.75         9.77 o
  -1   4  20       1297.10       1311.99        37.39 o
   0   4  20        132.08        154.09        13.77 o
   1   4  20        217.71        234.12        14.20 o
   2   4  20         10.35         12.81        12.16 o
   3   4  20          0.19          7.17         9.81 o
   4   4  20          5.17         24.03         9.85 o
   5   4  20        621.16        680.88        24.70 o
   6   4  20         33.03         42.38         9.45 o
   0   5  20         16.36        -13.05        12.23 o
   1   5  20        241.53        273.68        15.28 o
   2   5  20        461.05        497.62        22.38 o
   3   5  20        247.38        270.66        23.94 o
   4   5  20        272.86        272.96        14.78 o
   5   5  20        197.17        222.94        14.45 o
   6   5  20         46.29         51.59         9.11 o
   1   6  20         29.96         38.65        12.76 o
   2   6  20         63.79         40.17        12.14 o
   3   6  20         52.86         74.36        10.18 o
   4   6  20       1022.75       1156.34        34.45 o
   5   6  20          0.83         24.48        10.05 o
  -1  -5  21        890.41        984.10        34.14 o
   0  -5  21        265.51        328.62        25.83 o
  -2  -4  21        115.14        138.34        15.83 o
  -1  -4  21        193.40        202.28        16.47 o
   0  -4  21        253.90        274.07        15.58 o
   1  -4  21        714.49        765.76        25.97 o
   2  -4  21        161.76        130.35        13.82 o
  -3  -3  21        238.77        253.01        19.06 o
  -2  -3  21          0.94          0.02        13.67 o
  -1  -3  21        696.89        707.01        28.25 o
   0  -3  21         34.40         23.73        11.29 o
   1  -3  21        164.31        184.11        13.25 o
   2  -3  21        177.10        191.04        18.71 o
   3  -3  21          9.37        -15.45        14.08 o
  -3  -2  21          1.62          8.56        13.77 o
  -2  -2  21         78.91         93.57        14.90 o
  -1  -2  21        973.10       1033.91        27.64 o
   0  -2  21         26.60         52.05        11.18 o
   1  -2  21       1225.23       1363.99        32.70 o
   2  -2  21        395.73        390.26        22.46 o
   3  -2  21          2.46          1.97        13.77 o
   4  -2  21         86.97         54.71        14.74 o
  -3  -1  21         30.01         42.70        16.69 o
  -2  -1  21       1419.87       1551.36        46.67 o
  -1  -1  21         81.30         88.41        11.04 o
   0  -1  21        427.08        456.59        18.97 o
   1  -1  21       1073.72       1203.46        29.63 o
   2  -1  21        179.34        172.62        14.63 o
   3  -1  21        488.36        596.42        25.60 o
   4  -1  21       1112.51       1128.44        34.66 o
   5  -1  21         95.66         81.72        14.87 o
  -2   0  21        186.63        180.21        14.09 o
  -1   0  21          3.79         22.12        11.81 o
   0   0  21        437.79        446.01        18.07 o
   1   0  21        296.42        325.20        16.16 o
   2   0  21        148.28        169.33        13.98 o
   3   0  21        343.16        385.29        18.36 o
   4   0  21        787.70        912.06        30.37 o
   5   0  21         79.96         46.40        13.56 o
  -2   1  21        311.04        379.93        18.75 o
  -1   1  21        135.22        123.66        17.05 o
   0   1  21         18.11         31.02        13.96 o
   1   1  21          1.40         17.16        13.35 o
   2   1  21         42.58         51.77        11.61 o
   3   1  21         95.84         96.62        14.27 o
   4   1  21        266.65        288.79        15.63 o
   5   1  21        263.75        237.26        15.30 o
  -1   2  21        157.85        187.61        19.74 o
   0   2  21          2.74          7.61        13.32 o
   1   2  21        563.90        596.23        29.29 o
   2   2  21        634.70        658.88        30.46 o
   3   2  21         40.76         52.25        11.39 o
   4   2  21       1431.25       1650.58        42.57 o
   5   2  21         29.30         37.22        10.35 o
   6   2  21        227.37        240.10        13.51 o
  -1   3  21        127.76        127.71        16.55 o
   0   3  21          8.13         19.59        13.94 o
   1   3  21       1374.73       1400.23        46.40 o
   2   3  21         17.11         36.63        13.35 o
   3   3  21        737.57        778.65        31.87 o
   4   3  21         32.68         49.40         9.58 o
   5   3  21         39.69         62.27        10.21 o
   6   3  21        387.30        429.37        17.37 o
   0   4  21         94.67         77.58        13.33 o
   1   4  21        201.51        197.97        16.73 o
   2   4  21          0.38         10.91        12.96 o
   3   4  21        890.92       1000.67        36.26 o
   4   4  21        128.86        149.35        12.46 o
   5   4  21        125.30        148.71        10.91 o
   1   5  21        193.94        178.62        14.39 o
   2   5  21        263.79        231.81        14.42 o
   3   5  21         71.23        117.88        14.74 o
   4   5  21         90.84         91.81        11.66 o
   5   5  21         71.11         84.60        11.37 o
  -1  -3  22        102.22         95.66        15.28 o
   0  -3  22         16.55         27.22        12.12 o
   1  -3  22       1107.28       1220.99        32.26 o
   2  -3  22        238.32        245.63        18.39 o
  -1  -2  22         10.20         27.70        11.42 o
   0  -2  22        698.35        770.10        24.53 o
   1  -2  22        132.14        142.59        13.00 o
   2  -2  22        192.00        254.07        17.15 o
   3  -2  22        313.43        320.71        18.87 o
  -2  -1  22         11.64         23.40        13.55 o
  -1  -1  22         91.44         87.34        11.61 o
   0  -1  22         12.12         24.98        11.01 o
   1  -1  22         11.59         19.53        12.92 o
   2  -1  22         67.67         69.84        20.45 o
   3  -1  22          1.31         -6.17        13.52 o
   4  -1  22        250.62        226.21        16.93 o
  -1   0  22         54.64         68.64        12.90 o
   0   0  22        507.97        619.81        25.17 o
   1   0  22        334.68        354.97        17.15 o
   2   0  22         28.42         15.37        12.77 o
   3   0  22        110.33        149.33        14.42 o
   4   0  22         38.36         20.73        13.45 o
  -1   1  22          5.76         15.82        12.36 o
   0   1  22        686.74        724.26        34.08 o
   1   1  22         38.84         34.68        14.36 o
   2   1  22         24.54         34.56        12.04 o
   3   1  22        106.38        115.31        13.46 o
   4   1  22        792.77        886.20        30.24 o
   5   1  22         52.38         65.89        13.89 o
   0   2  22        375.51        457.19        28.09 o
   1   2  22        575.10        675.64        32.06 o
   2   2  22         16.90         31.60        13.94 o
   3   2  22        912.60       1007.79        31.22 o
   4   2  22          8.80          0.99        11.94 o
   5   2  22        184.59        167.27        14.22 o
   0   3  22         39.82         52.17        15.15 o
   1   3  22         21.54         27.68        14.15 o
   2   3  22         39.57         16.87        13.94 o
   3   3  22        290.25        333.47        49.06 o
   4   3  22         83.45         82.96        12.26 o
   5   3  22        244.48        274.85        13.71 o
   2   4  22        156.86        154.24        16.35 o
   3   4  22        328.00        354.37        22.56 o
   4   4  22        368.06        412.26        26.41 o
   0  -1  23        724.11        857.91        30.81 o
   1  -1  23         76.80         61.94        14.27 o
   2  -1  23         86.71         76.75        14.63 o
   0   0  23        791.35        908.63        30.71 o
   1   0  23         15.10         32.26        13.52 o
   2   0  23        870.18        969.48        31.89 o
   3   0  23         80.15         90.14        14.53 o
   1   1  23         94.72         86.92        13.53 o
   2   1  23        493.15        623.88        25.99 o
   3   1  23         38.08         51.09        13.22 o
   1   2  23         92.99         99.68        16.73 o
   2   2  23          1.39         -5.21        14.95 o
   3   2  23         86.82        106.24        14.54 o
                                                
