# Supplementary material for: Crystal structures of methyl 3,5-di­methyl­benzoate, 3,5-bis­(bromo­meth­yl)phenyl acetate and 5-hy­droxy­benzene-1,3-dicarbaldehyde
Source: Acta Crystallogr E Crystallogr Commun. 2022 Jun 7;78(Pt 7):682–6. doi: 10.1107/S2056989022005643 (PMC9260362; doi:10.1107/S2056989022005643)
Supplement: Supplementary file 6 [file e-78-00682-3sup3.hkl]

#
# h,k,l, Fc-squared, Fo-squared, sigma(Fo-squared), status flag
#
data_3
_shelx_title ' Beeb3_a.res in P2(1)/n'
_shelx_refln_list_code          4
_shelx_F_calc_maximum      135.98
_exptl_crystal_F_000       312.00
_reflns_d_resolution_high  0.7239

loop_
 _space_group_symop_operation_xyz
 'x, y, z'
 '-x+1/2, y+1/2, -z+1/2'
 '-x, -y, -z'
 'x-1/2, -y-1/2, z-1/2'

_cell_length_a     3.7345
_cell_length_b    11.9549
_cell_length_c    15.0846
_cell_angle_alpha  90.000
_cell_angle_beta   94.212
_cell_angle_gamma  90.000

_shelx_F_squared_multiplier     1.000

loop_
 _refln_index_h
 _refln_index_k
 _refln_index_l
 _refln_F_squared_calc
 _refln_F_squared_meas
 _refln_F_squared_sigma
 _refln_observed_status
   2   0   0         19.77         19.46         1.51 o
   4   0   0          0.55         -0.54         2.05 o
   1   1   0        996.22       1018.98         6.71 o
   2   1   0         80.71         78.04         1.86 o
   3   1   0          4.99          6.74         1.17 o
   4   1   0         43.40         41.31         3.72 o
   0   2   0       1097.45       1037.97        22.59 o
   1   2   0       2511.10       2488.44        53.89 o
   2   2   0        146.50        166.62         3.86 o
   3   2   0         83.20         89.47         3.51 o
   4   2   0         52.08         57.42         4.02 o
   5   2   0         12.50          9.60         3.49 o
   1   3   0         12.48         12.01         0.26 o
   2   3   0        238.48        260.21         6.23 o
   3   3   0        115.22        124.83         2.66 o
   4   3   0         67.04         64.17         4.24 o
   5   3   0          0.85          0.56         3.09 o
   0   4   0       1897.28       1921.83        41.29 o
   1   4   0        475.18        497.50         6.22 o
   2   4   0        253.97        280.90         4.71 o
   3   4   0         24.65         27.28         1.43 o
   4   4   0          0.64          1.45         2.23 o
   1   5   0        135.96        125.54         1.16 o
   2   5   0        113.39        124.89         2.32 o
   3   5   0          3.93          3.24         0.54 o
   4   5   0          2.83          4.40         2.55 o
   0   6   0        152.50        200.75         2.09 o
   1   6   0        708.22        768.09         7.25 o
   2   6   0          0.44         -0.36         0.25 o
   3   6   0         10.82          9.13         0.70 o
   4   6   0         33.33         36.38         2.13 o
   1   7   0         14.68         14.48         0.75 o
   2   7   0          0.49          1.70         0.29 o
   3   7   0         18.50         16.66         1.06 o
   4   7   0         19.15         19.19         1.59 o
   0   8   0        719.86        729.78        11.44 o
   1   8   0         28.86         23.21         1.16 o
   2   8   0        351.25        365.78         5.22 o
   3   8   0          9.89          9.49         1.06 o
   4   8   0        111.15        122.74         2.73 o
   1   9   0        773.55        807.31         8.48 o
   2   9   0         12.70         12.82         0.62 o
   3   9   0         71.53         73.36         2.25 o
   4   9   0         20.19         20.69         1.30 o
   0  10   0        630.50        634.94         4.94 o
   1  10   0        127.61        142.55         1.29 o
   2  10   0        323.86        328.25         7.57 o
   3  10   0          7.53          4.36         0.66 o
   4  10   0          5.42          3.69         0.98 o
   1  11   0         14.81         14.82         0.63 o
   2  11   0        204.14        198.57         4.36 o
   3  11   0          1.65          0.82         0.67 o
   0  12   0         11.70         10.13         1.20 o
   1  12   0        217.66        222.97         1.98 o
   2  12   0         27.55         20.74         0.82 o
   3  12   0          4.30          2.61         0.77 o
   1  13   0         36.53         34.27         1.02 o
   2  13   0          6.25          3.58         0.58 o
   3  13   0          5.24          3.59         0.84 o
   0  14   0          4.04          3.85         1.00 o
   1  14   0         10.83         10.36         0.82 o
   2  14   0          6.87          4.26         0.66 o
   1  15   0         39.80         41.27         1.37 o
   2  15   0         16.06         16.14         1.05 o
   0  16   0          0.23          0.42         0.87 o
   1  16   0          0.00         -0.53         0.87 o
  -3   0   1        164.25        173.00         4.42 o
  -1   0   1          0.79         -0.68         0.45 o
   1   0   1         33.48         31.38         0.78 o
   3   0   1        125.45        133.86         3.96 o
  -4   1   1         80.40         80.90         4.40 o
  -3   1   1         13.34         20.46         1.69 o
  -2   1   1        737.87        791.90        14.47 o
  -1   1   1       9596.06      10016.71       116.33 o
   1   1   1        183.81        166.06         1.43 o
   2   1   1         91.89         82.17         1.23 o
   3   1   1        221.14        249.28         3.62 o
   4   1   1          0.46          0.50         2.07 o
  -5   2   1          1.67          2.45         3.17 o
  -4   2   1          2.77          4.58         2.29 o
  -3   2   1        144.86        161.92         4.38 o
  -2   2   1        134.07        145.67         2.50 o
  -1   2   1        346.56        326.76         4.70 o
   0   2   1        151.19        140.12         2.20 o
   1   2   1        394.46        354.99        10.55 o
   2   2   1        817.35        854.27         4.87 o
   3   2   1        207.91        229.86         5.02 o
   4   2   1          0.09         -0.74         1.91 o
   5   2   1         25.04         22.29         3.86 o
  -5   3   1         22.56         19.78         4.02 o
  -4   3   1         25.88         27.01         3.29 o
  -3   3   1        120.35        145.15         4.26 o
  -2   3   1          0.44          1.97         0.40 o
  -1   3   1         97.46         80.32         1.08 o
   0   3   1       1320.52       1264.50        18.13 o
   1   3   1         13.37         15.35         0.29 o
   2   3   1        244.15        260.58         3.17 o
   3   3   1          0.44          1.87         0.69 o
   4   3   1          1.35          2.63         2.17 o
   5   3   1         45.03         41.82         4.98 o
  -5   4   1          0.40          0.38         3.31 o
  -4   4   1          1.22          3.35         2.35 o
  -3   4   1         97.88        100.33         4.39 o
  -2   4   1         61.53         67.23         1.11 o
  -1   4   1        161.27        165.14         1.74 o
   0   4   1        202.13        178.39         2.93 o
   1   4   1        700.21        651.43         6.05 o
   2   4   1        137.85        143.17         2.85 o
   3   4   1         15.94         15.51         1.63 o
   4   4   1          0.47          0.52         2.13 o
  -4   5   1         16.35         18.80         3.15 o
  -3   5   1          7.17          5.98         0.60 o
  -2   5   1         32.00         39.34         0.79 o
  -1   5   1        239.72        268.04         3.59 o
   0   5   1         67.77         64.38         1.11 o
   1   5   1        125.90        120.67         1.09 o
   2   5   1         10.67         15.30         0.58 o
   3   5   1         49.96         50.43         1.13 o
   4   5   1         29.49         34.06         3.88 o
  -4   6   1          0.00          0.60         2.51 o
  -3   6   1          8.04          6.05         0.64 o
  -2   6   1          0.88         -0.16         0.30 o
  -1   6   1          4.74          6.29         0.28 o
   0   6   1        361.79        351.25         4.53 o
   1   6   1       1254.02       1384.31        14.11 o
   2   6   1        111.91        106.70         1.63 o
   3   6   1          0.80          1.47         0.55 o
   4   6   1         78.78         81.07         3.38 o
  -4   7   1         41.23         44.15         2.31 o
  -3   7   1         32.73         35.37         1.01 o
  -2   7   1          3.34          3.13         0.32 o
  -1   7   1         39.83         47.34         2.70 o
   0   7   1        645.37        695.36         5.99 o
   1   7   1         11.25         13.31         0.35 o
   2   7   1          1.98          2.16         0.38 o
   3   7   1          2.32          1.89         0.57 o
   4   7   1         48.92         54.58         2.50 o
  -4   8   1         13.16         14.22         1.36 o
  -3   8   1         83.70         87.81         2.17 o
  -2   8   1        263.14        291.27         3.13 o
  -1   8   1          1.69          1.36         0.23 o
   0   8   1          0.00          0.36         0.19 o
   1   8   1          4.52          3.28         0.33 o
   2   8   1          9.45          7.68         0.46 o
   3   8   1          6.26          4.18         0.61 o
   4   8   1        186.85        222.83         7.08 o
  -4   9   1          2.47          4.01         0.92 o
  -3   9   1         44.57         44.36         1.92 o
  -2   9   1        175.83        190.62         1.51 o
  -1   9   1         23.21         24.04         0.73 o
   0   9   1          0.06         -0.05         0.21 o
   1   9   1        741.31        740.91         6.73 o
   2   9   1         78.58         76.18         1.19 o
   3   9   1         67.07         63.78         1.43 o
   4   9   1         33.19         35.71         1.96 o
  -4  10   1         30.55         27.51         1.46 o
  -3  10   1        100.02        109.04         3.24 o
  -2  10   1        301.59        317.76         3.72 o
  -1  10   1         50.13         48.06         0.82 o
   0  10   1         63.50         60.74         0.81 o
   1  10   1          0.87          0.73         0.30 o
   2  10   1         12.34         10.13         0.63 o
   3  10   1          0.05         -0.84         0.56 o
   4  10   1          3.46          2.58         0.96 o
  -3  11   1         19.79         14.90         1.17 o
  -2  11   1         93.33         93.35         1.26 o
  -1  11   1         44.98         39.92         0.83 o
   0  11   1          1.33          0.28         0.35 o
   1  11   1        370.79        388.10         3.22 o
   2  11   1          0.39          0.17         0.39 o
   3  11   1         12.14         10.03         0.83 o
  -3  12   1         50.62         47.80         1.46 o
  -2  12   1         10.37          9.00         0.62 o
  -1  12   1          0.39         -0.19         0.38 o
   0  12   1          0.30          0.03         0.44 o
   1  12   1         12.54         14.68         0.74 o
   2  12   1          0.74          1.00         0.43 o
   3  12   1          0.76          0.14         0.72 o
  -3  13   1          1.85          0.90         0.80 o
  -2  13   1         36.45         29.16         1.10 o
  -1  13   1         10.46          8.44         0.66 o
   0  13   1          1.34          0.75         0.52 o
   1  13   1          7.47         10.85         0.73 o
   2  13   1         22.95         18.46         0.89 o
   3  13   1         13.71         12.59         0.99 o
  -2  14   1          4.57          2.77         0.63 o
  -1  14   1         14.21         17.54         1.09 o
   0  14   1          8.92         11.03         0.99 o
   1  14   1         26.63         23.28         1.06 o
   2  14   1         26.24         25.75         1.27 o
  -2  15   1          0.01         -0.59         0.59 o
  -1  15   1         19.30         19.82         1.21 o
   0  15   1         42.59         52.46         1.67 o
   1  15   1         32.58         34.53         1.30 o
   2  15   1          0.08          0.03         0.77 o
  -1  16   1          7.34          8.68         0.98 o
   0  16   1         34.82         44.79         1.67 o
   1  16   1         31.95         36.52         1.41 o
  -4   0   2          3.02          5.06         2.33 o
  -2   0   2        162.87        191.58         3.53 o
   0   0   2        718.06        415.20        73.90 o
   2   0   2          0.13         -0.02         0.78 o
   4   0   2        133.57        132.78         5.02 o
  -4   1   2         58.92         63.49         4.16 o
  -3   1   2          3.17          4.28         1.40 o
  -2   1   2         95.45        100.37         4.38 o
  -1   1   2        173.25        156.33         4.98 o
   0   1   2       1039.09        965.03        14.70 o
   1   1   2        326.63        332.25         2.42 o
   2   1   2         44.11         57.30         1.07 o
   3   1   2         51.35         56.12         2.07 o
   4   1   2         23.56         26.29         3.09 o
  -5   2   2          5.20          1.65         3.25 o
  -4   2   2         25.91         25.31         3.19 o
  -3   2   2          3.68          4.34         1.61 o
  -2   2   2          1.06          2.31         0.48 o
  -1   2   2       3007.52       2995.09        71.89 o
   0   2   2       1037.92        994.80        12.64 o
   1   2   2         48.24         44.98         0.80 o
   2   2   2        275.85        283.09         7.14 o
   3   2   2        125.03        122.09         4.89 o
   4   2   2          4.98          5.02         2.19 o
   5   2   2          1.49          4.84         2.93 o
  -5   3   2          0.07         -0.82         3.25 o
  -4   3   2         50.25         45.27         3.96 o
  -3   3   2        232.69        253.92         5.38 o
  -2   3   2          9.96          5.59         0.66 o
  -1   3   2        235.71        220.15         4.18 o
   0   3   2         27.06         13.64         0.20 o
   1   3   2        978.40        973.37         5.38 o
   2   3   2        519.81        590.30        13.15 o
   3   3   2          0.61          1.25         0.78 o
   4   3   2         50.59         54.45         3.94 o
  -5   4   2          1.00         -2.93         3.33 o
  -4   4   2         38.01         38.96         3.96 o
  -3   4   2          5.27          4.81         0.80 o
  -2   4   2        248.62        245.51         3.22 o
  -1   4   2         16.08         14.47         0.38 o
   0   4   2        278.80        298.19         4.81 o
   1   4   2        148.71        158.76         1.25 o
   2   4   2         65.50         65.47         1.63 o
   3   4   2          1.49          1.12         0.68 o
   4   4   2          0.20         -1.43         2.01 o
  -4   5   2          0.03          1.97         2.39 o
  -3   5   2          0.52          0.15         0.74 o
  -2   5   2          3.63          2.15         0.28 o
  -1   5   2         33.61         31.60         0.73 o
   0   5   2        122.76        154.32         2.72 o
   1   5   2         63.11         61.59         0.87 o
   2   5   2         22.07         25.36         0.66 o
   3   5   2         21.34         17.58         1.27 o
   4   5   2          0.77          1.72         1.00 o
  -4   6   2          1.36          2.97         2.63 o
  -3   6   2         15.06         11.31         1.14 o
  -2   6   2        644.65        713.46         9.42 o
  -1   6   2        228.75        195.89         8.44 o
   0   6   2        273.13        290.02         3.77 o
   1   6   2          4.81          2.42         0.20 o
   2   6   2         63.73         55.50         2.28 o
   3   6   2         13.12         10.96         0.73 o
   4   6   2         13.76         11.69         1.09 o
  -4   7   2          7.84          8.23         2.89 o
  -3   7   2         12.86         11.68         0.71 o
  -2   7   2        118.46        117.05         2.35 o
  -1   7   2        239.23        239.83         2.97 o
   0   7   2        572.33        655.38         7.09 o
   1   7   2          0.14          0.10         0.18 o
   2   7   2         41.59         42.89         1.30 o
   3   7   2        244.07        257.89         5.20 o
   4   7   2         67.51         74.66         2.74 o
  -4   8   2          1.81          0.93         0.81 o
  -3   8   2          2.02          3.51         0.63 o
  -2   8   2          5.49          4.95         0.44 o
  -1   8   2        465.01        480.42        10.83 o
   0   8   2          1.20          0.35         0.20 o
   1   8   2          8.19          8.49         0.51 o
   2   8   2         90.26         82.67         1.94 o
   3   8   2          6.05          4.40         0.73 o
   4   8   2         60.78         68.04         2.77 o
  -4   9   2          5.51          4.33         0.94 o
  -3   9   2         73.41         78.48         1.47 o
  -2   9   2        156.87        159.91         1.29 o
  -1   9   2          1.32          0.54         0.38 o
   0   9   2         20.63         26.87         0.55 o
   1   9   2        278.98        298.02         2.18 o
   2   9   2          1.56          1.03         0.37 o
   3   9   2         44.23         40.00         1.34 o
   4   9   2         13.38         11.68         1.43 o
  -4  10   2          3.55          4.37         1.03 o
  -3  10   2          0.29          1.25         0.63 o
  -2  10   2        103.05        112.27         1.20 o
  -1  10   2          0.53          0.33         0.33 o
   0  10   2        345.56        349.65         4.07 o
   1  10   2        210.38        203.03         1.49 o
   2  10   2         42.08         37.46         1.00 o
   3  10   2         22.43         20.96         0.95 o
   4  10   2          1.95          2.93         1.30 o
  -3  11   2          3.39          2.11         0.70 o
  -2  11   2         19.07         14.59         0.65 o
  -1  11   2          1.61          0.63         0.38 o
   0  11   2          1.03         -0.04         0.34 o
   1  11   2         15.18         10.44         0.56 o
   2  11   2         18.59         15.53         0.64 o
   3  11   2          1.46          1.53         0.67 o
  -3  12   2         25.48         21.89         1.09 o
  -2  12   2         37.79         37.50         0.96 o
  -1  12   2         30.83         32.15         1.03 o
   0  12   2         44.96         36.60         1.25 o
   1  12   2         26.73         21.89         0.87 o
   2  12   2         11.79          7.76         0.59 o
   3  12   2         45.73         46.32         1.44 o
  -3  13   2         14.91         14.53         1.08 o
  -2  13   2          2.11          2.24         0.58 o
  -1  13   2          1.92          0.94         0.50 o
   0  13   2         14.66         16.94         1.11 o
   1  13   2          2.77          3.62         0.54 o
   2  13   2          0.04         -0.50         0.47 o
   3  13   2         29.16         30.77         1.31 o
  -2  14   2         51.36         50.98         1.90 o
  -1  14   2          2.88          3.03         0.68 o
   0  14   2         65.76         78.82         1.85 o
   1  14   2          2.51          1.15         0.56 o
   2  14   2          0.96          0.64         0.57 o
  -2  15   2          5.32          5.13         0.77 o
  -1  15   2         10.70         12.37         1.03 o
   0  15   2         12.79         11.66         1.11 o
   1  15   2          0.24          0.08         0.56 o
   2  15   2         10.50          9.14         1.04 o
  -1  16   2         68.77         88.13         2.25 o
   0  16   2         13.79         17.88         1.96 o
   1  16   2          1.10          0.14         0.61 o
  -3   0   3          0.47          0.14         1.45 o
  -1   0   3      18490.01      17344.54       634.43 o
   1   0   3       1078.42       1144.45         4.36 o
   3   0   3        294.29        309.58         5.60 o
  -4   1   3          2.57          3.94         2.31 o
  -3   1   3          6.61          7.79         1.29 o
  -2   1   3         94.21         95.74         2.88 o
  -1   1   3       6445.25       6139.95       186.08 o
   0   1   3         80.34         75.79         1.28 o
   1   1   3        118.61        124.88         1.82 o
   2   1   3        977.96       1056.29        10.10 o
   3   1   3          4.08          4.56         1.53 o
   4   1   3          6.55          7.77         2.25 o
  -5   2   3         57.99         49.19         5.28 o
  -4   2   3         23.58         26.77         3.35 o
  -3   2   3          8.86         10.42         1.99 o
  -2   2   3        116.65        118.56        12.73 o
  -1   2   3         14.35         23.17         0.44 o
   0   2   3       3989.84       3943.32        60.00 o
   1   2   3        605.15        663.78         5.62 o
   2   2   3         85.91         96.25         1.57 o
   3   2   3         19.52         21.71         1.27 o
   4   2   3        165.44        187.59         5.68 o
  -5   3   3         20.68         18.44         3.94 o
  -4   3   3         28.72         31.27         3.51 o
  -3   3   3         13.14         17.73         2.25 o
  -2   3   3         46.37         49.13         1.55 o
  -1   3   3         62.75         53.33         0.89 o
   0   3   3        385.54        370.63         2.99 o
   1   3   3         39.53         47.57         0.45 o
   2   3   3          0.04          0.31         0.29 o
   3   3   3        218.03        235.24         6.28 o
   4   3   3          0.73          2.99         2.07 o
  -4   4   3         33.20         35.65         3.72 o
  -3   4   3         36.57         32.73         4.17 o
  -2   4   3        133.06        137.20         3.77 o
  -1   4   3        244.10        264.06         3.94 o
   0   4   3        334.93        361.62         4.38 o
   1   4   3       1951.26       1984.97        70.09 o
   2   4   3          0.29         -0.07         0.30 o
   3   4   3          5.61          4.44         0.80 o
   4   4   3         10.97          9.10         2.45 o
  -4   5   3          0.18         -0.04         2.33 o
  -3   5   3         57.56         65.14         3.31 o
  -2   5   3         29.05         21.35         0.91 o
  -1   5   3        126.21        128.36         2.96 o
   0   5   3       1059.59       1153.38        16.37 o
   1   5   3          4.71          3.79         0.19 o
   2   5   3        103.41        107.55         1.09 o
   3   5   3          1.31          0.86         0.49 o
   4   5   3         46.58         46.74         2.17 o
  -4   6   3          0.10          0.04         2.47 o
  -3   6   3         27.32         25.17         0.80 o
  -2   6   3        236.73        264.56         4.66 o
  -1   6   3        311.30        344.41         3.73 o
   0   6   3        340.66        377.07         4.89 o
   1   6   3          7.37          4.49         0.23 o
   2   6   3          0.17         -0.04         0.24 o
   3   6   3         22.83         26.87         1.07 o
   4   6   3         55.48         53.23         2.45 o
  -4   7   3          3.21          3.55         2.79 o
  -3   7   3         10.15          9.24         0.78 o
  -2   7   3         27.72         29.91         0.65 o
  -1   7   3         61.32         51.77         1.76 o
   0   7   3          2.21          7.65         0.34 o
   1   7   3         23.97         29.65         0.49 o
   2   7   3         89.50         88.93         2.11 o
   3   7   3        295.36        328.12         6.73 o
   4   7   3          0.01          0.38         1.12 o
  -4   8   3          6.86          5.75         1.19 o
  -3   8   3        154.22        169.42         5.19 o
  -2   8   3         90.22         92.90         0.98 o
  -1   8   3        199.59        201.45         4.94 o
   0   8   3        415.62        420.89         4.14 o
   1   8   3        607.97        580.96        15.35 o
   2   8   3         37.29         33.84         0.91 o
   3   8   3         98.88         97.52         2.06 o
   4   8   3         75.41         74.73         2.47 o
  -4   9   3          4.93          5.28         0.97 o
  -3   9   3        164.63        185.83         3.57 o
  -2   9   3        137.69        144.06         1.54 o
  -1   9   3          0.63          0.14         0.31 o
   0   9   3         84.90         75.64         0.82 o
   1   9   3         24.83         18.42         0.60 o
   2   9   3        349.29        354.67         5.59 o
   3   9   3         84.32         89.41         2.59 o
   4   9   3          2.06          2.80         0.90 o
  -4  10   3          9.07          5.78         0.94 o
  -3  10   3        131.42        147.82         2.90 o
  -2  10   3          0.18         -0.55         0.38 o
  -1  10   3        177.90        178.56         1.63 o
   0  10   3        494.52        535.31         6.23 o
   1  10   3          1.94          1.40         0.33 o
   2  10   3         13.25         12.83         0.64 o
   3  10   3         18.84         18.24         0.92 o
  -3  11   3          8.67          7.65         0.76 o
  -2  11   3          1.65          0.65         0.42 o
  -1  11   3         23.25         21.99         0.77 o
   0  11   3        116.94        106.51         1.91 o
   1  11   3        503.85        496.98         4.17 o
   2  11   3          7.58          4.80         0.47 o
   3  11   3         19.04         17.51         0.95 o
  -3  12   3         21.94         16.24         0.96 o
  -2  12   3         22.46         19.94         0.81 o
  -1  12   3          0.05         -0.18         0.43 o
   0  12   3        213.32        207.55         4.33 o
   1  12   3         22.50         23.01         0.88 o
   2  12   3          1.29          1.06         0.41 o
   3  12   3         11.99         12.68         0.93 o
  -3  13   3          4.50          4.17         0.88 o
  -2  13   3         21.77         17.39         1.41 o
  -1  13   3          0.68         -0.21         0.46 o
   0  13   3         28.48         26.86         1.26 o
   1  13   3          3.85          2.72         0.51 o
   2  13   3         49.78         49.71         1.45 o
   3  13   3          1.40          0.62         0.75 o
  -2  14   3          2.81          1.84         0.61 o
  -1  14   3          0.02         -0.38         0.56 o
   0  14   3         19.34         22.04         1.37 o
   1  14   3          1.39          1.66         0.55 o
   2  14   3         18.05         16.48         0.91 o
  -2  15   3         49.12         54.40         1.54 o
  -1  15   3          2.60          2.65         0.76 o
   0  15   3         29.24         32.51         1.69 o
   1  15   3         43.79         52.30         1.48 o
  -1  16   3          3.68          2.45         0.85 o
   0  16   3          0.18          0.80         0.79 o
  -4   0   4          4.46          6.85         2.51 o
  -2   0   4       4539.18       5308.96        17.79 o
   0   0   4       1658.82       1616.21        67.32 o
   2   0   4        632.30        700.64         9.75 o
  -4   1   4         22.83         23.94         3.29 o
  -3   1   4         39.97         45.66         2.05 o
  -2   1   4       2718.94       2806.00       203.32 o
  -1   1   4       1090.15       1070.39        14.18 o
   0   1   4         91.17         70.12         2.35 o
   1   1   4       1208.24       1177.24         9.57 o
   2   1   4         11.25         11.63         0.66 o
   3   1   4         12.21         15.12         1.97 o
   4   1   4          2.60          3.47         1.97 o
  -5   2   4         17.09         18.22         3.96 o
  -4   2   4         54.38         55.53         4.12 o
  -3   2   4        223.57        265.43         5.48 o
  -2   2   4         82.91         96.33         6.39 o
  -1   2   4         79.43         75.42         1.47 o
   0   2   4        259.86        269.20         3.49 o
   1   2   4         34.30         37.16         0.50 o
   2   2   4        586.41        660.34        11.71 o
   3   2   4         35.08         34.82         1.63 o
   4   2   4        220.74        235.18         6.27 o
  -5   3   4          0.03          2.51         3.27 o
  -4   3   4          2.12          3.66         2.49 o
  -3   3   4          4.38          3.19         1.77 o
  -2   3   4          4.15          2.70         0.41 o
  -1   3   4          3.53          3.62         0.19 o
   0   3   4        388.36        419.13         3.89 o
   1   3   4         41.30         35.92         0.45 o
   2   3   4          2.70          3.45         0.37 o
   3   3   4         10.42         10.99         0.97 o
   4   3   4         65.16         69.17         4.10 o
  -4   4   4         51.92         51.70         4.28 o
  -3   4   4         17.41         17.32         3.12 o
  -2   4   4        499.60        509.73        14.90 o
  -1   4   4        377.63        376.30         7.01 o
   0   4   4        442.93        422.00         4.51 o
   1   4   4        670.51        689.79         9.34 o
   2   4   4         28.37         22.55         0.72 o
   3   4   4          5.89          4.22         0.61 o
   4   4   4         12.72         11.63         2.51 o
  -4   5   4          3.57          2.25         2.57 o
  -3   5   4          7.52          5.75         0.72 o
  -2   5   4         60.97         68.91         1.57 o
  -1   5   4          1.19          1.53         0.21 o
   0   5   4        478.68        553.84         6.66 o
   1   5   4         37.10         41.60         0.51 o
   2   5   4         83.72         83.99         1.52 o
   3   5   4         28.92         27.94         1.00 o
   4   5   4          3.95          2.92         1.02 o
  -4   6   4          5.41          4.56         2.77 o
  -3   6   4         11.75         11.20         0.64 o
  -2   6   4          0.70          0.05         0.29 o
  -1   6   4        694.07        688.01        28.11 o
   0   6   4        316.10        372.83         6.22 o
   1   6   4          2.36          4.47         0.25 o
   2   6   4         27.47         28.21         0.66 o
   3   6   4         63.35         69.24         2.96 o
   4   6   4          0.91          0.34         0.93 o
  -4   7   4         12.06         10.36         1.89 o
  -3   7   4         61.46         63.99         2.25 o
  -2   7   4          1.40          2.61         0.38 o
  -1   7   4        118.13        122.02         2.43 o
   0   7   4          0.30          0.33         0.20 o
   1   7   4          3.77          4.38         0.27 o
   2   7   4         29.32         27.13         1.01 o
   3   7   4        440.39        453.52        10.66 o
   4   7   4         20.23         17.59         1.68 o
  -4   8   4         62.95         66.41         2.72 o
  -3   8   4        194.94        226.88         5.27 o
  -2   8   4         43.01         41.83         0.78 o
  -1   8   4         12.76         11.61         0.66 o
   0   8   4         23.54         17.07         0.51 o
   1   8   4          6.04          2.07         0.28 o
   2   8   4        127.85        124.06         1.49 o
   3   8   4         13.97         14.52         1.14 o
   4   8   4         48.83         49.42         2.12 o
  -4   9   4         53.14         50.32         2.27 o
  -3   9   4         20.78         19.37         1.51 o
  -2   9   4          4.76          3.84         0.50 o
  -1   9   4        357.73        384.53         3.67 o
   0   9   4        505.61        511.31         5.60 o
   1   9   4         75.61         73.13         1.00 o
   2   9   4         52.79         48.23         1.00 o
   3   9   4        155.95        151.36         5.66 o
   4   9   4         23.20         19.07         1.76 o
  -4  10   4          0.55          2.38         0.88 o
  -3  10   4        133.44        147.33         4.02 o
  -2  10   4        124.69        133.83         1.68 o
  -1  10   4         46.80         44.46         0.88 o
   0  10   4        688.62        637.72         6.22 o
   1  10   4         91.15         93.42         1.09 o
   2  10   4         27.59         25.53         0.90 o
   3  10   4         18.91         19.02         1.01 o
  -3  11   4         43.82         49.67         1.40 o
  -2  11   4         51.96         51.37         1.00 o
  -1  11   4          0.64          0.38         0.39 o
   0  11   4         72.11         73.47         1.75 o
   1  11   4         21.54         26.08         0.75 o
   2  11   4          0.92          0.39         0.36 o
   3  11   4          1.11          0.35         0.63 o
  -3  12   4         66.15         71.12         1.52 o
  -2  12   4          6.07          4.11         0.54 o
  -1  12   4         15.95         14.69         0.79 o
   0  12   4         34.51         25.43         1.94 o
   1  12   4         13.42         12.30         0.73 o
   2  12   4         27.16         24.13         0.82 o
   3  12   4         18.35         16.38         0.99 o
  -3  13   4          0.09         -0.22         0.90 o
  -2  13   4          0.48         -0.34         0.54 o
  -1  13   4         34.36         31.67         1.23 o
   0  13   4          4.05          4.63         0.87 o
   1  13   4          0.74          0.40         0.43 o
   2  13   4         47.53         53.47         2.39 o
  -2  14   4         12.94         10.19         0.77 o
  -1  14   4          0.11         -0.69         0.57 o
   0  14   4          1.52          2.01         0.76 o
   1  14   4         28.42         28.97         1.17 o
   2  14   4          1.65          1.61         0.68 o
  -1  15   4         39.41         41.05         1.41 o
   0  15   4          1.15          1.14         0.78 o
   1  15   4          4.43          3.75         0.78 o
   0  16   4         68.05         78.04         2.55 o
  -3   0   5        594.39        713.73         8.50 o
  -1   0   5        219.94        188.02         3.95 o
   1   0   5         94.44        123.45         1.10 o
   3   0   5        169.52        177.86         4.38 o
  -4   1   5         14.37         15.63         3.03 o
  -3   1   5         67.80         94.75         2.60 o
  -2   1   5        450.39        425.02        19.46 o
  -1   1   5        140.99        141.29         2.70 o
   0   1   5         75.21         65.70         2.35 o
   1   1   5       1774.20       1990.61         8.14 o
   2   1   5        110.75        115.70         1.70 o
   3   1   5         54.35         50.15         2.81 o
   4   1   5        209.60        234.80         6.15 o
  -5   2   5          0.70          3.49         3.41 o
  -4   2   5          9.72         11.25         2.75 o
  -3   2   5         67.58         72.16         7.00 o
  -2   2   5        223.84        217.66         8.48 o
  -1   2   5         11.56         11.79         0.24 o
   0   2   5       1332.78       1330.71        25.45 o
   1   2   5        128.05        109.08         0.77 o
   2   2   5         29.79         34.83         0.83 o
   3   2   5          2.53          1.18         0.69 o
   4   2   5        213.56        226.27         6.11 o
  -4   3   5          7.95          6.81         2.67 o
  -3   3   5          0.03          2.53         1.69 o
  -2   3   5        118.32        121.03         4.84 o
  -1   3   5        316.26        338.32         5.69 o
   0   3   5       2173.36       2257.09        22.97 o
   1   3   5         56.70         70.44         0.55 o
   2   3   5          3.03          1.42         0.29 o
   3   3   5        185.77        195.51         6.71 o
   4   3   5        133.98        134.80         5.00 o
  -4   4   5          2.64          3.53         2.61 o
  -3   4   5          9.06          5.52         1.57 o
  -2   4   5          0.00         -0.32         0.22 o
  -1   4   5        172.84        166.14         2.73 o
   0   4   5         93.29        113.01         1.04 o
   1   4   5        285.43        310.63         2.68 o
   2   4   5          0.98          1.09         0.36 o
   3   4   5         22.49         20.18         0.89 o
   4   4   5         25.71         20.10         2.83 o
  -4   5   5          2.07          0.60         2.59 o
  -3   5   5         18.28         17.06         0.82 o
  -2   5   5          4.37          3.89         0.30 o
  -1   5   5          8.99         13.75         0.77 o
   0   5   5          3.99          4.49         0.27 o
   1   5   5         36.19         29.06         0.46 o
   2   5   5        179.04        167.28         3.62 o
   3   5   5          3.59          3.11         0.56 o
   4   5   5         17.47         11.85         1.27 o
  -4   6   5          0.10          1.57         2.65 o
  -3   6   5         71.84         73.07         2.07 o
  -2   6   5          6.71          4.82         0.35 o
  -1   6   5        659.89        704.57        12.88 o
   0   6   5        328.38        331.01         3.94 o
   1   6   5         36.67         29.89         0.54 o
   2   6   5        103.07         87.04         1.97 o
   3   6   5          2.83          1.35         0.51 o
   4   6   5          6.48          5.70         1.22 o
  -4   7   5         29.68         27.55         1.81 o
  -3   7   5         31.97         30.54         1.06 o
  -2   7   5          2.63          2.72         0.37 o
  -1   7   5         30.19         28.77         1.08 o
   0   7   5         40.35         41.45         0.65 o
   1   7   5          6.47          5.51         0.33 o
   2   7   5        261.48        284.17         4.33 o
   3   7   5         19.40         14.10         1.07 o
   4   7   5          4.30          3.64         1.20 o
  -4   8   5         12.34         10.99         2.44 o
  -3   8   5         24.82         24.16         1.30 o
  -2   8   5        112.33        120.44         1.27 o
  -1   8   5          0.88          1.08         0.28 o
   0   8   5         32.86         27.56         0.61 o
   1   8   5        257.05        248.07         2.99 o
   2   8   5        549.42        551.30         5.01 o
   3   8   5         77.98         76.76         1.89 o
   4   8   5          2.79          3.34         1.15 o
  -4   9   5         94.56         98.23         2.75 o
  -3   9   5         13.55         11.83         0.79 o
  -2   9   5        115.59        124.52         1.72 o
  -1   9   5         89.40         86.23         1.00 o
   0   9   5        205.16        204.64         1.49 o
   1   9   5         35.94         32.61         0.74 o
   2   9   5          1.10          1.32         0.43 o
   3   9   5         34.00         27.95         1.36 o
   4   9   5         32.54         33.50         1.96 o
  -3  10   5         11.43          8.86         0.78 o
  -2  10   5          5.30          3.51         0.46 o
  -1  10   5        467.68        521.14         4.21 o
   0  10   5        138.12        113.44         1.95 o
   1  10   5          2.90          2.73         0.43 o
   2  10   5          0.06         -0.21         0.43 o
   3  10   5          2.03          1.74         0.68 o
  -3  11   5          0.22         -0.70         0.64 o
  -2  11   5          1.20          1.15         0.45 o
  -1  11   5        265.60        254.63         2.24 o
   0  11   5          2.55          3.15         0.68 o
   1  11   5          4.27          4.00         0.47 o
   2  11   5         13.64         15.56         1.10 o
   3  11   5          0.07          0.35         0.69 o
  -3  12   5          0.54         -0.47         0.77 o
  -2  12   5          2.51          0.71         0.51 o
  -1  12   5         91.84         91.59         2.19 o
   0  12   5          9.37         13.62         1.13 o
   1  12   5          1.14          1.14         0.45 o
   2  12   5          0.26         -0.04         0.41 o
   3  12   5         11.91         10.86         0.91 o
  -3  13   5          1.62          1.91         1.33 o
  -2  13   5          3.99          1.87         0.58 o
  -1  13   5         23.67         26.92         1.08 o
   0  13   5         60.33         58.90         1.87 o
   1  13   5          0.21          0.23         0.46 o
   2  13   5         58.43         68.66         1.49 o
  -2  14   5          6.42          5.60         0.79 o
  -1  14   5         59.52         61.88         1.48 o
   0  14   5          3.29          2.90         0.81 o
   1  14   5         12.21         15.02         1.07 o
   2  14   5          0.18          0.60         0.73 o
  -1  15   5         10.42         12.36         1.77 o
   0  15   5          3.11          2.67         0.85 o
   1  15   5          4.46          4.64         0.82 o
   0  16   5          4.45          3.04         0.80 o
  -4   0   6          6.29          7.77         2.69 o
  -2   0   6        499.78        489.49        16.30 o
   0   0   6         45.84         38.42         3.14 o
   2   0   6          6.00          4.18         0.39 o
  -4   1   6         17.06         20.35         3.17 o
  -3   1   6          0.99         -0.06         0.62 o
  -2   1   6        909.18        998.97        24.43 o
  -1   1   6         49.66         50.64         0.90 o
   0   1   6        123.05         95.38         4.32 o
   1   1   6       1150.67       1298.90         6.17 o
   2   1   6        395.92        370.78         5.44 o
   3   1   6        348.71        374.13         6.07 o
   4   1   6         86.98         84.17         4.16 o
  -4   2   6          1.03          2.37         2.43 o
  -3   2   6        251.96        243.10        11.96 o
  -2   2   6        170.29        162.90         4.62 o
  -1   2   6         26.96         26.86         0.64 o
   0   2   6        510.03        551.24        16.20 o
   1   2   6        305.07        306.89         1.53 o
   2   2   6         51.85         46.26         1.05 o
   3   2   6        293.67        299.34         8.04 o
   4   2   6         31.23         28.52         3.17 o
  -4   3   6          2.75          4.30         2.57 o
  -3   3   6         44.73         43.46         3.69 o
  -2   3   6          5.71          5.10         0.31 o
  -1   3   6        117.83        122.39         1.50 o
   0   3   6        436.67        457.13         6.84 o
   1   3   6          1.34          1.75         0.14 o
   2   3   6        316.21        320.91         4.47 o
   3   3   6        268.45        272.73         6.08 o
   4   3   6          9.69          8.17         2.15 o
  -4   4   6          4.84          4.34         2.73 o
  -3   4   6         10.66          5.62         1.18 o
  -2   4   6         41.24         48.47         1.26 o
  -1   4   6        104.74         98.80         5.26 o
   0   4   6        401.13        445.66         3.66 o
   1   4   6          1.59          0.64         0.14 o
   2   4   6        138.41        131.59         2.09 o
   3   4   6        100.08         91.89         1.82 o
   4   4   6          4.37          2.34         0.90 o
  -4   5   6         15.58         18.28         3.41 o
  -3   5   6          0.39          0.13         0.54 o
  -2   5   6         89.43         98.99         2.26 o
  -1   5   6        165.23        172.18         3.27 o
   0   5   6        117.97        146.78         2.05 o
   1   5   6          0.33          0.19         0.15 o
   2   5   6         11.27         11.59         0.45 o
   3   5   6        180.65        179.85         4.50 o
   4   5   6         32.16         27.21         1.59 o
  -4   6   6         44.83         43.03         3.17 o
  -3   6   6         79.07         80.27         1.84 o
  -2   6   6         54.98         54.01         1.09 o
  -1   6   6          4.09          3.78         0.30 o
   0   6   6         13.24         13.29         0.42 o
   1   6   6         14.48         23.23         0.47 o
   2   6   6         90.48         90.31         1.50 o
   3   6   6          0.24          0.02         0.49 o
   4   6   6          4.87          4.00         1.14 o
  -4   7   6          5.12          5.50         1.28 o
  -3   7   6         81.16         86.09         2.47 o
  -2   7   6         26.98         26.46         0.76 o
  -1   7   6         33.55         29.89         0.86 o
   0   7   6        183.37        191.69         1.30 o
   1   7   6        437.66        402.53         3.28 o
   2   7   6        551.96        567.06         5.34 o
   3   7   6         38.13         30.38         2.13 o
   4   7   6          6.55          4.72         1.21 o
  -4   8   6         27.92         28.87         3.46 o
  -3   8   6          0.01          0.22         0.54 o
  -2   8   6         24.16         26.46         0.82 o
  -1   8   6         48.72         54.35         0.94 o
   0   8   6        187.20        181.82         2.43 o
   1   8   6        285.25        285.49         2.83 o
   2   8   6          0.35          2.29         0.50 o
   3   8   6         29.09         26.59         1.42 o
   4   8   6         11.59          9.43         1.25 o
  -4   9   6        102.07        109.00         3.99 o
  -3   9   6          0.08         -0.42         0.54 o
  -2   9   6         24.69         23.81         0.77 o
  -1   9   6          2.00          2.42         0.43 o
   0   9   6          1.67          1.43         0.37 o
   1   9   6         38.65         32.74         0.83 o
   2   9   6         48.93         47.27         1.11 o
   3   9   6         19.92         19.57         0.99 o
  -3  10   6          0.68         -0.24         0.61 o
  -2  10   6        102.71        108.38         1.35 o
  -1  10   6        326.90        363.54         2.79 o
   0  10   6         70.89         60.70         1.39 o
   1  10   6         65.95         66.68         1.12 o
   2  10   6          0.61          0.53         0.48 o
   3  10   6          9.32          7.07         0.81 o
  -3  11   6          0.34         -1.14         0.80 o
  -2  11   6         16.66         14.41         0.68 o
  -1  11   6         54.91         42.61         1.04 o
   0  11   6         65.32         56.91         1.67 o
   1  11   6          8.05          5.67         0.55 o
   2  11   6        130.32        137.00         1.94 o
   3  11   6         14.06         12.10         0.97 o
  -3  12   6         15.77         11.77         1.20 o
  -2  12   6          0.81         -0.25         0.62 o
  -1  12   6          0.44          0.21         0.48 o
   0  12   6         67.32         68.40         1.91 o
   1  12   6         87.02         94.89         1.56 o
   2  12   6         50.28         54.75         1.15 o
   3  12   6          0.02         -0.02         0.67 o
  -2  13   6          0.11         -0.48         0.62 o
  -1  13   6         25.83         20.11         0.98 o
   0  13   6          0.01         -0.37         0.58 o
   1  13   6          0.71          0.75         0.49 o
   2  13   6          4.42          3.56         0.66 o
  -2  14   6          5.03          4.44         0.85 o
  -1  14   6          0.15         -0.17         0.65 o
   0  14   6          0.45          0.38         0.63 o
   1  14   6         91.28        105.32         2.84 o
   2  14   6          3.96          3.43         0.84 o
  -1  15   6          9.52          9.81         1.46 o
   0  15   6         23.07         26.79         1.45 o
   1  15   6         29.62         33.43         1.45 o
  -3   0   7       2216.59       2223.61       159.55 o
  -1   0   7          6.20          7.23         0.31 o
   1   0   7        164.52        141.26         1.14 o
  -4   1   7          4.36          3.32         1.97 o
  -3   1   7          9.53         16.26         4.09 o
  -2   1   7         87.67         83.78         1.99 o
  -1   1   7         39.42         33.75         1.10 o
   0   1   7          0.07          0.46         0.10 o
   1   1   7        208.39        238.72         1.00 o
   2   1   7        253.56        245.24         2.90 o
   3   1   7        145.87        145.51         4.02 o
  -4   2   7         21.65         17.22         4.24 o
  -3   2   7        195.11        195.36         7.98 o
  -2   2   7        437.30        448.69        10.05 o
  -1   2   7          0.66          0.15         0.11 o
   0   2   7        406.10        397.48        12.87 o
   1   2   7        401.73        419.37         2.19 o
   2   2   7         23.71         14.88         0.44 o
   3   2   7        284.01        288.57         4.82 o
   4   2   7         43.06         37.76         3.37 o
  -4   3   7          0.15          2.11         2.63 o
  -3   3   7          5.15          7.02         0.91 o
  -2   3   7          0.38          0.59         0.29 o
  -1   3   7        317.01        309.95        15.67 o
   0   3   7          4.93          3.22         0.20 o
   1   3   7        113.48        122.62         0.71 o
   2   3   7          5.64          4.58         0.38 o
   3   3   7          2.79          2.19         0.59 o
   4   3   7         29.65         25.59         3.15 o
  -4   4   7          9.16          5.93         1.35 o
  -3   4   7        122.34        124.18         4.01 o
  -2   4   7        100.81        101.80         2.86 o
  -1   4   7       1183.27       1245.39        16.15 o
   0   4   7        249.62        264.14         3.03 o
   1   4   7          0.06          0.12         0.14 o
   2   4   7          2.39          1.35         0.28 o
   3   4   7         33.62         32.90         1.14 o
   4   4   7          8.23          5.62         1.02 o
  -4   5   7          6.51          3.16         1.26 o
  -3   5   7          1.00          1.34         0.61 o
  -2   5   7        105.05        115.87         2.49 o
  -1   5   7        195.72        210.40         4.29 o
   0   5   7        248.08        267.33         1.80 o
   1   5   7         23.84         23.99         0.42 o
   2   5   7         42.57         38.04         0.76 o
   3   5   7          0.09         -0.23         0.46 o
   4   5   7         53.69         51.14         2.23 o
  -4   6   7         19.37         16.11         1.93 o
  -3   6   7          7.66          5.40         0.81 o
  -2   6   7        329.61        368.29         5.54 o
  -1   6   7        111.82        108.70         2.52 o
   0   6   7         24.49         24.80         0.53 o
   1   6   7        273.76        280.95         2.97 o
   2   6   7         45.19         34.73         0.77 o
   3   6   7         10.77          7.22         0.70 o
   4   6   7          1.02          0.77         1.02 o
  -4   7   7         45.45         39.41         2.87 o
  -3   7   7         20.90         17.09         1.59 o
  -2   7   7          0.01          0.40         0.42 o
  -1   7   7          8.89          5.88         0.43 o
   0   7   7          3.43          1.26         0.25 o
   1   7   7         84.39         95.32         1.14 o
   2   7   7        432.27        436.12         3.33 o
   3   7   7          2.73          2.69         0.64 o
   4   7   7          1.82          1.50         1.15 o
  -4   8   7          2.16          2.08         1.20 o
  -3   8   7         12.73         12.44         1.03 o
  -2   8   7         48.02         53.74         1.33 o
  -1   8   7        169.06        175.06         1.55 o
   0   8   7          5.62          2.72         0.32 o
   1   8   7        480.63        467.73         6.24 o
   2   8   7         68.14         51.49         1.16 o
   3   8   7         50.25         45.97         1.88 o
   4   8   7         15.81         16.49         1.60 o
  -4   9   7         44.31         44.51         3.49 o
  -3   9   7          3.22          3.07         0.68 o
  -2   9   7        175.76        207.17         1.83 o
  -1   9   7         13.56         13.23         0.84 o
   0   9   7         94.92         87.04         1.17 o
   1   9   7          0.39          0.80         0.32 o
   2   9   7         14.88         12.41         0.71 o
   3   9   7         50.86         46.09         1.47 o
  -3  10   7         36.77         39.41         1.60 o
  -2  10   7          1.46          1.70         0.55 o
  -1  10   7        329.38        331.95         3.71 o
   0  10   7         47.37         41.87         1.48 o
   1  10   7         15.25         14.93         0.79 o
   2  10   7         40.21         37.17         1.13 o
   3  10   7         33.53         32.29         1.32 o
  -3  11   7          0.61         -0.76         0.86 o
  -2  11   7         32.97         33.05         1.16 o
  -1  11   7        103.29        102.20         1.87 o
   0  11   7          4.01          5.07         0.71 o
   1  11   7          4.91          5.13         0.54 o
   2  11   7          0.07          0.20         0.43 o
   3  11   7          0.04         -0.18         0.70 o
  -3  12   7          3.61          2.34         1.10 o
  -2  12   7         75.98         70.19         3.35 o
  -1  12   7         12.87          8.33         0.90 o
   0  12   7         43.21         39.78         1.38 o
   1  12   7         14.86         14.58         0.88 o
   2  12   7          8.21         11.46         0.97 o
  -2  13   7          0.40          0.14         0.69 o
  -1  13   7          6.68          4.42         0.83 o
   0  13   7         45.43         47.99         1.57 o
   1  13   7         22.31         26.13         1.09 o
   2  13   7         47.24         51.11         1.64 o
  -2  14   7         10.01          5.35         0.92 o
  -1  14   7          0.30         -0.06         0.69 o
   0  14   7          8.01          7.58         0.94 o
   1  14   7         13.40         16.55         1.05 o
  -1  15   7         21.42         21.24         2.72 o
   0  15   7         13.25         16.65         1.10 o
   1  15   7          2.78          2.95         0.69 o
  -4   0   8         20.86         18.00         2.17 o
  -2   0   8          8.39          7.96         0.49 o
   0   0   8       2556.85       2844.60        22.17 o
   2   0   8          0.24         -0.22         0.28 o
  -4   1   8        345.42        331.12        22.33 o
  -3   1   8         16.08         15.26         1.39 o
  -2   1   8         98.52        105.35         2.38 o
  -1   1   8        636.87        604.88        24.30 o
   0   1   8        655.87        686.41        10.21 o
   1   1   8        253.35        272.00         1.41 o
   2   1   8         23.00         17.70         0.51 o
   3   1   8        159.00        150.71         3.11 o
  -4   2   8         15.04         23.71         4.53 o
  -3   2   8          8.24          6.60         0.83 o
  -2   2   8         22.23         27.54         0.94 o
  -1   2   8        584.72        524.52        32.51 o
   0   2   8         18.83         24.63         0.72 o
   1   2   8        355.64        380.47         2.40 o
   2   2   8        171.83        172.93         2.29 o
   3   2   8        342.18        325.17         9.82 o
   4   2   8          2.48         -0.04         1.81 o
  -4   3   8          1.76          2.84         2.16 o
  -3   3   8         20.26         17.99         1.20 o
  -2   3   8         18.47         19.06         0.52 o
  -1   3   8        146.04        142.29         6.25 o
   0   3   8         57.20         53.76         1.84 o
   1   3   8         11.43         13.79         0.31 o
   2   3   8        888.41        894.71        10.01 o
   3   3   8          0.19         -0.66         0.56 o
  -4   4   8         17.88         14.59         2.42 o
  -3   4   8         26.92         22.90         2.13 o
  -2   4   8         17.37         18.21         0.73 o
  -1   4   8         54.39         55.38         0.92 o
   0   4   8          0.35          2.04         0.22 o
   1   4   8         52.62         53.31         0.55 o
   2   4   8          7.26          6.16         0.42 o
   3   4   8        180.83        167.39         2.24 o
   4   4   8         45.73         41.66         2.04 o
  -4   5   8         20.47         13.89         2.76 o
  -3   5   8         52.57         50.37         1.32 o
  -2   5   8         30.83         27.52         0.91 o
  -1   5   8        198.11        210.49         5.54 o
   0   5   8        112.93        107.62         1.92 o
   1   5   8        222.01        219.78         1.56 o
   2   5   8         43.46         39.46         0.79 o
   3   5   8          0.09          0.50         0.58 o
   4   5   8          6.45          4.02         1.04 o
  -4   6   8         11.15          9.72         2.75 o
  -3   6   8         16.18         14.43         1.56 o
  -2   6   8        120.83        134.92         2.33 o
  -1   6   8         17.95         13.55         0.53 o
   0   6   8          5.08          5.68         0.34 o
   1   6   8        596.84        575.36         5.20 o
   2   6   8          7.85          7.08         0.48 o
   3   6   8          9.99          6.65         0.87 o
   4   6   8          0.11          0.16         0.98 o
  -4   7   8          2.08          1.60         1.34 o
  -3   7   8         21.32         18.42         1.61 o
  -2   7   8          0.04         -0.32         0.39 o
  -1   7   8         44.60         49.16         0.93 o
   0   7   8        117.56        118.75         1.28 o
   1   7   8         11.69          5.19         0.39 o
   2   7   8        114.53        102.12         1.46 o
   3   7   8         20.33         15.94         1.13 o
   4   7   8          4.39          2.71         0.90 o
  -4   8   8          2.12          2.83         1.27 o
  -3   8   8          0.74          1.44         0.65 o
  -2   8   8          0.07          0.53         0.44 o
  -1   8   8          0.64          0.77         0.41 o
   0   8   8        175.89        171.36         1.42 o
   1   8   8        546.09        565.84         4.69 o
   2   8   8        161.05        147.88         2.45 o
   3   8   8          0.36          0.11         0.54 o
  -3   9   8          8.58          7.71         0.81 o
  -2   9   8        254.47        299.82         5.97 o
  -1   9   8        310.23        325.89         2.23 o
   0   9   8        113.30        105.34         2.45 o
   1   9   8        233.08        214.76         2.67 o
   2   9   8         20.36         18.41         0.80 o
   3   9   8         72.88         76.24         1.84 o
  -3  10   8         32.57         30.37         2.14 o
  -2  10   8          0.40          0.98         0.57 o
  -1  10   8          6.12          3.46         0.65 o
   0  10   8         70.39         70.68         1.59 o
   1  10   8         27.68         33.63         0.86 o
   2  10   8          5.14          3.60         0.53 o
   3  10   8          3.02          2.26         1.02 o
  -3  11   8          0.47         -0.33         0.95 o
  -2  11   8        370.45        382.77        14.91 o
  -1  11   8          1.74          2.84         0.65 o
   0  11   8          1.38          0.70         0.55 o
   1  11   8          4.13          4.78         0.53 o
   2  11   8         13.32         12.63         0.71 o
   3  11   8          6.18          6.76         0.99 o
  -3  12   8          0.33         -0.67         1.14 o
  -2  12   8          1.21          3.35         0.77 o
  -1  12   8         17.52         19.22         2.19 o
   0  12   8          1.40          0.59         0.57 o
   1  12   8          3.32          3.89         0.54 o
   2  12   8          0.02         -0.36         0.50 o
  -2  13   8          4.17          2.84         0.79 o
  -1  13   8          1.42          0.67         0.73 o
   0  13   8         27.22         28.58         1.36 o
   1  13   8          2.29          4.84         0.66 o
   2  13   8         75.51         89.40         2.78 o
  -2  14   8          0.06         -0.05         0.77 o
  -1  14   8         19.56         18.64         1.71 o
   0  14   8         25.62         28.87         1.33 o
   1  14   8         22.38         25.66         1.21 o
  -1  15   8          0.89          1.23         0.79 o
   0  15   8          7.88          8.81         0.89 o
  -3   0   9         62.23         64.96         5.04 o
  -1   0   9        243.67        230.41        18.33 o
   1   0   9        170.90        176.80         1.39 o
   3   0   9          2.12          0.62         0.78 o
  -4   1   9         26.58         34.25         4.07 o
  -3   1   9         75.59         77.03         3.38 o
  -2   1   9         22.19         19.10         0.54 o
  -1   1   9        132.62        133.53         5.79 o
   0   1   9        384.14        389.95        12.66 o
   1   1   9         42.68         34.39         0.39 o
   2   1   9        759.10        724.53         7.50 o
   3   1   9        103.60         98.41         3.99 o
  -4   2   9        107.70        104.70         7.03 o
  -3   2   9         66.37         67.75         3.48 o
  -2   2   9         30.75         28.70         0.78 o
  -1   2   9        207.43        223.03         2.75 o
   0   2   9         26.32         24.23         0.79 o
   1   2   9        293.51        283.84         1.82 o
   2   2   9         13.30         14.58         0.42 o
   3   2   9         21.46         21.00         0.94 o
   4   2   9         12.65          9.08         1.73 o
  -4   3   9          6.39          7.49         2.77 o
  -3   3   9         26.32         25.25         1.08 o
  -2   3   9         34.99         31.73         0.78 o
  -1   3   9         29.66         29.47         2.34 o
   0   3   9         62.99         57.83         1.61 o
   1   3   9         81.27         87.25         0.72 o
   2   3   9        902.24        862.17         8.76 o
   3   3   9        127.92        112.39         2.19 o
  -4   4   9          5.92          4.13         1.26 o
  -3   4   9         28.80         29.66         1.06 o
  -2   4   9        104.56        113.60         1.89 o
  -1   4   9          9.56          8.12         0.89 o
   0   4   9         70.86         60.96         2.58 o
   1   4   9         18.30         18.56         0.40 o
   2   4   9         73.34         57.96         0.79 o
   3   4   9         55.60         50.69         1.22 o
   4   4   9          1.83          1.32         0.98 o
  -4   5   9          4.22          2.49         1.26 o
  -3   5   9         60.89         61.26         2.66 o
  -2   5   9         11.03         10.80         0.76 o
  -1   5   9         24.01         26.00         0.59 o
   0   5   9         29.78         22.50         0.96 o
   1   5   9          5.94          7.94         0.37 o
   2   5   9          2.40          1.66         0.34 o
   3   5   9         80.92         74.40         1.92 o
   4   5   9        129.85        135.77         3.13 o
  -4   6   9          0.01         -0.05         1.13 o
  -3   6   9         10.91          9.11         0.82 o
  -2   6   9         80.19         88.75         1.58 o
  -1   6   9          5.26          3.68         0.38 o
   0   6   9          0.44          0.46         0.26 o
   1   6   9        215.41        223.05         1.75 o
   2   6   9        119.00        118.95         1.33 o
   3   6   9         17.84         16.08         1.21 o
   4   6   9          2.13          2.15         0.95 o
  -4   7   9         16.00         12.32         1.40 o
  -3   7   9          5.58          3.55         0.68 o
  -2   7   9          8.07          7.49         0.63 o
  -1   7   9          0.03          0.10         0.39 o
   0   7   9        892.08        877.09        14.24 o
   1   7   9         88.07         68.25         0.97 o
   2   7   9         12.14          7.33         0.54 o
   3   7   9         40.18         38.66         1.40 o
  -4   8   9         15.85         14.87         1.52 o
  -3   8   9          1.28          1.30         0.68 o
  -2   8   9         14.49         12.67         0.80 o
  -1   8   9         95.98         98.45         1.31 o
   0   8   9          2.17          0.74         0.36 o
   1   8   9          3.78          7.57         0.50 o
   2   8   9         48.16         51.04         1.04 o
   3   8   9          0.99          0.54         0.59 o
  -3   9   9          2.13          4.15         0.79 o
  -2   9   9          1.72          1.59         0.57 o
  -1   9   9         11.15          8.42         0.72 o
   0   9   9         15.39         15.20         0.90 o
   1   9   9         61.52         53.24         1.05 o
   2   9   9         41.11         44.10         1.13 o
   3   9   9         23.95         25.94         1.49 o
  -3  10   9        211.62        251.04         4.41 o
  -2  10   9        175.93        191.18         5.14 o
  -1  10   9          1.22          0.37         0.58 o
   0  10   9          0.60          0.26         0.52 o
   1  10   9         17.22         17.06         0.79 o
   2  10   9         10.92         11.13         0.75 o
   3  10   9         49.50         50.19         1.85 o
  -3  11   9          0.40          1.40         1.13 o
  -2  11   9          0.48          0.54         0.77 o
  -1  11   9         18.82         13.81         1.06 o
   0  11   9          0.76          1.10         0.59 o
   1  11   9         26.30         25.55         0.92 o
   2  11   9          2.45          1.37         0.54 o
  -2  12   9          2.46          1.21         0.78 o
  -1  12   9         11.26          8.37         1.03 o
   0  12   9         13.46         13.72         1.08 o
   1  12   9        100.24        110.43         1.63 o
   2  12   9         10.11         11.26         0.91 o
  -2  13   9          6.64          4.85         0.92 o
  -1  13   9         13.00         11.58         1.56 o
   0  13   9         46.03         48.15         1.41 o
   1  13   9          1.26          0.40         0.51 o
   2  13   9         10.35         12.20         1.05 o
  -1  14   9          3.85          3.76         0.90 o
   0  14   9         84.95        105.71         1.95 o
   1  14   9          0.42         -0.11         0.60 o
  -4   0  10        322.68        348.89        25.04 o
  -2   0  10          6.39          3.83         0.62 o
   0   0  10        243.22        225.99         4.52 o
   2   0  10          8.45          5.77         0.42 o
  -4   1  10         66.28         76.49         2.82 o
  -3   1  10          1.31          1.01         0.54 o
  -2   1  10         31.45         28.74         0.73 o
  -1   1  10         79.06         75.97         1.72 o
   0   1  10         60.26         52.16         0.99 o
   1   1  10          5.24          7.25         0.27 o
   2   1  10        138.10        123.62         0.98 o
   3   1  10         26.10         23.88         1.26 o
  -4   2  10         29.08         27.41         1.65 o
  -3   2  10         37.41         36.67         1.99 o
  -2   2  10          6.20          7.05         0.51 o
  -1   2  10          1.42          1.73         0.24 o
   0   2  10         29.04         26.39         0.66 o
   1   2  10        715.07        681.90         5.95 o
   2   2  10         40.02         45.82         0.66 o
   3   2  10         22.73         19.77         0.96 o
  -4   3  10          5.97          8.86         1.40 o
  -3   3  10         12.76         13.76         1.03 o
  -2   3  10          6.29          6.37         0.52 o
  -1   3  10         42.76         37.93         1.84 o
   0   3  10        266.51        274.66         2.03 o
   1   3  10         43.18         43.99         0.62 o
   2   3  10         31.06         33.83         0.65 o
   3   3  10         14.77          8.05         0.79 o
  -4   4  10         28.75         26.40         1.91 o
  -3   4  10          4.55          4.51         0.75 o
  -2   4  10        403.51        454.84         6.46 o
  -1   4  10         11.97          8.50         0.67 o
   0   4  10         81.99         74.49         2.96 o
   1   4  10         77.75         70.98         0.72 o
   2   4  10         44.19         31.71         0.64 o
   3   4  10         20.17         16.65         1.06 o
   4   4  10          1.68          1.77         1.01 o
  -4   5  10          1.27          1.40         1.18 o
  -3   5  10         36.77         40.84         1.26 o
  -2   5  10          0.54          1.09         0.44 o
  -1   5  10         53.41         54.65         1.10 o
   0   5  10          2.92          1.73         0.23 o
   1   5  10        566.43        563.35         6.12 o
   2   5  10          3.27          2.43         0.38 o
   3   5  10          3.74          1.83         0.56 o
   4   5  10          6.80          5.88         1.27 o
  -4   6  10         10.78          9.03         1.36 o
  -3   6  10         17.50         15.14         1.03 o
  -2   6  10          4.97          4.21         0.55 o
  -1   6  10          0.05          0.52         0.38 o
   0   6  10         28.54         26.69         0.85 o
   1   6  10        112.40         99.92         1.14 o
   2   6  10          0.06          0.03         0.32 o
   3   6  10         11.82         10.80         1.05 o
  -4   7  10          0.12          1.28         1.26 o
  -3   7  10          1.00          1.30         0.68 o
  -2   7  10         24.95         24.24         0.89 o
  -1   7  10          0.22         -0.29         0.39 o
   0   7  10        676.15        724.77        13.02 o
   1   7  10         48.42         50.73         0.90 o
   2   7  10          1.73          2.07         0.42 o
   3   7  10          1.36          0.50         0.63 o
  -3   8  10         23.64         21.07         1.29 o
  -2   8  10         37.18         36.18         1.15 o
  -1   8  10        122.27        122.86         1.76 o
   0   8  10        101.36         85.33         1.41 o
   1   8  10         41.69         30.36         0.79 o
   2   8  10          0.45          0.02         0.38 o
   3   8  10         52.38         57.56         1.78 o
  -3   9  10         24.12         21.27         1.71 o
  -2   9  10          3.63          1.96         0.63 o
  -1   9  10         66.05         63.23         1.47 o
   0   9  10          0.20         -0.08         0.44 o
   1   9  10          2.38          3.48         0.47 o
   2   9  10          6.60          5.96         0.58 o
   3   9  10         10.38          6.49         1.05 o
  -3  10  10         15.05         15.14         1.51 o
  -2  10  10         16.80         12.88         1.13 o
  -1  10  10          2.24          1.02         0.66 o
   0  10  10         20.82         19.33         1.13 o
   1  10  10          4.45          2.62         0.47 o
   2  10  10         10.18          8.33         0.75 o
   3  10  10          0.30          0.77         0.92 o
  -3  11  10         52.11         53.18         4.01 o
  -2  11  10         61.51         59.21         1.70 o
  -1  11  10          0.14         -0.52         0.66 o
   0  11  10         47.69         47.39         1.51 o
   1  11  10          9.56         13.83         0.82 o
   2  11  10         32.19         31.20         1.12 o
  -2  12  10          5.43          5.01         0.95 o
  -1  12  10          3.23          3.74         0.85 o
   0  12  10         10.05          8.96         0.78 o
   1  12  10          6.29          7.88         0.74 o
   2  12  10         15.55         16.77         1.04 o
  -2  13  10         10.32          6.74         1.02 o
  -1  13  10         49.71         52.94         1.85 o
   0  13  10          1.43          1.23         0.60 o
   1  13  10         88.16        106.62         1.87 o
  -1  14  10         16.24         12.99         1.26 o
   0  14  10          0.02         -0.64         0.56 o
  -3   0  11          3.78          4.80         0.97 o
  -1   0  11        527.75        571.99        15.25 o
   1   0  11         49.88         58.27         0.82 o
  -4   1  11          0.25          2.35         1.14 o
  -3   1  11          5.93          5.54         0.67 o
  -2   1  11        110.01        113.55         2.12 o
  -1   1  11         13.04         11.72         0.55 o
   0   1  11         23.05         18.26         0.42 o
   1   1  11         44.53         44.11         0.52 o
   2   1  11        208.00        209.83         1.49 o
   3   1  11         19.77         15.85         1.55 o
  -4   2  11          0.00          0.41         0.92 o
  -3   2  11          0.36          1.47         0.61 o
  -2   2  11          0.13         -0.34         0.43 o
  -1   2  11         99.27        101.51         2.14 o
   0   2  11        312.65        329.18         4.21 o
   1   2  11        666.98        693.08         2.85 o
   2   2  11        363.54        339.81         1.97 o
   3   2  11          4.42          2.49         0.61 o
  -4   3  11          0.66          1.95         1.21 o
  -3   3  11         28.61         27.70         1.15 o
  -2   3  11          0.89          0.95         0.46 o
  -1   3  11         15.75         13.09         0.51 o
   0   3  11         42.79         36.06         0.83 o
   1   3  11        384.49        418.93         3.06 o
   2   3  11         60.69         56.92         0.96 o
   3   3  11         12.49         10.08         0.75 o
  -4   4  11         31.31         27.32         3.13 o
  -3   4  11          0.84          0.62         0.74 o
  -2   4  11         77.57         84.36         2.05 o
  -1   4  11         19.68         22.64         0.72 o
   0   4  11         15.19         14.54         0.45 o
   1   4  11        189.82        192.71         2.07 o
   2   4  11         44.46         30.40         0.76 o
   3   4  11          3.37          2.25         0.56 o
  -4   5  11          1.83          2.73         1.27 o
  -3   5  11         61.29         58.58         1.57 o
  -2   5  11          4.45          3.03         0.49 o
  -1   5  11         46.28         48.63         0.91 o
   0   5  11          9.07          7.23         0.38 o
   1   5  11          9.15         10.99         0.53 o
   2   5  11        116.99        116.90         1.33 o
   3   5  11          9.83          6.43         0.72 o
  -4   6  11         32.01         30.39         2.72 o
  -3   6  11         20.32         18.91         1.00 o
  -2   6  11         25.62         27.35         0.96 o
  -1   6  11        199.47        220.47         1.70 o
   0   6  11        157.87        156.92         2.35 o
   1   6  11          2.29          1.28         0.32 o
   2   6  11          5.99          5.03         0.48 o
   3   6  11          6.82          5.67         0.75 o
  -3   7  11          1.87          1.10         0.73 o
  -2   7  11         14.65         13.11         0.87 o
  -1   7  11        132.97        135.23         1.53 o
   0   7  11        295.08        280.35         4.32 o
   1   7  11         46.91         43.41         0.87 o
   2   7  11         18.22         16.02         0.75 o
   3   7  11         82.16         89.95         2.54 o
  -3   8  11         24.80         23.32         1.51 o
  -2   8  11         28.70         28.94         1.10 o
  -1   8  11         18.65         16.04         0.86 o
   0   8  11         42.60         44.95         1.02 o
   1   8  11        319.44        320.02         2.77 o
   2   8  11          7.56          9.34         0.65 o
   3   8  11         47.01         50.37         1.95 o
  -3   9  11         65.42         67.84         2.23 o
  -2   9  11         28.16         23.78         1.14 o
  -1   9  11         25.07         21.92         1.17 o
   0   9  11        115.97        107.97         1.62 o
   1   9  11          4.13          3.47         0.49 o
   2   9  11        191.27        209.57         2.05 o
   3   9  11         35.59         38.26         1.97 o
  -3  10  11         67.61         76.55         3.60 o
  -2  10  11          7.90          4.34         0.83 o
  -1  10  11          9.40          7.33         0.91 o
   0  10  11         89.92         95.62         1.96 o
   1  10  11         17.51         18.22         0.86 o
   2  10  11         20.31         19.54         1.04 o
  -2  11  11          2.38          1.81         0.83 o
  -1  11  11         10.68          9.27         1.01 o
   0  11  11          1.14          0.20         0.49 o
   1  11  11         33.69         33.06         1.06 o
   2  11  11         67.50         77.60         1.63 o
  -2  12  11          1.14         -0.43         0.85 o
  -1  12  11          1.67          1.27         0.81 o
   0  12  11          1.20          1.66         0.58 o
   1  12  11          0.30          0.35         0.50 o
   2  12  11          0.14         -0.24         0.58 o
  -1  13  11         27.71         28.60         1.62 o
   0  13  11          0.15         -0.81         0.54 o
   1  13  11         52.18         61.17         1.55 o
   0  14  11         28.29         36.67         1.43 o
  -4   0  12          4.45          5.62         2.41 o
  -2   0  12         10.44         10.27         0.88 o
   0   0  12          0.31          0.34         0.36 o
   2   0  12         10.98         10.30         0.69 o
  -4   1  12         15.53         16.60         1.52 o
  -3   1  12          1.71          2.03         0.69 o
  -2   1  12        282.24        312.78         4.32 o
  -1   1  12        307.02        335.96         2.36 o
   0   1  12          8.09          9.12         0.43 o
   1   1  12        371.68        354.19         1.67 o
   2   1  12         40.90         38.66         0.88 o
   3   1  12          0.47          0.20         0.58 o
  -4   2  12          0.82          3.65         1.05 o
  -3   2  12         55.10         56.71         2.01 o
  -2   2  12         26.99         28.15         0.85 o
  -1   2  12         28.77         26.09         0.65 o
   0   2  12        159.26        152.76         2.02 o
   1   2  12        177.51        181.77         1.27 o
   2   2  12          9.36         13.68         0.65 o
   3   2  12          1.89          1.13         0.48 o
  -4   3  12         25.22         24.79         1.71 o
  -3   3  12         19.32         18.58         1.87 o
  -2   3  12         14.11         13.36         0.68 o
  -1   3  12          2.22          1.64         0.41 o
   0   3  12        496.32        517.09         4.58 o
   1   3  12        515.04        479.91         2.39 o
   2   3  12         13.87         10.93         0.57 o
   3   3  12         28.01         25.40         1.10 o
  -4   4  12          4.07          4.61         1.36 o
  -3   4  12          8.79          7.31         0.86 o
  -2   4  12          0.64          0.76         0.53 o
  -1   4  12          0.48          0.36         0.39 o
   0   4  12         39.01         37.78         0.69 o
   1   4  12         87.52         93.79         1.00 o
   2   4  12        233.30        224.45         1.81 o
   3   4  12         28.12         24.25         1.13 o
  -4   5  12         12.48          9.61         1.44 o
  -3   5  12         89.80         96.90         2.21 o
  -2   5  12          2.29          2.78         0.52 o
  -1   5  12        226.16        245.26         2.72 o
   0   5  12         37.34         31.95         0.67 o
   1   5  12         53.95         47.92         0.85 o
   2   5  12         25.88         23.09         0.76 o
   3   5  12        157.39        166.05         4.03 o
  -3   6  12         33.42         35.60         1.33 o
  -2   6  12         23.13         19.69         0.82 o
  -1   6  12        158.82        164.85         1.67 o
   0   6  12         36.84         33.95         0.83 o
   1   6  12          1.08          0.78         0.31 o
   2   6  12         22.59         22.26         0.79 o
   3   6  12         42.01         41.24         1.47 o
  -3   7  12          0.76          0.25         0.82 o
  -2   7  12         10.51          8.92         0.77 o
  -1   7  12        342.49        373.56         2.69 o
   0   7  12        100.49         86.71         1.41 o
   1   7  12          5.88          2.90         0.41 o
   2   7  12          1.04          0.56         0.39 o
   3   7  12          6.20          5.97         0.85 o
  -3   8  12          5.77          4.01         0.96 o
  -2   8  12        127.13        136.35         2.13 o
  -1   8  12        173.28        182.38         3.04 o
   0   8  12          0.07         -0.14         0.43 o
   1   8  12         12.10         16.22         0.75 o
   2   8  12         24.21         25.19         0.92 o
   3   8  12          0.58          0.41         0.72 o
  -3   9  12         28.79         22.34         1.41 o
  -2   9  12          1.71          1.42         0.81 o
  -1   9  12         22.48         22.40         1.31 o
   0   9  12         87.57         79.54         1.49 o
   1   9  12         28.87         30.10         0.95 o
   2   9  12         78.50         88.33         1.46 o
  -3  10  12         40.78         42.56         2.98 o
  -2  10  12          2.91          2.01         0.86 o
  -1  10  12          0.95          0.54         0.75 o
   0  10  12          1.52          0.85         0.50 o
   1  10  12         16.37         17.57         0.90 o
   2  10  12          0.16         -0.39         0.48 o
  -2  11  12         10.25          6.45         0.99 o
  -1  11  12          2.11          1.58         0.79 o
   0  11  12          4.33          3.88         0.64 o
   1  11  12          2.84          1.86         0.55 o
   2  11  12        110.64        124.85         2.00 o
  -2  12  12          1.45          0.67         0.87 o
  -1  12  12          0.21         -0.06         0.79 o
   0  12  12         48.04         49.31         1.45 o
   1  12  12          4.01          4.53         0.69 o
  -1  13  12         25.89         30.69         1.67 o
   0  13  12         20.67         20.72         1.37 o
  -3   0  13         64.01         62.89         4.54 o
  -1   0  13          0.86          0.86         0.48 o
   1   0  13         15.58         11.01         0.76 o
   3   0  13        226.61        241.09         5.00 o
  -4   1  13          0.09          2.39         1.36 o
  -3   1  13         11.05          8.55         0.76 o
  -2   1  13          5.36          4.38         0.48 o
  -1   1  13         63.24         65.23         0.91 o
   0   1  13        134.15        132.06         1.74 o
   1   1  13        118.52        125.68         1.07 o
   2   1  13         10.12         12.88         0.66 o
   3   1  13          1.09          1.04         0.69 o
  -4   2  13          0.68          1.27         1.15 o
  -3   2  13         14.82         14.52         0.86 o
  -2   2  13          0.15          0.89         0.48 o
  -1   2  13         28.13         27.79         0.73 o
   0   2  13        199.30        183.51         2.01 o
   1   2  13          2.65          4.71         0.35 o
   2   2  13          6.55          5.40         0.45 o
   3   2  13          2.08          1.04         0.51 o
  -4   3  13          0.66          1.85         1.29 o
  -3   3  13          6.16          6.33         0.74 o
  -2   3  13          2.15          1.46         0.47 o
  -1   3  13          0.04          0.15         0.42 o
   0   3  13        408.49        418.25         4.95 o
   1   3  13         79.41         63.58         0.83 o
   2   3  13          0.01         -0.02         0.30 o
   3   3  13          2.87          2.14         0.57 o
  -4   4  13          8.99          9.09         1.74 o
  -3   4  13         21.38         17.70         1.44 o
  -2   4  13         42.55         43.21         1.00 o
  -1   4  13         24.35         23.81         0.86 o
   0   4  13        355.28        350.47         3.39 o
   1   4  13         37.84         32.27         0.67 o
   2   4  13          0.07         -0.09         0.31 o
   3   4  13         15.74         12.77         0.93 o
  -3   5  13          7.26          6.32         0.88 o
  -2   5  13          7.18          6.15         0.64 o
  -1   5  13         39.84         38.29         1.01 o
   0   5  13        269.83        270.55         4.07 o
   1   5  13         54.75         50.96         0.85 o
   2   5  13         70.34         68.42         1.15 o
   3   5  13         20.17         20.90         1.19 o
  -3   6  13          0.53          0.43         0.83 o
  -2   6  13         50.65         52.21         1.36 o
  -1   6  13         32.38         28.59         1.07 o
   0   6  13         32.92         35.32         0.86 o
   1   6  13          1.58          1.69         0.36 o
   2   6  13        107.84        129.25         1.56 o
   3   6  13          3.53          2.13         0.69 o
  -3   7  13          0.07         -0.29         0.95 o
  -2   7  13         48.36         49.46         1.40 o
  -1   7  13        185.59        200.97         2.70 o
   0   7  13          3.04          2.69         0.46 o
   1   7  13         80.12         86.99         1.22 o
   2   7  13         27.35         32.82         0.97 o
   3   7  13         56.98         66.92         1.87 o
  -3   8  13          0.91         -0.18         1.00 o
  -2   8  13         62.96         61.42         1.68 o
  -1   8  13          4.35          2.49         0.80 o
   0   8  13         35.00         29.82         1.06 o
   1   8  13          9.27          8.94         0.70 o
   2   8  13          7.28          7.87         0.66 o
  -3   9  13          0.16         -0.98         1.03 o
  -2   9  13          4.31          3.59         0.89 o
  -1   9  13          0.88          0.42         0.74 o
   0   9  13          2.21          2.67         0.55 o
   1   9  13          2.82          2.41         0.47 o
   2   9  13         15.13         17.30         0.93 o
  -2  10  13          0.57         -0.66         0.89 o
  -1  10  13          5.95          3.98         0.87 o
   0  10  13          0.10         -0.22         0.48 o
   1  10  13         10.59         12.30         0.99 o
   2  10  13         18.76         21.83         1.12 o
  -2  11  13          0.38         -0.19         0.94 o
  -1  11  13         31.27         28.00         1.58 o
   0  11  13         11.39         10.00         0.83 o
   1  11  13          3.18          2.37         0.59 o
  -1  12  13         23.31         17.59         1.78 o
   0  12  13         14.10         12.86         0.96 o
   1  12  13         56.41         63.16         1.56 o
  -4   0  14          0.98          2.87         2.15 o
  -2   0  14          7.83          7.83         0.88 o
   0   0  14         46.13         45.38         1.22 o
   2   0  14         19.62         17.06         0.97 o
  -4   1  14          6.23          6.08         1.44 o
  -3   1  14          2.96          3.31         0.63 o
  -2   1  14         14.29         12.17         0.66 o
  -1   1  14         41.50         41.60         0.90 o
   0   1  14         46.11         39.32         0.82 o
   1   1  14         25.99         28.69         0.62 o
   2   1  14         83.81         94.23         1.12 o
   3   1  14         23.35         19.88         1.44 o
  -4   2  14          0.89          1.97         1.81 o
  -3   2  14          1.09          0.68         0.59 o
  -2   2  14          6.25          5.95         0.67 o
  -1   2  14         17.18         15.67         0.68 o
   0   2  14        220.80        231.68         3.52 o
   1   2  14        294.73        298.80         1.71 o
   2   2  14          0.76          0.86         0.33 o
   3   2  14         39.52         40.11         1.34 o
  -3   3  14          1.58          1.55         0.68 o
  -2   3  14         23.64         23.48         1.11 o
  -1   3  14         96.52         97.90         1.38 o
   0   3  14          4.57          2.25         0.30 o
   1   3  14        110.95        101.48         1.06 o
   2   3  14         29.09         30.02         0.83 o
   3   3  14          1.36          1.27         0.56 o
  -3   4  14          7.30          6.17         0.89 o
  -2   4  14          0.11         -0.24         0.65 o
  -1   4  14          0.17          1.05         0.56 o
   0   4  14         37.19         39.61         0.84 o
   1   4  14          8.34         11.90         0.53 o
   2   4  14         25.69         24.55         0.73 o
   3   4  14         30.70         29.68         1.31 o
  -3   5  14          0.00          0.63         0.90 o
  -2   5  14          1.51          3.54         0.76 o
  -1   5  14         14.78         12.00         0.87 o
   0   5  14          7.87          6.57         0.52 o
   1   5  14          0.99          0.26         0.28 o
   2   5  14          0.41          0.40         0.36 o
   3   5  14         19.28         19.11         1.17 o
  -3   6  14          6.08          4.90         1.03 o
  -2   6  14        174.00        198.30         4.83 o
  -1   6  14         20.79         15.67         0.98 o
   0   6  14          0.15         -0.41         0.37 o
   1   6  14         29.53         25.98         0.74 o
   2   6  14        105.42        121.39         1.57 o
   3   6  14         32.05         35.19         1.51 o
  -3   7  14         14.11         13.42         1.23 o
  -2   7  14          8.93          7.53         0.93 o
  -1   7  14         98.71         99.55         2.08 o
   0   7  14          3.91          2.12         0.47 o
   1   7  14          0.23          0.58         0.36 o
   2   7  14         88.82        101.11         1.51 o
  -3   8  14          0.38         -0.11         1.18 o
  -2   8  14         35.24         32.72         1.53 o
  -1   8  14          0.14          0.16         0.75 o
   0   8  14         66.28         57.85         1.27 o
   1   8  14         88.17        100.88         1.49 o
   2   8  14         14.71         17.72         0.90 o
  -2   9  14          1.94          1.07         0.93 o
  -1   9  14         25.40         19.68         1.32 o
   0   9  14          3.77          2.07         0.55 o
   1   9  14         52.63         52.20         1.31 o
   2   9  14         71.31         87.93         1.66 o
  -2  10  14          2.89          1.70         0.98 o
  -1  10  14         43.53         42.38         1.88 o
   0  10  14         35.39         34.18         1.24 o
   1  10  14         18.50         17.45         1.28 o
  -1  11  14          3.09          1.97         0.89 o
   0  11  14          0.00         -0.48         0.54 o
   1  11  14         80.60         90.59         1.75 o
   0  12  14          0.01         -0.81         0.56 o
  -3   0  15         66.91         73.55         2.18 o
  -1   0  15          0.20         -0.74         0.67 o
   1   0  15         18.51         20.16         0.95 o
   3   0  15         79.84         92.23         3.60 o
  -3   1  15         50.47         48.46         2.13 o
  -2   1  15         28.53         29.85         1.14 o
  -1   1  15          0.27         -0.19         0.49 o
   0   1  15        243.68        245.39         2.61 o
   1   1  15         19.14         16.03         0.59 o
   2   1  15         34.07         36.94         0.88 o
   3   1  15          7.45          7.56         1.14 o
  -3   2  15          9.25          7.83         0.88 o
  -2   2  15         90.20         98.93         1.65 o
  -1   2  15          7.70          7.23         0.66 o
   0   2  15        212.50        206.14         2.54 o
   1   2  15         22.49         25.08         0.63 o
   2   2  15          0.77          0.63         0.31 o
   3   2  15         39.25         39.83         1.92 o
  -3   3  15         16.18         13.13         1.02 o
  -2   3  15          2.78          2.97         0.74 o
  -1   3  15        484.52        557.98         8.12 o
   0   3  15         95.94         79.88         2.12 o
   1   3  15          1.86          1.44         0.30 o
   2   3  15          7.10          7.01         0.50 o
   3   3  15         13.10         14.79         1.04 o
  -3   4  15          0.50          2.19         0.95 o
  -2   4  15          4.59          3.87         0.79 o
  -1   4  15         45.10         48.69         1.39 o
   0   4  15        185.80        179.47         4.26 o
   1   4  15         46.98         39.87         0.78 o
   2   4  15          9.39          7.14         0.58 o
   3   4  15          1.33          1.34         0.62 o
  -3   5  15         14.20         12.68         1.44 o
  -2   5  15          8.37          7.08         0.94 o
  -1   5  15         60.94         63.75         1.76 o
   0   5  15         39.66         41.98         1.00 o
   1   5  15          1.13          0.96         0.34 o
   2   5  15         25.42         24.53         0.88 o
  -3   6  15          0.03          1.46         1.01 o
  -2   6  15        210.36        238.57         3.37 o
  -1   6  15         23.43         21.61         1.42 o
   0   6  15          1.23          0.67         0.41 o
   1   6  15          0.00          0.13         0.33 o
   2   6  15         16.90         17.17         1.01 o
  -3   7  15         67.77         74.51         4.23 o
  -2   7  15          1.79          2.41         0.96 o
  -1   7  15         81.35         87.27         2.06 o
   0   7  15          9.52          6.10         0.57 o
   1   7  15         25.03         26.43         0.90 o
   2   7  15          0.22         -0.04         0.42 o
  -2   8  15         72.78         73.73         2.11 o
  -1   8  15         47.29         43.05         1.72 o
   0   8  15          0.35          0.65         0.50 o
   1   8  15        159.69        190.93         2.33 o
   2   8  15          0.21         -0.43         0.46 o
  -2   9  15         39.60         41.85         1.87 o
  -1   9  15         19.35         12.87         1.21 o
   0   9  15        107.52        114.67         2.45 o
   1   9  15          8.47          7.23         0.71 o
  -2  10  15          2.57          2.00         1.03 o
  -1  10  15          1.04          0.95         0.88 o
   0  10  15          0.86          0.43         0.56 o
   1  10  15         10.10         10.11         0.82 o
  -1  11  15          8.69          7.68         1.09 o
   0  11  15          1.69          1.62         0.61 o
  -2   0  16          1.80          0.92         0.96 o
   0   0  16         47.77         46.11         1.60 o
   2   0  16         99.22        108.70         2.11 o
  -3   1  16         11.04         10.39         0.98 o
  -2   1  16          4.45          4.24         0.76 o
  -1   1  16         80.07         78.52         1.53 o
   0   1  16         24.07         25.79         0.95 o
   1   1  16          2.19          1.76         0.38 o
   2   1  16         38.09         48.10         0.92 o
  -3   2  16          0.36          0.96         0.84 o
  -2   2  16         76.08         83.94         1.65 o
  -1   2  16         11.23          8.09         0.87 o
   0   2  16         16.01         13.80         0.78 o
   1   2  16          3.67          3.71         0.37 o
   2   2  16          0.09         -0.23         0.32 o
  -3   3  16          0.05          0.36         0.88 o
  -2   3  16          2.93          2.08         0.85 o
  -1   3  16        419.83        475.98         4.02 o
   0   3  16         38.80         28.79         1.54 o
   1   3  16          8.72          9.19         0.52 o
   2   3  16         21.01         19.02         0.80 o
  -3   4  16         16.65         16.51         1.26 o
  -2   4  16         49.67         47.24         1.64 o
  -1   4  16         72.11         74.75         1.90 o
   0   4  16         21.86         19.93         1.13 o
   1   4  16         11.26         10.46         0.56 o
   2   4  16         14.03         15.37         0.92 o
  -3   5  16         68.66         66.09         3.86 o
  -2   5  16          3.01          3.13         1.00 o
  -1   5  16          9.29          5.38         0.61 o
   0   5  16         41.78         37.77         1.36 o
   1   5  16        218.24        237.79         3.14 o
   2   5  16         11.67         14.40         0.81 o
  -3   6  16          7.63          7.30         1.27 o
  -2   6  16         19.94         15.77         1.27 o
  -1   6  16         16.12         10.81         1.33 o
   0   6  16         17.13         12.28         1.15 o
   1   6  16          1.42          1.16         0.40 o
   2   6  16         81.27         90.44         1.48 o
  -2   7  16         45.57         47.59         1.90 o
  -1   7  16          5.05          2.94         0.74 o
   0   7  16          3.14          1.73         0.52 o
   1   7  16         53.89         64.85         1.39 o
   2   7  16          1.86          2.94         0.58 o
  -2   8  16          9.71          7.99         1.17 o
  -1   8  16          5.52          4.15         0.95 o
   0   8  16         26.45         24.32         1.12 o
   1   8  16          0.00         -0.02         0.44 o
  -2   9  16          2.34          1.04         1.01 o
  -1   9  16          1.50          0.93         0.88 o
   0   9  16         35.61         34.59         1.28 o
   1   9  16          0.02         -0.66         0.45 o
  -1  10  16          4.61          2.37         0.72 o
   0  10  16          3.68          1.34         0.59 o
  -3   0  17          0.14          0.03         1.23 o
  -1   0  17         17.07         13.31         1.59 o
   1   0  17         92.49        104.17         2.21 o
  -3   1  17          0.01          0.81         0.89 o
  -2   1  17          0.03          0.36         0.87 o
  -1   1  17         28.41         26.58         1.42 o
   0   1  17          0.00         -0.05         0.45 o
   1   1  17         41.90         45.82         1.12 o
   2   1  17         39.30         42.00         1.24 o
  -3   2  17          1.96          0.81         0.93 o
  -2   2  17         71.54         73.37         2.32 o
  -1   2  17          8.77          7.64         0.95 o
   0   2  17         20.37         17.99         0.90 o
   1   2  17          1.29          1.49         0.46 o
   2   2  17         17.86         20.16         1.02 o
  -3   3  17          0.13         -0.75         1.06 o
  -2   3  17         14.90         12.20         1.21 o
  -1   3  17          0.76          2.45         0.81 o
   0   3  17         46.17         40.87         1.19 o
   1   3  17          5.30          4.35         0.62 o
   2   3  17          5.10          5.21         0.55 o
  -3   4  17          8.82          8.29         1.36 o
  -2   4  17         58.93         63.40         2.14 o
  -1   4  17          6.16          5.70         0.93 o
   0   4  17          0.12          0.42         0.55 o
   1   4  17         10.42         10.01         0.64 o
   2   4  17        124.66        146.62         1.81 o
  -2   5  17         73.84         84.75         2.24 o
  -1   5  17          2.31          1.61         0.84 o
   0   5  17          7.16          5.46         1.03 o
   1   5  17          3.38          3.09         0.49 o
   2   5  17          6.94          7.22         0.65 o
  -2   6  17          0.00          0.31         1.02 o
  -1   6  17          0.50          0.04         0.58 o
   0   6  17         25.12         26.40         1.17 o
   1   6  17         89.42        100.70         1.64 o
   2   6  17        142.74        178.02         2.25 o
  -2   7  17          3.42          1.16         1.08 o
  -1   7  17          8.78          6.18         1.16 o
   0   7  17          1.32          0.88         0.52 o
   1   7  17          9.61          7.62         0.69 o
  -1   8  17          7.47          3.66         0.89 o
   0   8  17         63.02         66.95         2.13 o
   1   8  17         42.61         50.60         1.36 o
  -1   9  17          0.81         -0.44         0.63 o
   0   9  17          0.67          0.04         0.55 o
  -2   0  18          0.00         -0.82         1.28 o
   0   0  18          5.98          6.38         1.20 o
   2   0  18        111.98        137.67         4.99 o
  -2   1  18          2.45          1.43         1.00 o
  -1   1  18         41.00         46.00         1.70 o
   0   1  18         35.14         34.77         1.44 o
   1   1  18         10.90         12.92         0.98 o
   2   1  18          9.15         13.05         1.12 o
  -2   2  18         36.63         37.54         1.79 o
  -1   2  18        204.66        226.54         3.08 o
   0   2  18          1.44          1.43         0.67 o
   1   2  18         20.48         22.05         1.15 o
   2   2  18          0.06         -0.04         0.60 o
  -2   3  18         34.51         33.76         1.78 o
  -1   3  18          0.04          0.73         0.80 o
   0   3  18         28.23         32.02         1.42 o
   1   3  18          0.09         -0.29         0.49 o
   2   3  18         34.97         40.12         1.52 o
  -2   4  18         81.36         86.36         2.29 o
  -1   4  18         16.62         11.26         1.12 o
   0   4  18         30.80         28.94         1.43 o
   1   4  18          0.46         -0.03         0.53 o
  -2   5  18          6.88          6.66         1.19 o
  -1   5  18         30.46         31.73         1.64 o
   0   5  18          0.04          0.10         0.67 o
   1   5  18         83.18         94.57         3.18 o
  -2   6  18          3.51          2.59         1.08 o
  -1   6  18         23.14         20.31         1.38 o
   0   6  18         11.10          9.35         1.02 o
   1   6  18          0.01         -0.07         0.40 o
  -1   7  18          0.42          0.76         0.91 o
   0   7  18        147.34        175.55         3.34 o
   1   7  18          3.88          3.32         0.56 o
  -1   8  18         12.41          9.45         1.17 o
   0   8  18         31.54         34.39         2.11 o
  -1   0  19          1.08          1.10         1.19 o
   1   0  19         12.57          9.20         1.30 o
  -2   1  19         56.89         57.33         2.05 o
  -1   1  19          2.53          2.45         0.89 o
   0   1  19          6.17          5.79         0.88 o
   1   1  19         46.99         56.25         1.63 o
  -2   2  19          3.50          3.82         1.11 o
  -1   2  19          3.65          3.33         0.92 o
   0   2  19         20.08         20.03         1.29 o
   1   2  19         37.62         45.35         1.52 o
  -2   3  19        177.43        193.87         7.28 o
  -1   3  19          0.14          0.07         0.83 o
   0   3  19          1.13          1.12         0.71 o
   1   3  19          4.49          3.31         0.70 o
  -2   4  19          7.60          9.01         1.19 o
  -1   4  19          6.05          4.55         0.97 o
   0   4  19         13.57         10.36         1.06 o
   1   4  19          5.16          5.13         0.82 o
  -1   5  19         10.07          7.07         1.05 o
   0   5  19         24.95         24.44         1.47 o
   1   5  19          5.35          4.81         0.78 o
  -1   6  19          0.85          0.68         0.92 o
   0   6  19         11.55         11.29         1.13 o
   0   0  20         67.58         74.89         3.10 o
  -1   1  20          5.09          4.65         1.02 o
   0   1  20          3.34          2.89         0.81 o
   1   1  20         23.09         23.55         1.27 o
  -1   2  20          3.26          2.23         0.93 o
   0   2  20         22.32         21.76         1.69 o
  -1   3  20          4.87          3.17         0.97 o
   0   3  20          0.23          0.10         0.71 o
  -1   4  20          0.65          1.00         0.92 o
   0   4  20          0.96          1.13         0.78 o
                                                
